# Supplementary material for: A ubiquitous GC content signature underlies multimodal mRNA regulation by DDX3X
Source: bioRxiv. 2023 Nov 23:2023.05.11.540322. Originally published 2023 May 12. Preprint. [Version 2] doi: 10.1101/2023.05.11.540322 (PMC10197686; doi:10.1101/2023.05.11.540322)
Supplement: Supplement 2 — Supplementary Table 2. Input to the Random Forest model for the DD3X3 time course dataset. [file media-2.tsv]

gene_id	delta_TE	base_intrex	base_TE	cdslen	codonfr_AAA	codonfr_AAC	codonfr_AAG	codonfr_AAU	codonfr_ACA	codonfr_ACC	codonfr_ACG	codonfr_ACU	codonfr_AGA	codonfr_AGC	codonfr_AGG	codonfr_AGU	codonfr_AUA	codonfr_AUC	codonfr_AUG	codonfr_AUU	codonfr_CAA	codonfr_CAC	codonfr_CAG	codonfr_CAU	codonfr_CCA	codonfr_CCC	codonfr_CCG	codonfr_CCU	codonfr_CGA	codonfr_CGC	codonfr_CGG	codonfr_CGU	codonfr_CUA	codonfr_CUC	codonfr_CUG	codonfr_CUU	codonfr_GAA	codonfr_GAC	codonfr_GAG	codonfr_GAU	codonfr_gc1	codonfr_gc2	codonfr_gc3	codonfr_GCA	codonfr_GCC	codonfr_GCG	codonfr_GCU	codonfr_GGA	codonfr_GGC
ENSG00000000003.15	1.03785427164706	-6.07112504976546	0.490257084614694	9.54109661534952	0.0203252032520325	0.016260162601626	0.040650406504065	0.0365853658536585	0.0121951219512195	0.024390243902439	0.0040650406504065	0.032520325203252	0.0203252032520325	0.016260162601626	0	0.0040650406504065	0.016260162601626	0.024390243902439	0.0203252032520325	0.040650406504065	0.00813008130081301	0	0.016260162601626	0.0121951219512195	0.00813008130081301	0.0040650406504065	0.0040650406504065	0.0040650406504065	0.0040650406504065	0	0.0040650406504065	0.0040650406504065	0.00813008130081301	0.016260162601626	0.0284552845528455	0.0203252032520325	0.0203252032520325	0.00813008130081301	0.024390243902439	0.024390243902439	0.434959349593496	0.373983739837398	0.426829268292683	0.024390243902439	0.016260162601626	0.0040650406504065	0.024390243902439	0.0284552845528455	0.016260162601626
ENSG00000000419.12	0.972127359104787	-5.4093679911637	0.606323983803225	9.79603960882977	0.0451388888888889	0.0173611111111111	0.0173611111111111	0.0173611111111111	0.0138888888888889	0.00347222222222222	0	0.0208333333333333	0.0208333333333333	0.0104166666666667	0.0104166666666667	0.0243055555555556	0.0208333333333333	0.0277777777777778	0.0173611111111111	0.0347222222222222	0.00347222222222222	0.00347222222222222	0.0173611111111111	0.0104166666666667	0.03125	0	0.00347222222222222	0.0104166666666667	0.0104166666666667	0.0138888888888889	0.0104166666666667	0.0104166666666667	0.0104166666666667	0.0104166666666667	0.0208333333333333	0.0104166666666667	0.03125	0.00347222222222222	0.0347222222222222	0.0451388888888889	0.479166666666667	0.399305555555556	0.399305555555556	0.0104166666666667	0.0173611111111111	0	0.0104166666666667	0.0555555555555556	0.0173611111111111
ENSG00000000457.14	0.591404969895253	-3.31069088933565	-0.984447521487223	11.1228279948077	0.0323014804845222	0.0107671601615074	0.0282637954239569	0.0201884253028264	0.0161507402422611	0.00942126514131898	0.00269179004037685	0.0269179004037685	0.0107671601615074	0.0174966352624495	0.00672947510094213	0.0161507402422611	0.0107671601615074	0.018842530282638	0.0134589502018843	0.0161507402422611	0.0107671601615074	0.0121130551816958	0.0269179004037685	0.0148048452220727	0.0309555854643338	0.0161507402422611	0.00134589502018843	0.0282637954239569	0.00403768506056528	0.00134589502018843	0.0053835800807537	0.00269179004037685	0.00807537012113055	0.0107671601615074	0.0296096904441454	0.0242261103633917	0.0524899057873486	0.0161507402422611	0.0417227456258412	0.0336473755047106	0.534320323014805	0.387617765814266	0.429340511440108	0.0107671601615074	0.00942126514131898	0.0053835800807537	0.0228802153432032	0.0228802153432032	0.00942126514131898
ENSG00000001036.14	-0.253262175583029	-5.8270503849898	0.0029353417343151	10.486835021563	0.0299145299145299	0.0192307692307692	0.0235042735042735	0.0235042735042735	0.0235042735042735	0.0192307692307692	0.00213675213675214	0.00854700854700855	0.00213675213675214	0.0128205128205128	0.0128205128205128	0.00641025641025641	0.00641025641025641	0.0106837606837607	0.014957264957265	0.0277777777777778	0.0128205128205128	0.00427350427350427	0.0235042735042735	0.0235042735042735	0.0192307692307692	0.0192307692307692	0.0192307692307692	0.0106837606837607	0.00427350427350427	0.00427350427350427	0.00641025641025641	0.00641025641025641	0.0128205128205128	0.00854700854700855	0.0384615384615385	0.0213675213675214	0.0363247863247863	0.0192307692307692	0.0299145299145299	0.0235042735042735	0.517094017094017	0.408119658119658	0.523504273504274	0.00854700854700855	0.0256410256410256	0.00427350427350427	0.0106837606837607	0.0277777777777778	0.0235042735042735
ENSG00000001084.13	-0.554028326337154	-6.03471989093012	-0.32133995919731	10.9322147519684	0.0250783699059561	0.0266457680250784	0.0376175548589342	0.0250783699059561	0.0235109717868339	0.0109717868338558	0.00313479623824451	0.0125391849529781	0.0219435736677116	0.00783699059561128	0.0109717868338558	0.0141065830721003	0.0172413793103448	0.0203761755485893	0.0282131661442006	0.0250783699059561	0.00783699059561128	0.0109717868338558	0.0219435736677116	0.0156739811912226	0.0235109717868339	0.0109717868338558	0.00313479623824451	0.0109717868338558	0.00940438871473354	0.00626959247648903	0.00940438871473354	0	0.00470219435736677	0.0156739811912226	0.0282131661442006	0.0125391849529781	0.0376175548589342	0.0282131661442006	0.0423197492163009	0.0344827586206897	0.5	0.366771159874608	0.481191222570533	0.0156739811912226	0.0156739811912226	0	0.0188087774294671	0.0250783699059561	0.0125391849529781
ENSG00000001167.14	0.151963164096256	-5.09141488407918	0.807662234743004	10.0292872269682	0.0114942528735632	0.00862068965517241	0.014367816091954	0.0172413793103448	0.028735632183908	0.0201149425287356	0.0028735632183908	0.0258620689655172	0.00574712643678161	0.00574712643678161	0.00862068965517241	0.014367816091954	0.0028735632183908	0.0431034482758621	0.0344827586206897	0.0201149425287356	0.0459770114942529	0.00574712643678161	0.140804597701149	0.00862068965517241	0.0229885057471264	0.00862068965517241	0	0.0258620689655172	0.00862068965517241	0	0.00574712643678161	0.00862068965517241	0.0114942528735632	0.00862068965517241	0.0028735632183908	0.00574712643678161	0.0229885057471264	0	0.0229885057471264	0.0114942528735632	0.666666666666667	0.419540229885057	0.514367816091954	0.0373563218390805	0.0229885057471264	0	0.028735632183908	0.0344827586206897	0.028735632183908
ENSG00000001460.18	1.22273385616032	-3.81563279629206	-0.306470954754314	10.1150436501617	0.0537313432835821	0.0328358208955224	0.0417910447761194	0.026865671641791	0.0149253731343284	0.0119402985074627	0.00597014925373134	0.0208955223880597	0.0149253731343284	0.00895522388059702	0	0.017910447761194	0	0.026865671641791	0.0208955223880597	0.0119402985074627	0.0119402985074627	0.00298507462686567	0.0298507462686567	0.0119402985074627	0.0447761194029851	0.017910447761194	0.017910447761194	0.0417910447761194	0.00597014925373134	0.00597014925373134	0.00298507462686567	0.00597014925373134	0	0.00597014925373134	0.0149253731343284	0.00895522388059702	0.017910447761194	0.0149253731343284	0.00895522388059702	0.0149253731343284	0.444776119402985	0.483582089552239	0.465671641791045	0.017910447761194	0.0149253731343284	0.00895522388059702	0.0208955223880597	0.0238805970149254	0.0149253731343284
ENSG00000001461.17	0.00995672002024028	-5.03028019025793	-0.581683299546658	10.5038257379958	0.00982800982800983	0.027027027027027	0.0393120393120393	0.00491400491400491	0.0196560196560197	0.0171990171990172	0.00245700245700246	0.00245700245700246	0.00245700245700246	0.0171990171990172	0.00737100737100737	0.0147420147420147	0.00982800982800983	0.0319410319410319	0.0393120393120393	0.0319410319410319	0.00737100737100737	0.0221130221130221	0.0196560196560197	0	0.00737100737100737	0.0196560196560197	0.00491400491400491	0.00982800982800983	0.00245700245700246	0.00491400491400491	0.00245700245700246	0.00245700245700246	0.00245700245700246	0.0221130221130221	0.058968058968059	0.0196560196560197	0.0147420147420147	0.0171990171990172	0.027027027027027	0.00737100737100737	0.511056511056511	0.371007371007371	0.71007371007371	0.0245700245700246	0.0393120393120393	0.00982800982800983	0.0196560196560197	0.00491400491400491	0.0245700245700246
ENSG00000001497.16	-0.232503619456294	-4.01958048787457	1.35247685605906	11.2100624832402	0.019047619047619	0.019047619047619	0.0340136054421769	0.0136054421768707	0.0108843537414966	0.0136054421768707	0.00680272108843537	0.0122448979591837	0.0122448979591837	0.0272108843537415	0.017687074829932	0.00816326530612245	0.0054421768707483	0.0149659863945578	0.0149659863945578	0.00816326530612245	0.00952380952380952	0.0054421768707483	0.0448979591836735	0.00816326530612245	0.017687074829932	0.0136054421768707	0.00408163265306122	0.00952380952380952	0.0054421768707483	0.00952380952380952	0.00816326530612245	0.00136054421768707	0.00816326530612245	0.0231292517006803	0.0435374149659864	0.0136054421768707	0.0421768707482993	0.0312925170068027	0.072108843537415	0.0326530612244898	0.59047619047619	0.401360544217687	0.636734693877551	0.0122448979591837	0.0272108843537415	0.00408163265306122	0.0122448979591837	0.00680272108843537	0.0312925170068027
ENSG00000001561.7	1.29094178155973	-6.07565405850033	0.536825113677608	10.4125698468052	0.0330396475770925	0.026431718061674	0.0176211453744493	0.0462555066079295	0.0220264317180617	0.013215859030837	0	0.0110132158590308	0.0220264317180617	0.0110132158590308	0	0.0154185022026432	0.0198237885462555	0.0220264317180617	0.0308370044052863	0.0374449339207048	0.00881057268722467	0.0154185022026432	0.0198237885462555	0.026431718061674	0.0242290748898678	0.00881057268722467	0	0.026431718061674	0.00440528634361234	0	0	0.00220264317180617	0.0220264317180617	0.013215859030837	0.0110132158590308	0.0198237885462555	0.0352422907488987	0.0176211453744493	0.00881057268722467	0.0484581497797357	0.458149779735683	0.337004405286344	0.359030837004405	0.013215859030837	0.0066079295154185	0.00220264317180617	0.0154185022026432	0.00881057268722467	0.013215859030837
ENSG00000001617.12	-0.508446550094245	-4.97900332322466	-0.889250433989645	11.2167458581953	0.00527704485488127	0.0395778364116095	0.0316622691292876	0.00527704485488127	0.0211081794195251	0.0184696569920844	0.00527704485488127	0.00527704485488127	0	0.0079155672823219	0.00527704485488127	0.00263852242744063	0.00263852242744063	0.0263852242744063	0.0237467018469657	0.0158311345646438	0	0.0237467018469657	0.0316622691292876	0.00263852242744063	0.0079155672823219	0.029023746701847	0.0158311345646438	0.0079155672823219	0.0105540897097625	0.0316622691292876	0.0158311345646438	0.00263852242744063	0.00263852242744063	0.0369393139841689	0.0343007915567282	0.0131926121372032	0.00263852242744063	0.0369393139841689	0.0474934036939314	0.0316622691292876	0.585751978891821	0.419525065963061	0.767810026385224	0.0105540897097625	0.0369393139841689	0.0105540897097625	0.0131926121372032	0.00527704485488127	0.029023746701847
ENSG00000001629.10	-0.256618230342728	-5.36971634501447	-1.38724623225837	11.7086528356865	0.0357798165137615	0.0146788990825688	0.0146788990825688	0.0293577981651376	0.0174311926605505	0.00917431192660551	0.0018348623853211	0.0201834862385321	0.0201834862385321	0.0137614678899083	0.00917431192660551	0.0229357798165138	0.0100917431192661	0.0100917431192661	0.0247706422018349	0.0155963302752294	0.0211009174311927	0.0146788990825688	0.0201834862385321	0.0128440366972477	0.0247706422018349	0.0100917431192661	0.000917431192660551	0.0275229357798165	0.0055045871559633	0.0100917431192661	0.0055045871559633	0.00458715596330275	0.00825688073394495	0.0155963302752294	0.0165137614678899	0.0247706422018349	0.063302752293578	0.0311926605504587	0.0247706422018349	0.0385321100917431	0.544954128440367	0.431192660550459	0.371559633027523	0.0247706422018349	0.0174311926605505	0.0018348623853211	0.0293577981651376	0.0229357798165138	0.00825688073394495
ENSG00000001630.17	-0.113486976812435	-6.64427839336362	0.299061419164012	10.5802585674998	0.0352941176470588	0.00784313725490196	0.0274509803921569	0.0254901960784314	0.0254901960784314	0.00784313725490196	0	0.0235294117647059	0.0215686274509804	0.00588235294117647	0.00196078431372549	0.0235294117647059	0.0117647058823529	0.0137254901960784	0.0274509803921569	0.0294117647058824	0.0117647058823529	0.00588235294117647	0.0274509803921569	0.0176470588235294	0.0196078431372549	0.00588235294117647	0	0.0294117647058824	0.00196078431372549	0.0117647058823529	0.00196078431372549	0.0117647058823529	0.00588235294117647	0.0176470588235294	0.0392156862745098	0.0215686274509804	0.0431372549019608	0.0137254901960784	0.0117647058823529	0.0333333333333333	0.529411764705882	0.392156862745098	0.407843137254902	0.0274509803921569	0.0215686274509804	0.00980392156862745	0.0176470588235294	0.0215686274509804	0.0156862745098039
ENSG00000001631.15	-0.177739840000956	-3.75439242192267	-0.256531534227022	11.1124395067816	0.0502035278154681	0.0189959294436906	0.0271370420624152	0.0352781546811398	0.0230664857530529	0.00814111261872456	0.00271370420624152	0.0189959294436906	0.0189959294436906	0.0122116689280868	0.00271370420624152	0.0230664857530529	0.0298507462686567	0.00814111261872456	0.0257801899592944	0.0244233378561737	0.0230664857530529	0.00949796472184532	0.0271370420624152	0.0230664857530529	0.0217096336499322	0.00814111261872456	0	0.0217096336499322	0.00814111261872456	0.00407055630936228	0.00407055630936228	0.00814111261872456	0.0162822252374491	0.0176390773405699	0.00814111261872456	0.0244233378561737	0.0664857530529172	0.00814111261872456	0.00814111261872456	0.0298507462686567	0.492537313432836	0.351424694708277	0.302578018995929	0.0230664857530529	0.00814111261872456	0	0.0217096336499322	0.0325644504748982	0.0067842605156038
ENSG00000002016.18	0.408521002335312	-3.76856979951461	-0.236423079800805	10.6375305515253	0.0167064439140811	0.0214797136038186	0.0477326968973747	0.0167064439140811	0.0119331742243437	0.00715990453460621	0.00954653937947494	0.0214797136038186	0.0119331742243437	0.0286396181384248	0.0190930787589499	0.00954653937947494	0.00477326968973747	0.00715990453460621	0.0167064439140811	0.00954653937947494	0.0119331742243437	0.0143198090692124	0.0644391408114559	0.0119331742243437	0.0190930787589499	0.00715990453460621	0.0119331742243437	0.0167064439140811	0.00954653937947494	0.00715990453460621	0.0119331742243437	0.00238663484486874	0.00238663484486874	0.0143198090692124	0.0286396181384248	0.0167064439140811	0.0262529832935561	0.0334128878281623	0.0381861575178998	0.0190930787589499	0.58472553699284	0.441527446300716	0.579952267303103	0.0286396181384248	0.0238663484486874	0.00954653937947494	0.0190930787589499	0.0238663484486874	0.0214797136038186
ENSG00000002330.13	-0.70800435314404	-5.93846191858998	0.803074294545559	9.65463602852797	0	0.0118343195266272	0.0236686390532544	0	0.00591715976331361	0.00591715976331361	0.0177514792899408	0	0	0.0650887573964497	0.0177514792899408	0.0236686390532544	0	0.0118343195266272	0.0236686390532544	0	0.00591715976331361	0.0118343195266272	0.0591715976331361	0.0236686390532544	0.0177514792899408	0.0532544378698225	0.0118343195266272	0.00591715976331361	0.00591715976331361	0.0414201183431953	0.029585798816568	0	0	0.0177514792899408	0.0118343195266272	0.00591715976331361	0.0118343195266272	0.0414201183431953	0.0650887573964497	0.00591715976331361	0.633136094674556	0.597633136094674	0.781065088757396	0.029585798816568	0.0177514792899408	0.0177514792899408	0.0118343195266272	0.0177514792899408	0.0591715976331361
ENSG00000002549.12	0.639364802522844	-5.5017060002299	0.172700399602145	10.6082548219779	0.0346153846153846	0.025	0.0346153846153846	0.0211538461538462	0.0115384615384615	0.0173076923076923	0.00769230769230769	0.0153846153846154	0.0153846153846154	0.00961538461538462	0.0115384615384615	0.0173076923076923	0.00961538461538462	0.0173076923076923	0.0269230769230769	0.0211538461538462	0.00769230769230769	0.00384615384615385	0.0230769230769231	0.0115384615384615	0.0115384615384615	0.0192307692307692	0.00576923076923077	0.00961538461538462	0.00576923076923077	0.00192307692307692	0.00384615384615385	0.00769230769230769	0.00576923076923077	0.0288461538461538	0.0211538461538462	0.0134615384615385	0.0307692307692308	0.025	0.0288461538461538	0.0269230769230769	0.557692307692308	0.432692307692308	0.503846153846154	0.0365384615384615	0.025	0.00961538461538462	0.0423076923076923	0.0326923076923077	0.0153846153846154
ENSG00000002587.10	0.074629229615745	-2.79391633305833	-0.0381058929161744	9.85330955540367	0.0194805194805195	0.025974025974026	0.0324675324675325	0.012987012987013	0.00649350649350649	0.0162337662337662	0.00649350649350649	0	0.00324675324675325	0.0194805194805195	0.00974025974025974	0	0	0.0324675324675325	0.0194805194805195	0.00324675324675325	0.00974025974025974	0.0422077922077922	0.0422077922077922	0.00974025974025974	0.00974025974025974	0.0324675324675325	0.0194805194805195	0.00974025974025974	0.00649350649350649	0.0357142857142857	0.0162337662337662	0	0.0162337662337662	0.0357142857142857	0.0551948051948052	0.00649350649350649	0.00324675324675325	0.038961038961039	0.0551948051948052	0.012987012987013	0.626623376623377	0.357142857142857	0.824675324675325	0.00324675324675325	0.0227272727272727	0.0227272727272727	0.00324675324675325	0	0.0487012987012987
ENSG00000002745.13	0.345136967434661	-4.61209375176571	0.337106058344221	10.1848753429083	0.0327868852459016	0.0382513661202186	0.0355191256830601	0.00819672131147541	0.0163934426229508	0.0245901639344262	0.00273224043715847	0.00819672131147541	0.0136612021857923	0.0218579234972678	0.0300546448087432	0.00819672131147541	0.00546448087431694	0.0191256830601093	0.0327868852459016	0.0109289617486339	0.00546448087431694	0.0136612021857923	0.0218579234972678	0.0136612021857923	0.00819672131147541	0.0109289617486339	0.0109289617486339	0	0.00546448087431694	0.0109289617486339	0.00273224043715847	0.00546448087431694	0.00819672131147541	0.0163934426229508	0.040983606557377	0	0.0245901639344262	0.0109289617486339	0.0300546448087432	0.0273224043715847	0.480874316939891	0.475409836065574	0.650273224043716	0.0191256830601093	0.0327868852459016	0.00819672131147541	0.0136612021857923	0.0191256830601093	0.0546448087431694
ENSG00000002822.15	-0.596427195795574	-4.43122325908519	1.66730535175024	11.1655351413779	0.0111265646731572	0.0208623087621697	0.0486787204450626	0.00139082058414465	0.00139082058414465	0.0305980528511822	0.00834492350486787	0.00139082058414465	0.0125173852573018	0.0333796940194715	0.0250347705146036	0.00973574408901252	0	0.0208623087621697	0.0333796940194715	0.00417246175243394	0.00695410292072323	0.0180806675938804	0.0931849791376912	0	0.00695410292072323	0.00417246175243394	0.00139082058414465	0.00278164116828929	0.00417246175243394	0.019471488178025	0.0305980528511822	0.00556328233657858	0.00139082058414465	0.0250347705146036	0.0987482614742698	0.00556328233657858	0.019471488178025	0.0278164116828929	0.122392211404729	0.00695410292072323	0.650904033379694	0.358831710709318	0.840055632823366	0.0125173852573018	0.0403337969401947	0.0111265646731572	0.00973574408901252	0.00556328233657858	0.0152990264255911
ENSG00000002834.18	-0.385154599033996	-6.33520965931581	1.79618628892808	9.89026427702111	0.0114503816793893	0.0419847328244275	0.0687022900763359	0	0.00381679389312977	0.0267175572519084	0.0152671755725191	0	0.00381679389312977	0.0267175572519084	0	0.0152671755725191	0.00763358778625954	0.0267175572519084	0.0305343511450382	0	0.00381679389312977	0.0114503816793893	0.0801526717557252	0.0114503816793893	0.0114503816793893	0.0267175572519084	0.0190839694656489	0.0114503816793893	0	0.0229007633587786	0.0190839694656489	0.00381679389312977	0	0.0114503816793893	0.0152671755725191	0.00381679389312977	0.00381679389312977	0.0458015267175573	0.0763358778625954	0.00763358778625954	0.576335877862595	0.396946564885496	0.83206106870229	0.0152671755725191	0.0343511450381679	0.00763358778625954	0	0	0.0419847328244275
ENSG00000002919.14	-0.447246510974778	-5.18039714584803	0.120910494523689	9.77643303244473	0.011070110701107	0.014760147601476	0.033210332103321	0.00738007380073801	0.00738007380073801	0.018450184501845	0	0.018450184501845	0.014760147601476	0.018450184501845	0.022140221402214	0.018450184501845	0.00738007380073801	0	0.014760147601476	0.011070110701107	0.011070110701107	0.011070110701107	0.0553505535055351	0.011070110701107	0.014760147601476	0.022140221402214	0.003690036900369	0.033210332103321	0.018450184501845	0.00738007380073801	0.003690036900369	0.00738007380073801	0.00738007380073801	0.018450184501845	0.022140221402214	0.018450184501845	0.040590405904059	0.022140221402214	0.040590405904059	0.018450184501845	0.568265682656827	0.453874538745387	0.535055350553506	0	0.018450184501845	0	0.022140221402214	0.018450184501845	0.018450184501845
ENSG00000003056.8	-0.620067871361962	-4.95296021706713	-0.0618725076764648	10.0552824355012	0.0359712230215827	0.0251798561151079	0.0143884892086331	0.0215827338129496	0.0107913669064748	0.00359712230215827	0.00359712230215827	0.0179856115107914	0.00719424460431655	0.0179856115107914	0.0143884892086331	0.0107913669064748	0	0.0323741007194245	0.0215827338129496	0	0.00719424460431655	0.0215827338129496	0.0251798561151079	0.00359712230215827	0.0107913669064748	0.00359712230215827	0	0.0143884892086331	0.0107913669064748	0	0.00359712230215827	0.0179856115107914	0.0215827338129496	0.0143884892086331	0.039568345323741	0.00719424460431655	0.0287769784172662	0.0251798561151079	0.0503597122302158	0.0251798561151079	0.564748201438849	0.381294964028777	0.546762589928058	0.0251798561151079	0.0107913669064748	0.00359712230215827	0.0143884892086331	0.0179856115107914	0.0251798561151079
ENSG00000003137.8	-0.589548417634582	-6.07013561359506	0.473811121487718	10.7253662578956	0.00389863547758285	0.0155945419103314	0.050682261208577	0.00389863547758285	0.0116959064327485	0.0311890838206628	0.01364522417154	0.00584795321637427	0	0.0350877192982456	0.00194931773879142	0.00974658869395711	0.00194931773879142	0.0389863547758285	0.0214424951267057	0.00779727095516569	0	0.0233918128654971	0.0428849902534113	0.00779727095516569	0	0.0292397660818713	0.00779727095516569	0.00584795321637427	0	0.0350877192982456	0.0253411306042885	0	0	0.0233918128654971	0.101364522417154	0.00389863547758285	0	0.0350877192982456	0.0604288499025341	0.0116959064327485	0.608187134502924	0.395711500974659	0.884990253411306	0	0.037037037037037	0.0155945419103314	0.00584795321637427	0.00389863547758285	0.0487329434697856
ENSG00000003147.19	0.0817375908959105	-4.93842024441409	-0.759929315154216	10.8129794712515	0.0495867768595041	0.0103305785123967	0.0454545454545455	0.0144628099173554	0.0144628099173554	0.0103305785123967	0.00619834710743802	0.0227272727272727	0.00826446280991736	0.0103305785123967	0.00826446280991736	0.012396694214876	0.00413223140495868	0.00826446280991736	0.0289256198347107	0.0103305785123967	0.0392561983471074	0.0103305785123967	0.0309917355371901	0.012396694214876	0.012396694214876	0.00826446280991736	0.00413223140495868	0.012396694214876	0.00826446280991736	0.00619834710743802	0.00413223140495868	0	0.0103305785123967	0.0165289256198347	0.0247933884297521	0.0165289256198347	0.0475206611570248	0.0392561983471074	0.0371900826446281	0.0309917355371901	0.537190082644628	0.367768595041322	0.466942148760331	0.0206611570247934	0.0330578512396694	0.00619834710743802	0.0185950413223141	0.0227272727272727	0.00826446280991736
ENSG00000003249.13	-0.847945227293116	-5.43223076673574	0.572645292576406	10.0967151544885	0	0.0125786163522013	0.0125786163522013	0.00628930817610063	0.0188679245283019	0.0188679245283019	0.0251572327044025	0.0125786163522013	0	0.0188679245283019	0.0314465408805031	0	0	0.0125786163522013	0.0125786163522013	0	0	0.0251572327044025	0.0566037735849057	0	0.0251572327044025	0.0314465408805031	0.0251572327044025	0.0188679245283019	0	0.00628930817610063	0.0125786163522013	0	0.00628930817610063	0.0377358490566038	0.0628930817610063	0	0	0.0691823899371069	0.125786163522013	0	0.735849056603774	0.452830188679245	0.830188679245283	0.0125786163522013	0.0314465408805031	0.00628930817610063	0.0251572327044025	0.00628930817610063	0.0440251572327044
ENSG00000003393.15	0.38185742910062	-4.45565745962119	-0.614981297893659	12.3292357417338	0.0241254523522316	0.0108564535585042	0.0289505428226779	0.0186972255729795	0.0223160434258142	0.0132689987937274	0.00422195416164053	0.0211097708082027	0.0132689987937274	0.0186972255729795	0.014475271411339	0.0247285886610374	0.00844390832328106	0.00965018094089264	0.0174909529553679	0.0199034981905911	0.0120627261761158	0.00723763570566948	0.0337756332931242	0.0162846803377563	0.0205066344993969	0.00784077201447527	0.00301568154402895	0.0199034981905911	0.00844390832328106	0.00422195416164053	0.00301568154402895	0.00301568154402895	0.00965018094089264	0.0156815440289505	0.0295536791314837	0.0235223160434258	0.0440289505428227	0.0156815440289505	0.0265379975874548	0.0295536791314837	0.538600723763571	0.428226779252111	0.446320868516285	0.0211097708082027	0.0186972255729795	0.00361881785283474	0.0186972255729795	0.0265379975874548	0.0180940892641737
ENSG00000003402.20	0.375885400874591	-2.65352816152928	-0.614146972851786	11.0091287895393	0.027027027027027	0.0103950103950104	0.051975051975052	0.0166320166320166	0.0124740124740125	0.00415800415800416	0	0.00831600831600832	0.0249480249480249	0.0207900207900208	0.0145530145530146	0.0124740124740125	0.0124740124740125	0.0187110187110187	0.0311850311850312	0.0166320166320166	0.0187110187110187	0.0207900207900208	0.0353430353430353	0.0103950103950104	0.0145530145530146	0.00623700623700624	0	0.0124740124740125	0.0145530145530146	0.00207900207900208	0.00415800415800416	0.00207900207900208	0.00831600831600832	0.0311850311850312	0.051975051975052	0.0228690228690229	0.0353430353430353	0.027027027027027	0.0353430353430353	0.0374220374220374	0.544698544698545	0.318087318087318	0.550935550935551	0.0124740124740125	0.00623700623700624	0.00415800415800416	0.0166320166320166	0.00831600831600832	0.0187110187110187
ENSG00000003436.16	0.964505942825653	-4.51205212039196	0.92709152228479	10.0279059965699	0.0557377049180328	0.0229508196721311	0.0327868852459016	0.059016393442623	0.0262295081967213	0.0131147540983607	0.00327868852459016	0.0131147540983607	0.0262295081967213	0.00327868852459016	0.00983606557377049	0.00655737704918033	0.0163934426229508	0.00983606557377049	0.0229508196721311	0.0295081967213115	0.0163934426229508	0.00655737704918033	0.0229508196721311	0.00655737704918033	0.019672131147541	0.00655737704918033	0.00655737704918033	0.00983606557377049	0.00983606557377049	0.00327868852459016	0	0.00655737704918033	0.00327868852459016	0.00655737704918033	0.0262295081967213	0.019672131147541	0.0655737704918033	0.00327868852459016	0.0163934426229508	0.0327868852459016	0.429508196721312	0.380327868852459	0.354098360655738	0.0229508196721311	0.00983606557377049	0.00327868852459016	0.00983606557377049	0.0295081967213115	0.00983606557377049
ENSG00000003509.16	0.22507053192837	-3.51475873150406	-0.476579663230462	10.3739526553702	0.0384615384615385	0.00452488687782805	0.0226244343891403	0.0180995475113122	0.0203619909502262	0.00678733031674208	0.00226244343891403	0.0203619909502262	0.0135746606334842	0.00904977375565611	0.0158371040723982	0.0135746606334842	0.0113122171945701	0.00904977375565611	0.0271493212669683	0.0294117647058824	0.0203619909502262	0.00678733031674208	0.0248868778280543	0.0203619909502262	0.0271493212669683	0.00452488687782805	0.00904977375565611	0.0158371040723982	0.00904977375565611	0.00452488687782805	0.00452488687782805	0.00452488687782805	0.0113122171945701	0.00226244343891403	0.0294117647058824	0.0226244343891403	0.0271493212669683	0.0135746606334842	0.0248868778280543	0.0407239819004525	0.554298642533937	0.395927601809955	0.386877828054299	0.0271493212669683	0.0226244343891403	0.00226244343891403	0.0180995475113122	0.0316742081447964	0.00678733031674208
ENSG00000003756.17	0.729390427486661	-2.74844524261056	-0.141694153407792	11.3089078040639	0.0343137254901961	0.0159313725490196	0.0306372549019608	0.017156862745098	0.0134803921568627	0.017156862745098	0.00490196078431373	0.00980392156862745	0.0183823529411765	0.017156862745098	0.0208333333333333	0.0232843137254902	0.00490196078431373	0.0122549019607843	0.0208333333333333	0.0159313725490196	0.0196078431372549	0.00980392156862745	0.045343137254902	0.00490196078431373	0.00980392156862745	0.00980392156862745	0.00490196078431373	0.0220588235294118	0.0134803921568627	0.00735294117647059	0.0110294117647059	0.00612745098039216	0.00735294117647059	0.0110294117647059	0.017156862745098	0.00980392156862745	0.0330882352941176	0.0343137254901961	0.0465686274509804	0.0392156862745098	0.549019607843137	0.435049019607843	0.508578431372549	0.0208333333333333	0.0220588235294118	0.00367647058823529	0.0343137254901961	0.0159313725490196	0.0269607843137255
ENSG00000003989.17	-1.24409685362779	-6.31220688241243	0.0132621527706175	11.1260591160707	0.0242792109256449	0.00758725341426404	0.0106221547799697	0.0182094081942337	0.0166919575113809	0.0197268588770865	0.00758725341426404	0.0121396054628225	0.0151745068285281	0.0151745068285281	0.00758725341426404	0.0182094081942337	0.00758725341426404	0.0182094081942337	0.0303490136570561	0.0303490136570561	0.00455235204855842	0.00303490136570561	0.0212443095599393	0.00758725341426404	0.0136570561456753	0.0151745068285281	0.00151745068285281	0.0136570561456753	0.00151745068285281	0.00151745068285281	0.00455235204855842	0.00303490136570561	0.00606980273141123	0.0333839150227618	0.0303490136570561	0.0257966616084977	0.0257966616084977	0.0166919575113809	0.0151745068285281	0.0106221547799697	0.514415781487102	0.43247344461305	0.500758725341426	0.0303490136570561	0.0349013657056146	0.00910470409711684	0.0333839150227618	0.0197268588770865	0.0197268588770865
ENSG00000004059.11	0.00957519263672779	-7.30664381802366	1.19687254399552	9.08746284125034	0.00552486187845304	0.0220994475138122	0.0552486187845304	0.0110497237569061	0.0220994475138122	0.0386740331491713	0.00552486187845304	0.0110497237569061	0	0.0110497237569061	0	0.00552486187845304	0.00552486187845304	0.0276243093922652	0.0331491712707182	0.0165745856353591	0.0110497237569061	0.0165745856353591	0.0497237569060773	0	0.00552486187845304	0.0110497237569061	0	0.00552486187845304	0	0.0165745856353591	0.0386740331491713	0	0.00552486187845304	0.0276243093922652	0.0718232044198895	0	0.0220994475138122	0.0441988950276243	0.0331491712707182	0.0220994475138122	0.580110497237569	0.353591160220994	0.740331491712707	0.00552486187845304	0.0220994475138122	0.0110497237569061	0.0110497237569061	0.00552486187845304	0.0386740331491713
ENSG00000004142.12	-0.560971090177082	-6.19691321831786	0.382943799265333	10.1137421660492	0.021680216802168	0.013550135501355	0.010840108401084	0.010840108401084	0.018970189701897	0.013550135501355	0.013550135501355	0.016260162601626	0.010840108401084	0.016260162601626	0.016260162601626	0.010840108401084	0.00813008130081301	0.013550135501355	0.010840108401084	0.00813008130081301	0.00542005420054201	0.024390243902439	0.035230352303523	0.018970189701897	0.024390243902439	0.018970189701897	0.002710027100271	0.016260162601626	0.013550135501355	0.00813008130081301	0.032520325203252	0.00813008130081301	0.002710027100271	0.021680216802168	0.024390243902439	0.013550135501355	0.02710027100271	0.018970189701897	0.040650406504065	0.024390243902439	0.59349593495935	0.476964769647697	0.609756097560976	0.010840108401084	0.032520325203252	0.010840108401084	0.024390243902439	0.00813008130081301	0.037940379403794
ENSG00000004399.12	-1.65932139239766	-5.83853196758474	-1.5788796689318	12.5137275959524	0.00155763239875389	0.0327102803738318	0.0373831775700935	0.00571131879543095	0.0103842159916926	0.0254413291796469	0.0150571131879543	0.00259605399792316	0.00103842159916926	0.0269989615784008	0.00778816199376947	0.00674974039460021	0.00103842159916926	0.0384215991692627	0.0202492211838006	0.00571131879543095	0.00311526479750779	0.0202492211838006	0.0446521287642783	0.00415368639667705	0.00882658359293873	0.0311526479750779	0.0186915887850467	0.0109034267912773	0.00363447559709242	0.0223260643821391	0.0207684319833853	0.00415368639667705	0.00259605399792316	0.0259605399792316	0.0654205607476635	0.00467289719626168	0.00571131879543095	0.0410176531671859	0.0519210799584631	0.00311526479750779	0.612668743509865	0.446521287642783	0.847871235721703	0.00726895119418484	0.053478712357217	0.0186915887850467	0.0103842159916926	0.00363447559709242	0.0353063343717549
ENSG00000004455.17	0.431950944119337	-6.37447187586489	-0.26464222877864	9.80574387215162	0.05	0.00833333333333333	0.0291666666666667	0.0125	0.00833333333333333	0.025	0	0.0166666666666667	0.00833333333333333	0.0125	0.0208333333333333	0.00833333333333333	0.00416666666666667	0.0458333333333333	0.0375	0.0125	0.00833333333333333	0.0166666666666667	0.0125	0.00416666666666667	0.0166666666666667	0.0375	0	0.0166666666666667	0.00833333333333333	0.00416666666666667	0.0125	0.00833333333333333	0.00833333333333333	0.0166666666666667	0.0416666666666667	0.00833333333333333	0.0291666666666667	0.0208333333333333	0.0458333333333333	0.0416666666666667	0.558333333333333	0.408333333333333	0.604166666666667	0.0291666666666667	0.0333333333333333	0.00416666666666667	0.0208333333333333	0.00833333333333333	0.0166666666666667
ENSG00000004478.8	-0.0299005485332045	-5.22937854001912	0.772942072449033	10.5830827675029	0.0239130434782609	0.0195652173913043	0.0717391304347826	0.0152173913043478	0.0130434782608696	0.0108695652173913	0.00652173913043478	0.00869565217391304	0.00434782608695652	0.0173913043478261	0.00652173913043478	0.0108695652173913	0.00652173913043478	0.0217391304347826	0.0239130434782609	0.0152173913043478	0.00434782608695652	0.0108695652173913	0.041304347826087	0.00652173913043478	0.00869565217391304	0.0195652173913043	0.00217391304347826	0.00434782608695652	0.00652173913043478	0.0130434782608696	0.0130434782608696	0	0.00869565217391304	0.0173913043478261	0.0456521739130435	0.00652173913043478	0.0434782608695652	0.0282608695652174	0.0847826086956522	0.0130434782608696	0.584782608695652	0.358695652173913	0.647826086956522	0.0173913043478261	0.0434782608695652	0.00652173913043478	0.0239130434782609	0.0152173913043478	0.0239130434782609
ENSG00000004487.16	0.0689087873598663	-5.77481368212759	0.405553072665023	11.3847837500934	0.0285062713797035	0.0148232611174458	0.0307867730900798	0.0205245153933865	0.0182440136830103	0.00912200684150513	0.00684150513112885	0.0171037628278221	0.00798175598631699	0.0102622576966933	0.00684150513112885	0.015963511972634	0.00912200684150513	0.00798175598631699	0.0171037628278221	0.0193842645381984	0.0228050171037628	0.00570125427594071	0.0296465222348917	0.0114025085518814	0.0273660205245154	0.015963511972634	0.00684150513112885	0.023945267958951	0.00912200684150513	0.00912200684150513	0.00912200684150513	0.00684150513112885	0.00798175598631699	0.015963511972634	0.0182440136830103	0.0228050171037628	0.0467502850627138	0.0148232611174458	0.0330672748004561	0.0262257696693273	0.618015963511973	0.444697833523375	0.460661345496009	0.031927023945268	0.0273660205245154	0.0171037628278221	0.0250855188141391	0.023945267958951	0.023945267958951
ENSG00000004534.15	0.677141539095836	-4.52266866565304	-1.10210016784139	11.7603041252864	0.025	0.025	0.045	0	0.025	0.015	0	0.02	0.025	0.01	0.03	0	0.015	0.025	0.015	0.01	0.015	0.005	0.03	0.015	0.03	0.02	0	0.035	0.025	0.015	0	0.015	0.01	0.01	0.02	0.005	0.06	0.02	0.045	0.015	0.525	0.455	0.5	0.015	0.01	0.005	0.005	0.015	0.015
ENSG00000004660.15	-0.337332612341968	-3.39124116257317	0.0771397993124659	10.7465143211385	0.00790513833992095	0.0217391304347826	0.0533596837944664	0.00592885375494071	0.00197628458498024	0.00790513833992095	0.00988142292490119	0.00790513833992095	0.0138339920948617	0.0197628458498024	0.0158102766798419	0.00790513833992095	0	0.0375494071146245	0.0138339920948617	0.00790513833992095	0.00395256916996047	0.0237154150197628	0.0316205533596838	0	0.0316205533596838	0.0296442687747036	0.00395256916996047	0.0197628458498024	0.00197628458498024	0.00395256916996047	0.0197628458498024	0.00395256916996047	0.00395256916996047	0.0217391304347826	0.0513833992094862	0.00592885375494071	0.0177865612648221	0.033596837944664	0.075098814229249	0.0197628458498024	0.630434782608696	0.41699604743083	0.723320158102767	0.0177865612648221	0.0395256916996047	0.00395256916996047	0.0177865612648221	0.00988142292490119	0.0197628458498024
ENSG00000004700.16	1.01235460288908	-5.15278172133064	0.406065060791247	10.929998062609	0.0523076923076923	0.02	0.04	0.0292307692307692	0.0184615384615385	0.00615384615384615	0.00615384615384615	0.0184615384615385	0.0169230769230769	0.00615384615384615	0.00769230769230769	0.0138461538461538	0.0138461538461538	0.0107692307692308	0.0338461538461538	0.0384615384615385	0.0246153846153846	0.00461538461538462	0.0292307692307692	0.0184615384615385	0.0138461538461538	0.00307692307692308	0	0.00923076923076923	0.00307692307692308	0	0.00307692307692308	0.00615384615384615	0.0107692307692308	0.00461538461538462	0.02	0.0184615384615385	0.0446153846153846	0.00923076923076923	0.0292307692307692	0.04	0.473846153846154	0.350769230769231	0.34	0.0369230769230769	0.00923076923076923	0.00153846153846154	0.0276923076923077	0.0215384615384615	0.00307692307692308
ENSG00000004766.17	0.38511882434173	-4.20789965051528	-0.114949999971039	11.6741922681457	0.0481283422459893	0.00962566844919786	0.025668449197861	0.0320855614973262	0.025668449197861	0.00962566844919786	0.00320855614973262	0.0203208556149733	0.0213903743315508	0.00855614973262032	0.00855614973262032	0.0235294117647059	0.0171122994652406	0.00962566844919786	0.0224598930481283	0.0245989304812834	0.0310160427807487	0.00855614973262032	0.0299465240641711	0.013903743315508	0.013903743315508	0.00320855614973262	0	0.013903743315508	0.00641711229946524	0.00213903743315508	0.00641711229946524	0.00320855614973262	0.0171122994652406	0.00962566844919786	0.0192513368983957	0.0331550802139037	0.0663101604278075	0.013903743315508	0.0213903743315508	0.0406417112299465	0.503743315508021	0.320855614973262	0.327272727272727	0.0181818181818182	0.0117647058823529	0.00106951871657754	0.0224598930481283	0.0128342245989305	0.00320855614973262
ENSG00000004777.18	-1.06058079165975	-4.30730547867125	-0.455410302303812	11.9549232920303	0.00266903914590747	0.0106761565836299	0.0142348754448399	0.00355871886120996	0.00711743772241993	0.0231316725978648	0.00355871886120996	0.00266903914590747	0.00533807829181495	0.0266903914590747	0.0213523131672598	0.0106761565836299	0.000889679715302491	0.0124555160142349	0.0133451957295374	0.00266903914590747	0.00622775800711744	0.0169039145907473	0.0320284697508897	0.00533807829181495	0.0346975088967972	0.0702846975088968	0.0124555160142349	0.0338078291814947	0.0097864768683274	0.0169039145907473	0.0249110320284698	0.00533807829181495	0.00622775800711744	0.0320284697508897	0.0640569395017794	0.00622775800711744	0.00444839857651246	0.0169039145907473	0.0480427046263345	0.0142348754448399	0.677046263345196	0.594306049822064	0.72864768683274	0.0160142348754448	0.0418149466192171	0.00889679715302491	0.0151245551601423	0.0124555160142349	0.0364768683274021
ENSG00000004779.10	0.554245145775284	-5.73869939593366	1.42660795174541	9.04712391211403	0.0127388535031847	0	0.0318471337579618	0.00636942675159236	0.00636942675159236	0.0127388535031847	0.0127388535031847	0.00636942675159236	0.00636942675159236	0.0191082802547771	0.00636942675159236	0.00636942675159236	0.00636942675159236	0.0127388535031847	0.0445859872611465	0.0318471337579618	0.0127388535031847	0	0.0382165605095541	0.00636942675159236	0.0127388535031847	0.0127388535031847	0.0127388535031847	0.0318471337579618	0	0.0127388535031847	0.0191082802547771	0.0127388535031847	0	0.0318471337579618	0.0254777070063694	0.0191082802547771	0.0382165605095541	0.0509554140127389	0.0191082802547771	0.0318471337579618	0.598726114649682	0.369426751592357	0.56687898089172	0.00636942675159236	0.0382165605095541	0.0318471337579618	0.0127388535031847	0	0.0127388535031847
ENSG00000004864.13	-0.566849449156492	-4.54002645582622	-0.430566320429565	10.9886846867722	0.0295420974889217	0.0162481536189069	0.0280649926144756	0.0118168389955687	0.0132939438700148	0.0162481536189069	0.00147710487444609	0.0236336779911374	0.0132939438700148	0.0103397341211226	0.0103397341211226	0.00443131462333826	0.0103397341211226	0.0192023633677991	0.017725258493353	0.0192023633677991	0.017725258493353	0.00590841949778434	0.0265878877400295	0.00886262924667651	0.0192023633677991	0.00886262924667651	0.00295420974889217	0.0206794682422452	0.0118168389955687	0.00295420974889217	0.00738552437223043	0.00590841949778434	0.00886262924667651	0.00738552437223043	0.0295420974889217	0.0132939438700148	0.0398818316100443	0.0162481536189069	0.017725258493353	0.0251107828655835	0.561299852289513	0.409158050221566	0.409158050221566	0.0236336779911374	0.0265878877400295	0.00295420974889217	0.0457902511078287	0.0398818316100443	0.0132939438700148
ENSG00000004866.20	0.207956915303253	-4.88974100368442	-0.437292323166656	11.120237877342	0.0234234234234234	0.018018018018018	0.0216216216216216	0.0234234234234234	0.027027027027027	0.00720720720720721	0.00540540540540541	0.0162162162162162	0.0198198198198198	0.0144144144144144	0.0108108108108108	0.00900900900900901	0.0144144144144144	0.0198198198198198	0.027027027027027	0.0126126126126126	0.0126126126126126	0.00900900900900901	0.018018018018018	0.0234234234234234	0.0144144144144144	0.0144144144144144	0.0036036036036036	0.0108108108108108	0.00900900900900901	0.00540540540540541	0.0108108108108108	0.0018018018018018	0.0216216216216216	0.0162162162162162	0.027027027027027	0.0198198198198198	0.045045045045045	0.0198198198198198	0.0252252252252252	0.0126126126126126	0.502702702702703	0.401801801801802	0.475675675675676	0.0396396396396396	0.0234234234234234	0.0018018018018018	0.0306306306306306	0.0126126126126126	0.00720720720720721
ENSG00000004897.12	0.50922207568073	-5.23582253415564	-0.163662325740359	11.3398500028846	0.0484848484848485	0.0181818181818182	0.023030303030303	0.0290909090909091	0.0351515151515151	0.00848484848484849	0.00363636363636364	0.0193939393939394	0.0157575757575758	0.016969696969697	0.00242424242424242	0.0193939393939394	0.0121212121212121	0.0121212121212121	0.0157575757575758	0.0278787878787879	0.0339393939393939	0.0109090909090909	0.0181818181818182	0.0133333333333333	0.0218181818181818	0.0096969696969697	0.00121212121212121	0.023030303030303	0.00727272727272727	0.00242424242424242	0.00242424242424242	0.00242424242424242	0.00727272727272727	0.00848484848484849	0.0145454545454545	0.0254545454545455	0.0460606060606061	0.0096969696969697	0.0181818181818182	0.0351515151515151	0.472727272727273	0.402424242424242	0.318787878787879	0.0278787878787879	0.0145454545454545	0.00363636363636364	0.023030303030303	0.0266666666666667	0.00242424242424242
ENSG00000004961.15	0.265356208655781	-5.83671997809209	0.805521691048834	9.6582114827518	0.0297397769516729	0.0148698884758364	0.0371747211895911	0.033457249070632	0.0148698884758364	0.0111524163568773	0	0.00743494423791822	0.0185873605947955	0	0.0111524163568773	0.00371747211895911	0.00371747211895911	0.0185873605947955	0.033457249070632	0.0260223048327138	0.00371747211895911	0.0111524163568773	0.0297397769516729	0.00743494423791822	0.0483271375464684	0.00371747211895911	0.00743494423791822	0.0297397769516729	0.00371747211895911	0.00371747211895911	0.00371747211895911	0.0148698884758364	0.00371747211895911	0	0.00743494423791822	0.00743494423791822	0.0223048327137546	0.0111524163568773	0.0557620817843866	0.0408921933085502	0.50185873605948	0.464684014869888	0.45724907063197	0.0297397769516729	0.0185873605947955	0.00743494423791822	0.0297397769516729	0.00743494423791822	0.0111524163568773
ENSG00000004975.12	-1.8742294541688	-4.78957678826348	0.577547876197052	11.1163439612375	0.00135685210312076	0.0149253731343284	0.0230664857530529	0.0149253731343284	0.00949796472184532	0.0217096336499322	0.00814111261872456	0.0122116689280868	0.00407055630936228	0.0434192672998643	0.0176390773405699	0.0162822252374491	0	0.0162822252374491	0.0312075983717775	0.0135685210312076	0.00407055630936228	0.0149253731343284	0.0176390773405699	0.0122116689280868	0.028493894165536	0.0379918588873813	0.00407055630936228	0.0407055630936228	0.0067842605156038	0.0162822252374491	0.0230664857530529	0	0.00271370420624152	0.0203527815468114	0.0366350067842605	0.00542740841248304	0.0122116689280868	0.0271370420624152	0.0542740841248304	0.0217096336499322	0.60651289009498	0.5359565807327	0.690637720488467	0.00949796472184532	0.0352781546811398	0.0067842605156038	0.0108548168249661	0.0108548168249661	0.039348710990502
ENSG00000005001.10	-0.249451001434508	-2.68821238123705	1.18252495179484	10.2819300269554	0.00314465408805031	0.0188679245283019	0.0251572327044025	0.00628930817610063	0.00314465408805031	0.0188679245283019	0	0.00943396226415094	0	0.0283018867924528	0.00943396226415094	0	0.00628930817610063	0.0471698113207547	0.00943396226415094	0.00314465408805031	0.00628930817610063	0.0251572327044025	0.0408805031446541	0.00314465408805031	0.0125786163522013	0.0345911949685535	0.00314465408805031	0.0220125786163522	0	0.0220125786163522	0.0157232704402516	0.00314465408805031	0.00314465408805031	0.0283018867924528	0.0660377358490566	0	0.00628930817610063	0.0251572327044025	0.0345911949685535	0.00943396226415094	0.641509433962264	0.525157232704403	0.776729559748428	0.0125786163522013	0.0534591194968553	0.0157232704402516	0.00943396226415094	0.0157232704402516	0.0440251572327044
ENSG00000005007.12	-0.416930965540545	-4.65661726430492	1.44017245811762	11.7274950690254	0.00893655049151028	0.032171581769437	0.0455764075067024	0.00536193029490617	0.00357462019660411	0.0178731009830206	0.0160857908847185	0.0134048257372654	0.00357462019660411	0.0285969615728329	0.00804289544235925	0.00446827524575514	0.00357462019660411	0.0366398570151921	0.0205540661304736	0.00804289544235925	0.00804289544235925	0.0169794459338695	0.064343163538874	0.00268096514745308	0.00714924039320822	0.0241286863270777	0.0187667560321716	0.0116175156389634	0.000893655049151028	0.0125111706881144	0.0142984807864164	0.00536193029490617	0.00268096514745308	0.0196604110813226	0.0554066130473637	0.00714924039320822	0.00536193029490617	0.0384271671134942	0.0509383378016086	0.0125111706881144	0.598748882931189	0.413762287756926	0.804289544235925	0.0116175156389634	0.0393208221626452	0.0125111706881144	0.00804289544235925	0.0107238605898123	0.0473637176050045
ENSG00000005020.13	0.415592123797345	-7.69394126612422	0.999472154476158	10.1072170755914	0.05	0.00833333333333333	0.0388888888888889	0.0138888888888889	0.00833333333333333	0.00555555555555556	0.00277777777777778	0.0111111111111111	0.0166666666666667	0.0194444444444444	0.00555555555555556	0.0194444444444444	0.0194444444444444	0.00555555555555556	0.0194444444444444	0.0305555555555556	0.0166666666666667	0.00555555555555556	0.025	0.00555555555555556	0.0194444444444444	0.0166666666666667	0	0.025	0.00277777777777778	0.00277777777777778	0.00277777777777778	0.00555555555555556	0.0111111111111111	0.00555555555555556	0.0111111111111111	0.0166666666666667	0.0805555555555556	0.0194444444444444	0.0166666666666667	0.0888888888888889	0.536111111111111	0.35	0.325	0.0222222222222222	0.0138888888888889	0	0.025	0.0277777777777778	0.0111111111111111
ENSG00000005022.6	0.514267537113722	-8.84478631904845	-0.559389864740025	9.81057163474115	0.0234113712374582	0.0133779264214047	0.0535117056856187	0.0100334448160535	0.0133779264214047	0.0100334448160535	0.00668896321070234	0.0267558528428094	0.0100334448160535	0.00668896321070234	0.00334448160535117	0	0.00334448160535117	0.0468227424749164	0.0267558528428094	0.0167224080267559	0.00668896321070234	0.00334448160535117	0.0334448160535117	0.00334448160535117	0.00334448160535117	0.0133779264214047	0.00334448160535117	0.00334448160535117	0.00668896321070234	0.0167224080267559	0.00668896321070234	0.0133779264214047	0.00334448160535117	0.0100334448160535	0.0367892976588629	0.0167224080267559	0.0133779264214047	0.0267558528428094	0.00668896321070234	0.0301003344481605	0.548494983277592	0.424749163879599	0.595317725752508	0.0334448160535117	0.0434782608695652	0.00668896321070234	0.0301003344481605	0.020066889632107	0.0234113712374582
ENSG00000005059.16	0.233738885625622	-6.20966975731493	-1.32747174170816	9.98299357469431	0.0474777448071217	0.00593471810089021	0.0326409495548961	0.0237388724035608	0.0207715133531157	0.0178041543026706	0.00593471810089021	0.0118694362017804	0.0148367952522255	0	0.00593471810089021	0.0118694362017804	0.0118694362017804	0.0148367952522255	0.029673590504451	0.0178041543026706	0.0207715133531157	0.0237388724035608	0.0445103857566766	0.0178041543026706	0.0207715133531157	0.00890207715133531	0.0178041543026706	0.00890207715133531	0.0029673590504451	0.00890207715133531	0.0029673590504451	0.00890207715133531	0.00890207715133531	0.0178041543026706	0.0356083086053412	0.0207715133531157	0.0445103857566766	0.00890207715133531	0.0178041543026706	0.0267062314540059	0.525222551928783	0.350148367952522	0.471810089020772	0.0207715133531157	0.00890207715133531	0.00593471810089021	0.0237388724035608	0.0118694362017804	0.0118694362017804
ENSG00000005073.5	0.245554538610796	-4.78763936517959	1.99787893346625	9.98156728190301	0.0222929936305732	0.0286624203821656	0.0254777070063694	0.00955414012738853	0.00636942675159236	0.0254777070063694	0.00955414012738853	0.0159235668789809	0.0127388535031847	0.035031847133758	0.00636942675159236	0.00955414012738853	0	0.00636942675159236	0.0159235668789809	0.00955414012738853	0.0127388535031847	0.0191082802547771	0.0254777070063694	0	0.0159235668789809	0.0445859872611465	0.0127388535031847	0.00636942675159236	0.00318471337579618	0.0286624203821656	0.0159235668789809	0.00955414012738853	0	0.0222929936305732	0.0286624203821656	0	0.0127388535031847	0.0254777070063694	0.054140127388535	0.0127388535031847	0.557324840764331	0.528662420382166	0.75796178343949	0.0191082802547771	0.035031847133758	0.0414012738853503	0.00636942675159236	0	0.0509554140127389
ENSG00000005075.15	-0.608108233587339	-6.76794303137552	0.325686545248794	9.01402047031493	0.0423728813559322	0.0423728813559322	0.0508474576271186	0.00847457627118644	0.00847457627118644	0.0508474576271186	0.00847457627118644	0	0	0.00847457627118644	0	0.00847457627118644	0.00847457627118644	0.0677966101694915	0.00847457627118644	0.0254237288135593	0.0169491525423729	0.0254237288135593	0.0254237288135593	0	0.00847457627118644	0.0338983050847458	0.0169491525423729	0.00847457627118644	0.00847457627118644	0.00847457627118644	0.00847457627118644	0	0.0169491525423729	0.0254237288135593	0.0338983050847458	0	0.0254237288135593	0.0508474576271186	0.0677966101694915	0	0.516949152542373	0.305084745762712	0.728813559322034	0	0.0508474576271186	0	0.00847457627118644	0.0169491525423729	0.0169491525423729
ENSG00000005100.13	0.212430101838042	-5.49447361163575	-0.113465439672506	11.0532471259124	0.019774011299435	0.0141242937853107	0.0367231638418079	0.00988700564971751	0.00988700564971751	0.0282485875706215	0.00988700564971751	0.0127118644067797	0.0141242937853107	0.0141242937853107	0.0127118644067797	0.00847457627118644	0.00564971751412429	0.0310734463276836	0.0296610169491525	0.0141242937853107	0.00847457627118644	0.018361581920904	0.0451977401129944	0.00282485875706215	0.0155367231638418	0.0127118644067797	0.0112994350282486	0.0211864406779661	0.00847457627118644	0.0127118644067797	0.0169491525423729	0.00282485875706215	0.00423728813559322	0.0240112994350282	0.0451977401129944	0.018361581920904	0.0225988700564972	0.0268361581920904	0.0324858757062147	0.0211864406779661	0.583333333333333	0.419491525423729	0.648305084745763	0.018361581920904	0.0296610169491525	0.00988700564971751	0.019774011299435	0.0155367231638418	0.0254237288135593
ENSG00000005156.12	-0.00134571828377257	-3.61805695180129	-0.0231289388484167	11.6188443017667	0.0346534653465347	0.0198019801980198	0.0633663366336634	0.0118811881188119	0.0207920792079208	0.0148514851485149	0.00396039603960396	0.0099009900990099	0.0099009900990099	0.0237623762376238	0.00396039603960396	0.00792079207920792	0.00297029702970297	0.0237623762376238	0.0247524752475248	0.0118811881188119	0.00693069306930693	0.0118811881188119	0.0306930693069307	0.0118811881188119	0.0148514851485149	0.0237623762376238	0.00099009900990099	0.0128712871287129	0.0099009900990099	0.00693069306930693	0.0178217821782178	0.00495049504950495	0.00891089108910891	0.0108910891089109	0.0346534653465347	0.0158415841584158	0.0188118811881188	0.0336633663366337	0.0386138613861386	0.0287128712871287	0.542574257425743	0.402970297029703	0.617821782178218	0.0148514851485149	0.0326732673267327	0.00297029702970297	0.0217821782178218	0.0118811881188119	0.0198019801980198
ENSG00000005175.10	0.885825864225343	-4.75713072077165	0.506096663560242	10.9650627567446	0.0735735735735736	0.0135135135135135	0.039039039039039	0.0405405405405405	0.0195195195195195	0.0045045045045045	0.0015015015015015	0.0195195195195195	0.027027027027027	0.0045045045045045	0.00600600600600601	0.0135135135135135	0.0135135135135135	0.00900900900900901	0.015015015015015	0.033033033033033	0.0345345345345345	0.003003003003003	0.021021021021021	0.00600600600600601	0.0225225225225225	0.00600600600600601	0.0015015015015015	0.0165165165165165	0.00750750750750751	0	0.003003003003003	0.003003003003003	0.00900900900900901	0.00900900900900901	0.0105105105105105	0.0165165165165165	0.0675675675675676	0.0165165165165165	0.0285285285285285	0.0495495495495495	0.490990990990991	0.339339339339339	0.294294294294294	0.036036036036036	0.0165165165165165	0.0015015015015015	0.0285285285285285	0.0135135135135135	0.00750750750750751
ENSG00000005189.19	-0.173524779752205	-3.74249102641363	0.0510191560043043	11.1836353814732	0.04	0.0180645161290323	0.0387096774193548	0.0154838709677419	0.0180645161290323	0.0167741935483871	0.00516129032258065	0.0116129032258065	0.0193548387096774	0.0129032258064516	0.0180645161290323	0.0103225806451613	0.0129032258064516	0.0141935483870968	0.0154838709677419	0.0154838709677419	0.0129032258064516	0.0116129032258065	0.0348387096774194	0.0129032258064516	0.0232258064516129	0.0141935483870968	0.00258064516129032	0.0193548387096774	0.00129032258064516	0.00645161290322581	0.00387096774193548	0.00258064516129032	0.0154838709677419	0.0283870967741936	0.0361290322580645	0.0296774193548387	0.0451612903225806	0.0116129032258065	0.0296774193548387	0.0296774193548387	0.547096774193548	0.384516129032258	0.470967741935484	0.0167741935483871	0.0232258064516129	0.00129032258064516	0.0180645161290323	0.0167741935483871	0.0232258064516129
ENSG00000005194.15	0.276455624537857	-3.93504084874248	-0.0733607271638081	9.876516946565	0.0319488817891374	0.0223642172523962	0.0575079872204473	0.00958466453674121	0.00958466453674121	0.0191693290734824	0	0.00638977635782748	0	0.0223642172523962	0.00958466453674121	0.00958466453674121	0	0.0191693290734824	0.0159744408945687	0.012779552715655	0.00958466453674121	0.00958466453674121	0.0223642172523962	0.00638977635782748	0.0255591054313099	0.00958466453674121	0	0.0191693290734824	0.00319488817891374	0.00638977635782748	0.012779552715655	0	0.00319488817891374	0.00638977635782748	0.0543130990415335	0.0383386581469649	0.0479233226837061	0.0191693290734824	0.0351437699680511	0.0415335463258786	0.584664536741214	0.4185303514377	0.523961661341853	0.00958466453674121	0.0351437699680511	0.00319488817891374	0.0383386581469649	0.00958466453674121	0.0191693290734824
ENSG00000005206.17	0.111589204134588	-3.70007290634309	0.844943150451922	10.8680508537452	0.0118043844856661	0.015177065767285	0.0236087689713322	0.00168634064080944	0.00337268128161889	0.0168634064080944	0.0202360876897133	0.00168634064080944	0	0.0236087689713322	0.015177065767285	0.00337268128161889	0	0.03035413153457	0.0269814502529511	0.00505902192242833	0	0.00843170320404722	0.0354131534569983	0.00168634064080944	0.0134907251264755	0.0354131534569983	0.0219224283305228	0.0118043844856661	0	0.0134907251264755	0.015177065767285	0.0101180438448567	0.00168634064080944	0.0387858347386172	0.0725126475548061	0.00505902192242833	0.00674536256323777	0.0320404721753794	0.0286677908937605	0.00674536256323777	0.623946037099494	0.468802698145025	0.84822934232715	0.0101180438448567	0.0590219224283305	0.0269814502529511	0.0118043844856661	0.00505902192242833	0.0387858347386172
ENSG00000005238.19	0.039236389955605	-5.80349623119983	-2.67289393392015	10.65999589243	0.00742115027829314	0.0111317254174397	0.0148423005565863	0.012987012987013	0.0148423005565863	0.0222634508348794	0.00185528756957328	0.0166975881261596	0.00742115027829314	0.025974025974026	0.0148423005565863	0.0148423005565863	0.00185528756957328	0.00556586270871985	0.0111317254174397	0.00371057513914657	0.00742115027829314	0.025974025974026	0.0222634508348794	0.00927643784786642	0.0371057513914657	0.0463821892393321	0.00927643784786642	0.0445269016697588	0.00742115027829314	0.0185528756957328	0.012987012987013	0.00927643784786642	0.00371057513914657	0.0204081632653061	0.0538033395176252	0.0111317254174397	0.0148423005565863	0.012987012987013	0.038961038961039	0.012987012987013	0.662337662337662	0.576994434137291	0.62708719851577	0.00742115027829314	0.0352504638218924	0.00371057513914657	0.0222634508348794	0.0222634508348794	0.0352504638218924
ENSG00000005249.13	-0.707168299350669	-7.35516509299312	-1.12151994935087	10.2969162068793	0.0429594272076372	0.0238663484486874	0.00954653937947494	0.0190930787589499	0.00954653937947494	0.0190930787589499	0.00715990453460621	0.0143198090692124	0.0167064439140811	0.00715990453460621	0.0214797136038186	0.00238663484486874	0.00954653937947494	0.0167064439140811	0.0262529832935561	0.0286396181384248	0.0143198090692124	0.00715990453460621	0.0238663484486874	0.00715990453460621	0.00715990453460621	0.0143198090692124	0.00477326968973747	0.00954653937947494	0.00715990453460621	0.00954653937947494	0.00238663484486874	0.00477326968973747	0	0	0.045346062052506	0.00715990453460621	0.045346062052506	0.0214797136038186	0.0525059665871122	0.0477326968973747	0.575178997613365	0.39618138424821	0.494033412887828	0.0214797136038186	0.0262529832935561	0.0190930787589499	0.0286396181384248	0.0214797136038186	0.0238663484486874
ENSG00000005302.19	1.14408717769757	-4.82797378083095	-1.66906410370733	11.1299269335104	0.0196629213483146	0.0224719101123595	0.050561797752809	0.0196629213483146	0.0140449438202247	0.0168539325842697	0.00842696629213483	0.0168539325842697	0.0140449438202247	0.0224719101123595	0.0224719101123595	0.0140449438202247	0.0140449438202247	0.0140449438202247	0.0168539325842697	0.0168539325842697	0.00561797752808989	0.0168539325842697	0.0308988764044944	0.0196629213483146	0.0365168539325843	0.0196629213483146	0.0112359550561798	0.0280898876404494	0.00280898876404494	0.00842696629213483	0.0112359550561798	0.00280898876404494	0	0.0168539325842697	0.0224719101123595	0.0196629213483146	0.047752808988764	0.0168539325842697	0.0308988764044944	0.0168539325842697	0.497191011235955	0.412921348314607	0.508426966292135	0.0196629213483146	0.0224719101123595	0	0.0252808988764045	0.00561797752808989	0.00280898876404494
ENSG00000005339.14	-0.94049943194985	-5.74131583499884	-0.797210980698602	12.860699032612	0.018829308227589	0.0343839541547278	0.0286532951289398	0.0143266475644699	0.0139173147769136	0.0212853049529267	0.00818665575112566	0.0110519852640196	0.00327466230045027	0.027425296766271	0.00613999181334425	0.0114613180515759	0.00532132623823168	0.0147359803520262	0.0388866148178469	0.0106426524764634	0.0225133033155956	0.0163733115022513	0.0871878837494883	0.0098239869013508	0.0266066311911584	0.0421612771182972	0.0122799836266885	0.0319279574293901	0.00695865738845682	0.0114613180515759	0.0102333196889071	0.00204666393778142	0.00450266066311912	0.0163733115022513	0.0290626279164961	0.00613999181334425	0.0204666393778142	0.0184199754400327	0.0225133033155956	0.0135079819893573	0.602128530495293	0.46582071223905	0.638559148587802	0.0155546459271388	0.0306999590667212	0.00695865738845682	0.018829308227589	0.0200573065902579	0.0233319688907081
ENSG00000005436.14	0.310286958697854	-3.61288508809208	-0.467483808359337	11.2691266791494	0.051150895140665	0.0115089514066496	0.0281329923273657	0.0242966751918159	0.0242966751918159	0.00895140664961637	0.00127877237851662	0.010230179028133	0.020460358056266	0.0140664961636829	0.0153452685421995	0.0217391304347826	0.0179028132992327	0.0115089514066496	0.0166240409207161	0.0332480818414322	0.0281329923273657	0.00767263427109974	0.0294117647058824	0.0153452685421995	0.0115089514066496	0.00639386189258312	0.00767263427109974	0.0166240409207161	0.0051150895140665	0.010230179028133	0.00767263427109974	0.0051150895140665	0.0166240409207161	0.0051150895140665	0.00639386189258312	0.0281329923273657	0.0780051150895141	0.0179028132992327	0.0230179028132992	0.0460358056265985	0.498721227621483	0.374680306905371	0.356777493606138	0.0166240409207161	0.00895140664961637	0.010230179028133	0.0140664961636829	0.0127877237851662	0.010230179028133
ENSG00000005448.16	0.109240164488452	-4.94605403689637	0.680856223641991	10.0768155970508	0	0.0208955223880597	0.0119402985074627	0.00895522388059702	0.00895522388059702	0.017910447761194	0.00895522388059702	0.00895522388059702	0.00597014925373134	0.0149253731343284	0	0.0149253731343284	0.00597014925373134	0.026865671641791	0.0149253731343284	0.017910447761194	0.00298507462686567	0.0149253731343284	0.0417910447761194	0.0238805970149254	0.0238805970149254	0.017910447761194	0.00597014925373134	0.00597014925373134	0.0119402985074627	0.0149253731343284	0.0149253731343284	0	0.00895522388059702	0.0208955223880597	0.0477611940298507	0.00895522388059702	0.00597014925373134	0.026865671641791	0.0417910447761194	0.0119402985074627	0.638805970149254	0.477611940298507	0.614925373134328	0.017910447761194	0.0477611940298507	0.00298507462686567	0.0358208955223881	0.0328358208955224	0.0328358208955224
ENSG00000005483.21	0.5932874146774	-5.06308700656908	-1.99785594186993	12.5070513022479	0.0360408821947283	0.013986013986014	0.0220548682087144	0.0371167294244217	0.0285099515868747	0.0112963959117805	0.00430338891877353	0.034965034965035	0.020979020979021	0.013986013986014	0.0134480903711673	0.020979020979021	0.0102205486820871	0.00537923614846692	0.0129101667563206	0.020979020979021	0.029585798816568	0.0172135556750941	0.0290478752017214	0.0252824098977945	0.0424959655728886	0.0155997848305541	0.00537923614846692	0.0494889725658956	0.00376546530392684	0.00161377084454008	0.00430338891877353	0.00430338891877353	0.0107584722969338	0.00591715976331361	0.00699300699300699	0.0123722431414739	0.0494889725658956	0.0112963959117805	0.0182894029047875	0.027972027972028	0.521785906401291	0.476600322754169	0.308230231307154	0.0220548682087144	0.00753093060785368	0.00107584722969338	0.0188273265196342	0.0215169445938677	0.00591715976331361
ENSG00000005486.17	-4.06742127031216	-7.41630441493728	0.70970596949945	10.1774195379892	0.00446428571428571	0.0178571428571429	0.0178571428571429	0.00446428571428571	0.00892857142857143	0.0401785714285714	0.0133928571428571	0	0	0.0223214285714286	0.0267857142857143	0.0133928571428571	0.00446428571428571	0.0133928571428571	0.0267857142857143	0.00446428571428571	0	0.0267857142857143	0.0446428571428571	0	0.0178571428571429	0.0535714285714286	0.0133928571428571	0.03125	0.00446428571428571	0	0.0133928571428571	0.00446428571428571	0	0.0267857142857143	0.0625	0	0	0.00446428571428571	0.0133928571428571	0.00446428571428571	0.553571428571429	0.566964285714286	0.776785714285714	0.0133928571428571	0.0401785714285714	0.00446428571428571	0.00892857142857143	0.00446428571428571	0.0401785714285714
ENSG00000005700.15	1.04454922204583	-5.59541072592414	-1.79947901997488	12.007027266894	0.05096011816839	0.0110782865583456	0.0295420974889217	0.0295420974889217	0.0206794682422452	0.00886262924667651	0.000738552437223043	0.0184638109305761	0.017725258493353	0.0118168389955687	0.00960118168389956	0.0236336779911374	0.0103397341211226	0.00443131462333826	0.0192023633677991	0.034711964549483	0.0147710487444609	0.00443131462333826	0.0221565731166913	0.0295420974889217	0.0199409158050222	0.0051698670605613	0.00295420974889217	0.01698670605613	0.00443131462333826	0	0.00295420974889217	0.00295420974889217	0.00886262924667651	0.0051698670605613	0.0184638109305761	0.0221565731166913	0.0480059084194978	0.00886262924667651	0.0118168389955687	0.0472673559822747	0.487444608567208	0.385524372230428	0.30576070901034	0.0258493353028065	0.00664697193500739	0.000738552437223043	0.0228951255539143	0.0310192023633678	0.00886262924667651
ENSG00000005801.18	0.794373376191283	-2.0304318614437	-1.06139421976569	11.2179576978641	0.0782918149466192	0.0266903914590747	0.0338078291814947	0.0231316725978648	0.00355871886120996	0.0195729537366548	0.00355871886120996	0.0409252669039146	0.0249110320284698	0.0124555160142349	0.00889679715302491	0.00711743772241993	0.00711743772241993	0.0124555160142349	0.0106761565836299	0.0249110320284698	0.0213523131672598	0.0177935943060498	0.0266903914590747	0.0373665480427046	0.0106761565836299	0.0142348754448399	0	0.00889679715302491	0.00177935943060498	0	0	0.00177935943060498	0.00177935943060498	0.0106761565836299	0.0142348754448399	0.0195729537366548	0.0516014234875445	0.0213523131672598	0.0409252669039146	0.0124555160142349	0.425266903914591	0.375444839857651	0.421708185053381	0.00533807829181495	0.00711743772241993	0	0.00889679715302491	0.0320284697508897	0.0160142348754448
ENSG00000005810.18	0.020175771218337	-5.92771391390964	-1.22551835727077	13.7878005552877	0.0401795255396452	0.0115409275486215	0.0245779012609532	0.0245779012609532	0.0215858089335328	0.0128232528318017	0.00213720880530028	0.0188074374866424	0.0185937166061124	0.0141055781149818	0.00983116050438128	0.0222269715751229	0.0141055781149818	0.0123958110707416	0.0226544133361829	0.0203034836503526	0.0175251122034623	0.0119683693096816	0.0222269715751229	0.0175251122034623	0.0207309254114127	0.00833511434067108	0.00256465056636033	0.0207309254114127	0.007693951699081	0.00320581320795042	0.00341953408848044	0.00406069673007053	0.00918999786279119	0.0117546484291515	0.0198760418892926	0.0203034836503526	0.0476597563581962	0.0141055781149818	0.0179525539645223	0.0378285958538149	0.521906390254328	0.435563154520197	0.365248984825817	0.023081855097243	0.0173113913229322	0.00299209232742039	0.0262876683051934	0.0333404573626843	0.0138918572344518
ENSG00000005812.11	0.157288854763797	-5.03791026316956	-0.740969950377399	10.3309168781146	0.034965034965035	0.0163170163170163	0.0233100233100233	0.020979020979021	0.0163170163170163	0.00466200466200466	0	0.0163170163170163	0.0163170163170163	0.0186480186480186	0.00466200466200466	0.0163170163170163	0.00699300699300699	0.00932400932400932	0.0233100233100233	0.0303030303030303	0.013986013986014	0.013986013986014	0.020979020979021	0.027972027972028	0.0186480186480186	0.00932400932400932	0	0.0163170163170163	0.00699300699300699	0.0116550116550117	0.00466200466200466	0.00699300699300699	0.0186480186480186	0.00932400932400932	0.020979020979021	0.027972027972028	0.048951048951049	0.0186480186480186	0.0186480186480186	0.034965034965035	0.510489510489511	0.370629370629371	0.370629370629371	0.0163170163170163	0.00932400932400932	0	0.0233100233100233	0.0186480186480186	0.00699300699300699
ENSG00000005882.12	0.604387864166285	-5.13885004132582	0.549318892265522	10.2585660338899	0.0122549019607843	0.0318627450980392	0.0392156862745098	0.00980392156862745	0.00490196078431373	0.0294117647058824	0.0122549019607843	0.00490196078431373	0	0.0343137254901961	0.00735294117647059	0.00245098039215686	0.00245098039215686	0.0416666666666667	0.0367647058823529	0.00980392156862745	0.00245098039215686	0.0196078431372549	0.0392156862745098	0.00735294117647059	0.00490196078431373	0.0392156862745098	0.00980392156862745	0.00980392156862745	0.00735294117647059	0.0245098039215686	0.00490196078431373	0	0	0.0392156862745098	0.053921568627451	0.00490196078431373	0.00735294117647059	0.0441176470588235	0.0416666666666667	0.0147058823529412	0.544117647058823	0.379901960784314	0.818627450980392	0.00980392156862745	0.0318627450980392	0.00980392156862745	0.00735294117647059	0.00735294117647059	0.0196078431372549
ENSG00000005884.18	-0.936674170607287	-4.83644498446443	0.902030257966762	11.7632123668144	0.0104562737642586	0.035171102661597	0.0209125475285171	0.00855513307984791	0.00855513307984791	0.026615969581749	0.00665399239543726	0.0123574144486692	0.00380228136882129	0.0218631178707224	0.0123574144486692	0.00760456273764259	0	0.026615969581749	0.0256653992395437	0.00950570342205323	0.00380228136882129	0.0161596958174905	0.0427756653992395	0.00570342205323194	0.0114068441064639	0.0304182509505703	0.00570342205323194	0.0123574144486692	0.00950570342205323	0.0161596958174905	0.0209125475285171	0.00190114068441065	0.00570342205323194	0.0275665399239544	0.0674904942965779	0.00950570342205323	0.00665399239543726	0.0361216730038023	0.0475285171102662	0.0133079847908745	0.614068441064639	0.432509505703422	0.758555133079848	0.00760456273764259	0.0389733840304183	0.00665399239543726	0.0152091254752852	0.0123574144486692	0.0370722433460076
ENSG00000005889.15	0.485509138211412	-5.4247776758766	-1.47998192910377	11.3083390301394	0.0409429280397022	0.0161290322580645	0.0421836228287841	0.011166253101737	0.0124069478908189	0.00744416873449132	0.00620347394540943	0.0223325062034739	0.011166253101737	0.00744416873449132	0.011166253101737	0.0136476426799007	0.0124069478908189	0.0124069478908189	0.0285359801488834	0.0285359801488834	0.0173697270471464	0.0384615384615385	0.0173697270471464	0.032258064516129	0.0124069478908189	0.00496277915632754	0.00372208436724566	0.0198511166253102	0.00372208436724566	0.00372208436724566	0.00372208436724566	0.00248138957816377	0.00124069478908189	0.00744416873449132	0.00992555831265509	0.00992555831265509	0.0483870967741935	0.032258064516129	0.032258064516129	0.0583126550868486	0.552109181141439	0.344913151364764	0.420595533498759	0.0248138957816377	0.0148883374689826	0.00124069478908189	0.0173697270471464	0.0161290322580645	0.0161290322580645
ENSG00000005893.15	0.892995843958617	-5.779865189384	1.0936624422539	10.567005370247	0.0267639902676399	0.0218978102189781	0.0170316301703163	0.0559610705596107	0.0364963503649635	0.0218978102189781	0	0.0462287104622871	0.0121654501216545	0.0218978102189781	0.0024330900243309	0.0072992700729927	0.0121654501216545	0.0145985401459854	0.0121654501216545	0.0340632603406326	0.0121654501216545	0.0097323600973236	0.0218978102189781	0.0024330900243309	0.0121654501216545	0.0097323600973236	0.0048661800486618	0.0121654501216545	0.0024330900243309	0.0048661800486618	0.0024330900243309	0.0024330900243309	0.0121654501216545	0.0097323600973236	0.0267639902676399	0.0194647201946472	0.024330900243309	0.0145985401459854	0.0072992700729927	0.0389294403892944	0.457420924574209	0.408759124087591	0.389294403892944	0.0194647201946472	0.0097323600973236	0.0024330900243309	0.0267639902676399	0.0218978102189781	0.0218978102189781
ENSG00000005961.19	0.790116501562189	-2.82238570814684	-0.199818952861259	11.6101020629997	0.00192307692307692	0.0211538461538462	0.0211538461538462	0.0144230769230769	0.00576923076923077	0.0144230769230769	0.00480769230769231	0.0105769230769231	0.00480769230769231	0.0326923076923077	0.00865384615384615	0.00288461538461538	0.00288461538461538	0.0153846153846154	0.0125	0.00961538461538462	0.00769230769230769	0.0153846153846154	0.0519230769230769	0.00673076923076923	0.0163461538461538	0.0375	0.00769230769230769	0.0115384615384615	0.00865384615384615	0.00961538461538462	0.0163461538461538	0.00384615384615385	0.00769230769230769	0.025	0.0721153846153846	0.00961538461538462	0.0144230769230769	0.0298076923076923	0.0423076923076923	0.0192307692307692	0.668269230769231	0.440384615384615	0.734615384615385	0.0125	0.0413461538461538	0.00961538461538462	0.0163461538461538	0.0144230769230769	0.0375
ENSG00000006007.12	-0.281584035714803	-7.2256977323527	-0.962983219245476	10.007027266894	0.0150602409638554	0.0150602409638554	0.0331325301204819	0.0240963855421687	0.0210843373493976	0.00903614457831325	0.00903614457831325	0.0240963855421687	0.00903614457831325	0.0271084337349398	0.0150602409638554	0.00602409638554217	0.00602409638554217	0.0210843373493976	0.0301204819277108	0.0210843373493976	0.0120481927710843	0.0210843373493976	0.0120481927710843	0.0180722891566265	0.00602409638554217	0.00903614457831325	0.00903614457831325	0.0240963855421687	0.00301204819277108	0.00903614457831325	0.0120481927710843	0.00301204819277108	0.0180722891566265	0.0271084337349398	0.0391566265060241	0.00301204819277108	0.0271084337349398	0.0240963855421687	0.0210843373493976	0.0421686746987952	0.524096385542169	0.38855421686747	0.55421686746988	0.0210843373493976	0.0180722891566265	0.00602409638554217	0.0180722891566265	0.0120481927710843	0.0240963855421687
ENSG00000006015.17	-0.422724755159087	-2.72027439903	1.64791099871567	9.29001884693262	0.0148514851485149	0	0.00495049504950495	0	0.0099009900990099	0.0247524752475248	0.0247524752475248	0	0.0099009900990099	0.0198019801980198	0.0148514851485149	0	0	0.0198019801980198	0.0247524752475248	0.00495049504950495	0	0.0198019801980198	0.0742574257425743	0	0.00495049504950495	0.0099009900990099	0.0198019801980198	0.0247524752475248	0.00495049504950495	0.0544554455445545	0.0297029702970297	0	0	0.0148514851485149	0.0742574257425743	0.00495049504950495	0.0148514851485149	0.0247524752475248	0.0940594059405941	0.00495049504950495	0.742574257425743	0.49009900990099	0.831683168316832	0.0099009900990099	0.0495049504950495	0.0495049504950495	0.0247524752475248	0.00495049504950495	0.0396039603960396
ENSG00000006016.11	-1.3232838045148	-6.54506936411504	1.22273283547541	10.3106127816595	0.00945626477541371	0.0307328605200946	0.0307328605200946	0.00236406619385343	0.00945626477541371	0.0283687943262411	0.0141843971631206	0.00236406619385343	0.00709219858156028	0.0189125295508274	0.00472813238770686	0.00945626477541371	0	0.0260047281323877	0.00709219858156028	0	0.00709219858156028	0.0283687943262411	0.0236406619385343	0	0.0118203309692671	0.0449172576832151	0.0236406619385343	0.00472813238770686	0.00709219858156028	0.0378250591016548	0.016548463356974	0.00472813238770686	0	0.0472813238770686	0.0520094562647754	0.00472813238770686	0.00236406619385343	0.033096926713948	0.0354609929078014	0.0141843971631206	0.628841607565012	0.524822695035461	0.843971631205674	0	0.0543735224586288	0.0118203309692671	0.00945626477541371	0.0118203309692671	0.049645390070922
ENSG00000006025.12	-0.299115214824938	-2.90338285856847	0.201487566342822	11.3370643386847	0.0130486358244365	0.0260972716488731	0.033214709371293	0.00593119810201661	0.0142348754448399	0.0237247924080664	0.00593119810201661	0.00593119810201661	0.00711743772241993	0.0272835112692764	0.0177935943060498	0.0106761565836299	0.00118623962040332	0.0249110320284698	0.0201660735468565	0.00593119810201661	0.00593119810201661	0.029655990510083	0.0438908659549229	0.00711743772241993	0.00830367734282325	0.0237247924080664	0.00474495848161329	0.0177935943060498	0.00830367734282325	0.0225385527876631	0.0201660735468565	0.00711743772241993	0.00593119810201661	0.0320284697508897	0.0521945432977461	0.00593119810201661	0.00948991696322657	0.0355871886120996	0.0688018979833926	0.00948991696322657	0.591933570581257	0.461447212336892	0.761565836298932	0.00593119810201661	0.0379596678529063	0.00355871886120996	0.0142348754448399	0.00593119810201661	0.0201660735468565
ENSG00000006042.12	-0.189989007204827	-4.72289409401318	-0.255844981762919	9.42206476617281	0.00881057268722467	0.00440528634361234	0.0308370044052863	0.00881057268722467	0.013215859030837	0.013215859030837	0.00881057268722467	0.0176211453744493	0	0.00881057268722467	0.013215859030837	0.00881057268722467	0.00440528634361234	0.026431718061674	0.0308370044052863	0.0440528634361234	0	0.0176211453744493	0.026431718061674	0.00881057268722467	0.00881057268722467	0.0220264317180617	0.00881057268722467	0.00881057268722467	0.00881057268722467	0.00881057268722467	0.013215859030837	0	0.00440528634361234	0.0220264317180617	0.0748898678414097	0.00881057268722467	0.026431718061674	0.039647577092511	0.0484581497797357	0.026431718061674	0.612334801762115	0.39647577092511	0.656387665198238	0.0176211453744493	0.0616740088105727	0	0.0176211453744493	0.00440528634361234	0.0220264317180617
ENSG00000006062.17	-0.0961164432526586	-2.75275216331624	-0.604157381913222	11.4742129371939	0.0242616033755274	0.0147679324894515	0.0390295358649789	0.00738396624472574	0.00843881856540084	0.0168776371308017	0.00316455696202532	0.00632911392405063	0.0105485232067511	0.0443037974683544	0.0116033755274262	0.00316455696202532	0.00210970464135021	0.020042194092827	0.0147679324894515	0.00632911392405063	0.0116033755274262	0.0253164556962025	0.040084388185654	0.0105485232067511	0.0327004219409283	0.0316455696202532	0.00949367088607595	0.0284810126582278	0.00527426160337553	0.00527426160337553	0.0158227848101266	0.00316455696202532	0.00316455696202532	0.0263713080168776	0.0580168776371308	0.00738396624472574	0.0210970464135021	0.0232067510548523	0.060126582278481	0.00843881856540084	0.625527426160338	0.468354430379747	0.693037974683544	0.0147679324894515	0.0421940928270042	0.00105485232067511	0.0158227848101266	0.0126582278481013	0.0337552742616034
ENSG00000006118.14	-1.69805547108807	-3.77671829765977	1.07983513005349	11.5994479815287	0.00390243902439024	0.00682926829268293	0.015609756097561	0.00292682926829268	0.0146341463414634	0.0204878048780488	0.0048780487804878	0.015609756097561	0.00195121951219512	0.0136585365853659	0.00780487804878049	0.00585365853658537	0	0.0136585365853659	0.00975609756097561	0.000975609756097561	0.00195121951219512	0.0204878048780488	0.0370731707317073	0.00585365853658537	0.0282926829268293	0.0321951219512195	0.00682926829268293	0.0331707317073171	0.0048780487804878	0.0224390243902439	0.0273170731707317	0.00878048780487805	0.00682926829268293	0.0253658536585366	0.0604878048780488	0.0107317073170732	0.0117073170731707	0.031219512195122	0.0751219512195122	0.0048780487804878	0.741463414634146	0.524878048780488	0.749268292682927	0.0117073170731707	0.0682926829268293	0.00975609756097561	0.0195121951219512	0.0048780487804878	0.04
ENSG00000006125.18	0.746451313449659	-7.49102316432016	-0.120938338153107	11.6101020629997	0.0273109243697479	0.0273109243697479	0.0367647058823529	0.032563025210084	0.0157563025210084	0.00945378151260504	0.00315126050420168	0.0189075630252101	0.00420168067226891	0.0157563025210084	0.00420168067226891	0.0105042016806723	0.00420168067226891	0.0304621848739496	0.0252100840336134	0.0283613445378151	0.0105042016806723	0.00735294117647059	0.032563025210084	0.00945378151260504	0.0210084033613445	0.0105042016806723	0.00210084033613445	0.023109243697479	0.00420168067226891	0.00630252100840336	0.00945378151260504	0.00315126050420168	0.0168067226890756	0.0189075630252101	0.0367647058823529	0.0178571428571429	0.0399159663865546	0.0252100840336134	0.0241596638655462	0.0346638655462185	0.553571428571429	0.339285714285714	0.497899159663866	0.0241596638655462	0.0189075630252101	0.00210084033613445	0.0252100840336134	0.0178571428571429	0.0115546218487395
ENSG00000006194.10	-0.656040923847389	-5.04206361255749	-0.829139880922231	11.007027266894	0.0160818713450292	0.0219298245614035	0.0263157894736842	0.00584795321637427	0.0116959064327485	0.0131578947368421	0.0087719298245614	0.0131578947368421	0.0321637426900585	0.0233918128654971	0.0131578947368421	0.0190058479532164	0.00292397660818713	0.0131578947368421	0.0160818713450292	0.0087719298245614	0.010233918128655	0.0350877192982456	0.0453216374269006	0.0233918128654971	0.0131578947368421	0.033625730994152	0.010233918128655	0.0233918128654971	0.00730994152046784	0.0087719298245614	0.0175438596491228	0.00292397660818713	0.00584795321637427	0.0146198830409357	0.0365497076023392	0.0204678362573099	0.033625730994152	0.0175438596491228	0.0804093567251462	0.00584795321637427	0.595029239766082	0.464912280701754	0.60672514619883	0.0116959064327485	0.0131578947368421	0.0043859649122807	0.010233918128655	0.0263157894736842	0.0160818713450292
ENSG00000006282.21	-0.95273980199489	-5.38090365585691	-0.813409546810585	11.3960695576399	0	0.0227272727272727	0	0	0	0	0	0.0227272727272727	0	0.0227272727272727	0.0681818181818182	0.0227272727272727	0	0	0.0227272727272727	0.0227272727272727	0	0	0	0	0	0.0681818181818182	0	0	0	0.0681818181818182	0.0227272727272727	0	0	0.0227272727272727	0.136363636363636	0.0227272727272727	0	0	0	0	0.613636363636364	0.681818181818182	0.818181818181818	0.0227272727272727	0.0909090909090909	0.0454545454545455	0	0	0.0681818181818182
ENSG00000006283.18	-0.310004369392291	-4.09981299382094	-2.09219042015415	12.874020767659	0.00756938603868797	0.0222876366694701	0.024390243902439	0.00672834314550042	0.00588730025231287	0.0201850294365013	0.0100925147182506	0.00336417157275021	0.00294365012615643	0.043313708999159	0.0109335576114382	0.00588730025231287	0.00126156433978133	0.0382674516400336	0.0256518082422204	0.00841042893187553	0.00168208578637511	0.0235492010092515	0.0332211942809083	0.00378469301934399	0.0155592935239697	0.0323801513877208	0.00925147182506308	0.0151387720773759	0.00462573591253154	0.0151387720773759	0.0264928511354079	0.00336417157275021	0.00504625735912532	0.0227081581160639	0.0693860386879731	0.00756938603868797	0.00841042893187553	0.0365853658536585	0.0492010092514718	0.0138772077375946	0.5946173254836	0.453322119428091	0.791841883936081	0.0117746005046257	0.0382674516400336	0.0088309503784693	0.0105130361648444	0.0071488645920942	0.0323801513877208
ENSG00000006327.13	-0.921596197344917	-7.85701510614139	1.90735021105565	9.7176764230664	0	0	0.0153846153846154	0	0	0.0384615384615385	0	0	0.0153846153846154	0.0307692307692308	0.0153846153846154	0	0.00769230769230769	0.0153846153846154	0.0153846153846154	0	0.00769230769230769	0.00769230769230769	0.00769230769230769	0	0.0153846153846154	0.0307692307692308	0.00769230769230769	0.0153846153846154	0.0153846153846154	0.0307692307692308	0.0307692307692308	0	0	0.0230769230769231	0.1	0.0230769230769231	0	0.0307692307692308	0.0384615384615385	0	0.638461538461539	0.607692307692308	0.815384615384615	0.0153846153846154	0.0230769230769231	0.0461538461538462	0.0307692307692308	0.00769230769230769	0.0615384615384615
ENSG00000006432.15	-1.29256856675732	-4.76120884298228	-1.0818185373362	11.7866780338907	0.0125111706881144	0.0214477211796247	0.0348525469168901	0.00893655049151028	0.00446827524575514	0.0259159964253798	0.0116175156389634	0.00804289544235925	0.00714924039320822	0.0348525469168901	0.00983020554066131	0.0178731009830206	0.00357462019660411	0.0214477211796247	0.0151921358355675	0.0142984807864164	0.00357462019660411	0.0134048257372654	0.032171581769437	0.00536193029490617	0.0241286863270777	0.0375335120643432	0.00983020554066131	0.0241286863270777	0.00714924039320822	0.0160857908847185	0.0205540661304736	0.00804289544235925	0.00714924039320822	0.0196604110813226	0.0464700625558534	0.0134048257372654	0.0187667560321716	0.0259159964253798	0.0732797140303843	0.0196604110813226	0.60857908847185	0.485254691689008	0.697050938337802	0.0116175156389634	0.0348525469168901	0.0107238605898123	0.0134048257372654	0.0142984807864164	0.0250223413762288
ENSG00000006451.8	-0.907625774470514	-6.52421565306591	0.149193672278064	9.3151495622563	0.0483091787439614	0.0193236714975845	0.0531400966183575	0.0289855072463768	0.0241545893719807	0.00483091787439614	0	0.00483091787439614	0.0434782608695652	0.00966183574879227	0.00966183574879227	0.0144927536231884	0	0.0193236714975845	0.0289855072463768	0.0241545893719807	0	0.00483091787439614	0.0338164251207729	0	0.00483091787439614	0.00483091787439614	0	0.00483091787439614	0.0144927536231884	0	0.00483091787439614	0	0.0144927536231884	0.00483091787439614	0.00966183574879227	0	0.0531400966183575	0.0338164251207729	0.0483091787439614	0.0386473429951691	0.492753623188406	0.333333333333333	0.434782608695652	0.0241545893719807	0.00483091787439614	0.00483091787439614	0.0483091787439614	0.00483091787439614	0.0144927536231884
ENSG00000006453.14	-0.195315295611403	-5.57875137989711	0.294198363830887	10.5859014496908	0.04296875	0.02734375	0.04296875	0.03125	0.009765625	0.02734375	0.015625	0.01953125	0.01171875	0.01953125	0.013671875	0.01171875	0.009765625	0.03125	0.0234375	0.01171875	0.0078125	0.017578125	0.017578125	0.005859375	0.015625	0.03125	0.009765625	0.01171875	0.0078125	0.005859375	0.0078125	0.001953125	0.00390625	0.017578125	0.0234375	0.0078125	0.037109375	0.009765625	0.048828125	0.025390625	0.4921875	0.419921875	0.560546875	0.02734375	0.0234375	0.0078125	0.017578125	0.017578125	0.0078125
ENSG00000006459.11	0.14092690288581	-5.19646209734366	-1.1127258055394	11.4933551214949	0.0530785562632696	0.0191082802547771	0.0233545647558386	0.0212314225053079	0.0212314225053079	0.00636942675159236	0.00212314225053079	0.0159235668789809	0.0201698513800425	0.0180467091295117	0.0201698513800425	0.0180467091295117	0.0127388535031847	0.0106157112526539	0.0233545647558386	0.0222929936305732	0.0148619957537155	0.0106157112526539	0.0254777070063694	0.0212314225053079	0.0254777070063694	0.0106157112526539	0.00530785562632696	0.0169851380042463	0.00743099787685775	0.00318471337579618	0.00212314225053079	0.00636942675159236	0.00849256900212314	0.0106157112526539	0.0159235668789809	0.0159235668789809	0.0509554140127389	0.0180467091295117	0.0233545647558386	0.0360934182590234	0.502123142250531	0.407643312101911	0.417197452229299	0.0191082802547771	0.0127388535031847	0.0116772823779193	0.00849256900212314	0.024416135881104	0.0106157112526539
ENSG00000006468.14	0.757445974512746	-5.80040879525625	0.704709956384668	10.6856248397264	0.0292887029288703	0.0251046025104603	0.0167364016736402	0.0146443514644351	0.0167364016736402	0.00627615062761506	0.00418410041841004	0.00418410041841004	0.0146443514644351	0.0230125523012552	0.0125523012552301	0.0146443514644351	0.00209205020920502	0.0104602510460251	0.0397489539748954	0.0146443514644351	0.0251046025104603	0.0188284518828452	0.0376569037656904	0.0146443514644351	0.0481171548117155	0.0313807531380753	0.00627615062761506	0.0271966527196653	0.00627615062761506	0.00836820083682008	0.00627615062761506	0.0125523012552301	0.00209205020920502	0.00836820083682008	0.0230125523012552	0.0146443514644351	0.0523012552301255	0.0251046025104603	0.0251046025104603	0.0313807531380753	0.560669456066946	0.412133891213389	0.485355648535565	0.00627615062761506	0.0188284518828452	0.00209205020920502	0.0188284518828452	0.0209205020920502	0.0209205020920502
ENSG00000006530.18	0.684398245655861	-3.92645392023937	0.407722087519823	10.7168194613299	0.0329113924050633	0.0126582278481013	0.0329113924050633	0.020253164556962	0.0253164556962025	0.020253164556962	0.00759493670886076	0.0253164556962025	0.0151898734177215	0.020253164556962	0.0177215189873418	0.020253164556962	0.00759493670886076	0.0227848101265823	0.0151898734177215	0.0278481012658228	0.0253164556962025	0.00506329113924051	0.030379746835443	0.010126582278481	0.010126582278481	0.0151898734177215	0.010126582278481	0.030379746835443	0.0126582278481013	0	0.00253164556962025	0	0.00759493670886076	0.020253164556962	0.0253164556962025	0.0253164556962025	0.0354430379746835	0.010126582278481	0.0430379746835443	0.0354430379746835	0.546835443037975	0.417721518987342	0.470886075949367	0.020253164556962	0.030379746835443	0.00506329113924051	0.0126582278481013	0.0329113924050633	0.0151898734177215
ENSG00000006534.16	0.362473926193772	-3.9112115540795	-0.0752074876514314	10.6193029554157	0.00213219616204691	0.0383795309168444	0.0319829424307036	0	0.00639658848614072	0.0213219616204691	0.0127931769722814	0.00213219616204691	0	0.0362473347547974	0.00852878464818763	0.00213219616204691	0	0.0298507462686567	0.0255863539445629	0.00852878464818763	0.0106609808102345	0.0149253731343284	0.046908315565032	0.00426439232409382	0.00639658848614072	0.0298507462686567	0.0106609808102345	0.0149253731343284	0.00213219616204691	0.023454157782516	0.0255863539445629	0.00852878464818763	0.00426439232409382	0.0213219616204691	0.0852878464818763	0.00426439232409382	0.00213219616204691	0.0362473347547974	0.0554371002132196	0.00639658848614072	0.643923240938166	0.422174840085288	0.863539445628998	0.00639658848614072	0.0597014925373134	0.00639658848614072	0.0106609808102345	0.00639658848614072	0.0383795309168444
ENSG00000006576.16	1.19411250839739	-5.08581867429806	-1.29309621614512	11.2455527062557	0.0427807486631016	0.0120320855614973	0.0294117647058824	0.0254010695187166	0.0334224598930481	0.0106951871657754	0	0.0200534759358289	0.0200534759358289	0.0106951871657754	0.0120320855614973	0.0227272727272727	0.0280748663101604	0.0147058823529412	0.0120320855614973	0.0147058823529412	0.0133689839572193	0.00935828877005348	0.018716577540107	0.0267379679144385	0.0120320855614973	0.00401069518716578	0.00267379679144385	0.0200534759358289	0.00935828877005348	0.00267379679144385	0.00401069518716578	0.0053475935828877	0.0106951871657754	0.0147058823529412	0.0160427807486631	0.0307486631016043	0.0441176470588235	0.0133689839572193	0.0160427807486631	0.0267379679144385	0.477272727272727	0.398395721925134	0.330213903743315	0.0240641711229947	0.0053475935828877	0.00133689839572193	0.0147058823529412	0.0227272727272727	0.00267379679144385
ENSG00000006607.14	0.438756703614644	-4.4258481184608	-0.049102078587259	12.0426853722194	0.023696682464455	0.0180094786729858	0.0388625592417062	0.0028436018957346	0.0170616113744076	0.0199052132701422	0.00758293838862559	0.0123222748815166	0.0170616113744076	0.0255924170616114	0.0151658767772512	0.0123222748815166	0.00758293838862559	0.018957345971564	0.0199052132701422	0.0104265402843602	0.0132701421800948	0.0227488151658768	0.037914691943128	0.0113744075829384	0.0161137440758294	0.0227488151658768	0.000947867298578199	0.0208530805687204	0.00568720379146919	0.0123222748815166	0.0113744075829384	0.004739336492891	0.0104265402843602	0.0255924170616114	0.0483412322274882	0.0123222748815166	0.0255924170616114	0.0255924170616114	0.0445497630331754	0.0170616113744076	0.565876777251185	0.409478672985782	0.637914691943128	0.0170616113744076	0.0208530805687204	0.004739336492891	0.0170616113744076	0.0132701421800948	0.0255924170616114
ENSG00000006611.16	-0.178632562135233	-3.36836321612141	0.248015667579443	11.4737057496194	0.0180831826401447	0.00904159132007233	0.054249547920434	0.0144665461121157	0.00361663652802893	0.0162748643761302	0.00180831826401447	0.0054249547920434	0.0054249547920434	0.0180831826401447	0.00361663652802893	0.00361663652802893	0.00180831826401447	0.0415913200723327	0.0198915009041591	0.0198915009041591	0.00361663652802893	0.0126582278481013	0.0452079566003617	0.00723327305605787	0.00904159132007233	0.0198915009041591	0.00180831826401447	0.0126582278481013	0.0108499095840868	0.00723327305605787	0.0307414104882459	0.00904159132007233	0.00361663652802893	0.0235081374321881	0.0560578661844485	0.00723327305605787	0.0325497287522604	0.0361663652802893	0.0759493670886076	0.0253164556962025	0.647377938517179	0.352622061482821	0.683544303797468	0.0144665461121157	0.0144665461121157	0.00361663652802893	0.0198915009041591	0.0162748643761302	0.0433996383363472
ENSG00000006625.18	0.544949419830297	-4.43751268653638	0.209649275965358	9.49984588708321	0.0529100529100529	0.0211640211640212	0.0317460317460317	0.0317460317460317	0.0264550264550265	0.0105820105820106	0.00529100529100529	0.0158730158730159	0	0.0105820105820106	0.00529100529100529	0.0317460317460317	0.0211640211640212	0.0158730158730159	0.0264550264550265	0.0211640211640212	0.0317460317460317	0.00529100529100529	0.0158730158730159	0.00529100529100529	0.0211640211640212	0.0105820105820106	0.00529100529100529	0.00529100529100529	0.0105820105820106	0.00529100529100529	0	0	0	0.00529100529100529	0.037037037037037	0.0105820105820106	0.0634920634920635	0.0211640211640212	0.0317460317460317	0.0211640211640212	0.502645502645503	0.37037037037037	0.444444444444444	0.0158730158730159	0.0211640211640212	0.0105820105820106	0.00529100529100529	0.0264550264550265	0.0264550264550265
ENSG00000006634.8	0.701791186287375	-3.809403418073	-2.67694118257627	10.9844184588011	0.0851063829787234	0.0127659574468085	0.0468085106382979	0.0170212765957447	0.0127659574468085	0.0127659574468085	0	0.0170212765957447	0.0297872340425532	0.0212765957446809	0.00851063829787234	0.0297872340425532	0.00851063829787234	0.0170212765957447	0.0170212765957447	0.0340425531914894	0.025531914893617	0.00425531914893617	0.00425531914893617	0.025531914893617	0.025531914893617	0.00425531914893617	0	0.025531914893617	0.00851063829787234	0	0	0	0	0.0127659574468085	0.0127659574468085	0.0212765957446809	0.0468085106382979	0.0212765957446809	0.00425531914893617	0.0340425531914894	0.438297872340425	0.391489361702128	0.297872340425532	0.0212765957446809	0.00851063829787234	0	0.00851063829787234	0.0382978723404255	0.00425531914893617
ENSG00000006652.14	0.499859756778193	-3.48709452651264	-1.30934149701389	10.4888443464573	0.0420353982300885	0.00884955752212389	0.0376106194690266	0.0176991150442478	0.0176991150442478	0.0132743362831858	0.00884955752212389	0.0287610619469027	0.0154867256637168	0.0176991150442478	0.0132743362831858	0.0199115044247788	0.00663716814159292	0.0110619469026549	0.0287610619469027	0.0331858407079646	0.00884955752212389	0.00884955752212389	0.0176991150442478	0.0132743362831858	0.0132743362831858	0.00442477876106195	0.00221238938053097	0.0110619469026549	0.00884955752212389	0.00663716814159292	0.00884955752212389	0.00442477876106195	0.0110619469026549	0.00884955752212389	0.0221238938053097	0.0353982300884956	0.0575221238938053	0.0176991150442478	0.0221238938053097	0.0420353982300885	0.511061946902655	0.415929203539823	0.38716814159292	0.0376106194690266	0.0132743362831858	0.0110619469026549	0.0265486725663717	0.0243362831858407	0.0110619469026549
ENSG00000006695.12	-0.527499567610613	-5.00446457585699	-0.386695387073464	10.4199601778479	0.0202702702702703	0.018018018018018	0.0202702702702703	0.0157657657657658	0.0292792792792793	0.0157657657657658	0.00225225225225225	0.0112612612612613	0.018018018018018	0.0247747747747748	0.00900900900900901	0.00225225225225225	0.00900900900900901	0.0225225225225225	0.0225225225225225	0.0135135135135135	0.00675675675675676	0.0157657657657658	0.018018018018018	0.0045045045045045	0.0202702702702703	0.0157657657657658	0.0202702702702703	0.018018018018018	0.00225225225225225	0.0135135135135135	0.0112612612612613	0.0045045045045045	0.00900900900900901	0.036036036036036	0.0563063063063063	0.0135135135135135	0.0225225225225225	0.0225225225225225	0.0135135135135135	0.00675675675675676	0.542792792792793	0.477477477477477	0.599099099099099	0.0247747747747748	0.0292792792792793	0.00675675675675676	0.0202702702702703	0.0225225225225225	0.027027027027027
ENSG00000006704.10	-2.3326824193641	-5.39331568834844	-0.490079377321818	11.595257481449	0.0104166666666667	0.025	0.0552083333333333	0.00729166666666667	0.00729166666666667	0.0166666666666667	0.00520833333333333	0.00416666666666667	0.00520833333333333	0.01875	0.0177083333333333	0.00625	0.00104166666666667	0.0427083333333333	0.0197916666666667	0.0125	0.00625	0.0114583333333333	0.021875	0.00625	0.0208333333333333	0.0416666666666667	0.0135416666666667	0.0135416666666667	0.00729166666666667	0.0114583333333333	0.0239583333333333	0.00104166666666667	0.003125	0.0229166666666667	0.05625	0.0104166666666667	0.015625	0.0447916666666667	0.0614583333333333	0.015625	0.604166666666667	0.426041666666667	0.757291666666667	0.00520833333333333	0.0458333333333333	0.00625	0.00520833333333333	0.0135416666666667	0.0239583333333333
ENSG00000006712.15	-0.147673343954354	-5.18743252111273	0.95024667852532	10.806549621986	0.0244360902255639	0.0169172932330827	0.0413533834586466	0.018796992481203	0.0075187969924812	0.0169172932330827	0.0037593984962406	0.0093984962406015	0.0037593984962406	0.0319548872180451	0.0131578947368421	0.0300751879699248	0.0018796992481203	0.0263157894736842	0.0225563909774436	0.0093984962406015	0.0018796992481203	0.0150375939849624	0.0469924812030075	0.0056390977443609	0.0131578947368421	0.0206766917293233	0.0037593984962406	0.0112781954887218	0.0093984962406015	0.0075187969924812	0.0206766917293233	0.0037593984962406	0.0037593984962406	0.0056390977443609	0.0112781954887218	0.0075187969924812	0.037593984962406	0.0526315789473684	0.0996240601503759	0.0413533834586466	0.595864661654135	0.389097744360902	0.656015037593985	0.0075187969924812	0.0338345864661654	0.0056390977443609	0.0244360902255639	0.0037593984962406	0.0300751879699248
ENSG00000006715.16	0.536115896175588	-5.8849541835032	-0.0960138088359642	11.407798850222	0.0304093567251462	0.0152046783625731	0.0502923976608187	0.0210526315789474	0.0105263157894737	0.00584795321637427	0.00116959064327485	0.0116959064327485	0.0198830409356725	0.0105263157894737	0.00467836257309942	0.0210526315789474	0.0105263157894737	0.0233918128654971	0.0245614035087719	0.0385964912280702	0.0105263157894737	0.0128654970760234	0.0233918128654971	0.0233918128654971	0.0175438596491228	0.0105263157894737	0.00116959064327485	0.00701754385964912	0.00935672514619883	0.00233918128654971	0.00584795321637427	0.00467836257309942	0.00350877192982456	0.00818713450292398	0.0257309941520468	0.0304093567251462	0.064327485380117	0.0245614035087719	0.0339181286549708	0.039766081871345	0.513450292397661	0.309941520467836	0.432748538011696	0.0198830409356725	0.00818713450292398	0.00116959064327485	0.0175438596491228	0.0140350877192982	0.0128654970760234
ENSG00000006740.17	-1.92764394663933	-4.50927159518124	-1.50499159512485	11.2934716488381	0.0207570207570208	0.0158730158730159	0.0390720390720391	0.010989010989011	0.0170940170940171	0.0134310134310134	0.00854700854700855	0.00976800976800977	0.00488400488400488	0.0256410256410256	0.010989010989011	0.00976800976800977	0.00610500610500611	0.0158730158730159	0.0317460317460317	0.0146520146520147	0.0158730158730159	0.0158730158730159	0.0500610500610501	0.00366300366300366	0.0158730158730159	0.0378510378510378	0.0170940170940171	0.0280830280830281	0.00854700854700855	0.00854700854700855	0.00854700854700855	0.00122100122100122	0.00610500610500611	0.021978021978022	0.0415140415140415	0.0122100122100122	0.021978021978022	0.0256410256410256	0.0500610500610501	0.0146520146520147	0.594627594627595	0.456654456654457	0.643467643467644	0.0195360195360195	0.032967032967033	0.00854700854700855	0.0280830280830281	0.00976800976800977	0.0195360195360195
ENSG00000006744.19	0.115252897201332	-4.16456833967443	1.02429588099478	11.2992080183873	0.0145102781136638	0.0181378476420798	0.0326481257557437	0.00846432889963724	0.0133010882708585	0.0193470374848851	0.00483675937122128	0.00483675937122128	0.0108827085852479	0.0169286577992745	0.0193470374848851	0.0157194679564692	0.00967351874244256	0.0217654171704958	0.0241837968561064	0.0133010882708585	0.00725513905683192	0.0326481257557437	0.0471584038694075	0.0060459492140266	0.0253929866989117	0.0217654171704958	0.00725513905683192	0.0120918984280532	0.0060459492140266	0.0157194679564692	0.0157194679564692	0.00241837968561064	0.00120918984280532	0.0241837968561064	0.0447400241837969	0.0157194679564692	0.0314389359129383	0.0217654171704958	0.0471584038694075	0.0120918984280532	0.605804111245466	0.426844014510278	0.656590084643289	0.0145102781136638	0.033857315598549	0.0120918984280532	0.0181378476420798	0.0193470374848851	0.0193470374848851
ENSG00000006756.16	-0.524465705084214	-4.31960081294686	0.146199177797757	10.8788172846142	0.0101010101010101	0.0168350168350168	0.0151515151515152	0.0151515151515152	0.00841750841750842	0.0235690235690236	0.0134680134680135	0.00841750841750842	0.0151515151515152	0.0117845117845118	0.0134680134680135	0.00841750841750842	0.00505050505050505	0.0151515151515152	0.0202020202020202	0.0117845117845118	0.00168350168350168	0.0286195286195286	0.0353535353535354	0.0252525252525253	0.00841750841750842	0.031986531986532	0.0151515151515152	0.00841750841750842	0.00841750841750842	0.0101010101010101	0.00673400673400673	0	0.00673400673400673	0.0252525252525253	0.0420875420875421	0.0134680134680135	0.0134680134680135	0.0286195286195286	0.0286195286195286	0.0151515151515152	0.602693602693603	0.478114478114478	0.661616161616162	0.0269360269360269	0.0303030303030303	0.0168350168350168	0.00673400673400673	0.0286195286195286	0.0336700336700337
ENSG00000006757.12	-0.440222274737727	-5.86472573478034	-0.208412274879639	9.57553924683453	0.0354330708661417	0.0275590551181102	0.0354330708661417	0.0118110236220472	0.0078740157480315	0.0196850393700787	0.00393700787401575	0.0078740157480315	0.0196850393700787	0.0118110236220472	0.0118110236220472	0.0118110236220472	0.00393700787401575	0.031496062992126	0.0196850393700787	0.015748031496063	0.0078740157480315	0.0196850393700787	0.0275590551181102	0.00393700787401575	0.0078740157480315	0.0275590551181102	0.00393700787401575	0.00393700787401575	0.0118110236220472	0	0.00393700787401575	0	0.0236220472440945	0.015748031496063	0.0393700787401575	0.0236220472440945	0.0354330708661417	0.0236220472440945	0.015748031496063	0.015748031496063	0.531496062992126	0.393700787401575	0.547244094488189	0.031496062992126	0.031496062992126	0.0118110236220472	0.015748031496063	0.0196850393700787	0.015748031496063
ENSG00000006831.10	0.394589889258666	-6.12211570248116	0.106941138559919	10.1823943534045	0.0155038759689922	0.0103359173126615	0.0129198966408269	0.0103359173126615	0.0180878552971576	0.00775193798449612	0	0.00258397932816537	0.0103359173126615	0.0129198966408269	0.00516795865633075	0.0103359173126615	0.0129198966408269	0.0310077519379845	0.0310077519379845	0.0258397932816537	0.0129198966408269	0.0232558139534884	0.0155038759689922	0.0284237726098191	0.0155038759689922	0.00516795865633075	0	0.0310077519379845	0.00775193798449612	0.00516795865633075	0.0155038759689922	0.00258397932816537	0.00775193798449612	0.0258397932816537	0.0310077519379845	0.0103359173126615	0.0310077519379845	0.0129198966408269	0.0284237726098191	0.0258397932816537	0.534883720930233	0.395348837209302	0.501291989664083	0.0103359173126615	0.0284237726098191	0	0.0180878552971576	0.0258397932816537	0.0258397932816537
ENSG00000006837.12	1.09358367555414	-3.1268091073173	-0.778613917960698	10.8986013874039	0.0771144278606965	0.0149253731343284	0.0373134328358209	0.0597014925373134	0.0223880597014925	0.00497512437810945	0	0.0199004975124378	0.0199004975124378	0.00995024875621891	0.0199004975124378	0.0248756218905473	0.0199004975124378	0.0149253731343284	0.027363184079602	0.0223880597014925	0.0348258706467662	0.00995024875621891	0.0124378109452736	0.0174129353233831	0.0323383084577114	0.0174129353233831	0	0.0223880597014925	0.00248756218905473	0.00248756218905473	0	0	0.00497512437810945	0.00995024875621891	0.0124378109452736	0.0174129353233831	0.0472636815920398	0.00746268656716418	0.0348258706467662	0.0348258706467662	0.460199004975124	0.345771144278607	0.310945273631841	0.0199004975124378	0.00248756218905473	0	0.0124378109452736	0.0298507462686567	0.00497512437810945
ENSG00000007047.15	-0.712787471331495	-6.03914524225173	-0.798082114461009	11.1922928144708	0.0172642762284197	0.0305444887118194	0.0358565737051793	0.00531208499335989	0.0106241699867198	0.0385126162018592	0.0119521912350598	0.00531208499335989	0.00664010624169987	0.0385126162018592	0.00664010624169987	0.0119521912350598	0	0.0239043824701195	0.0159362549800797	0.00929614873837981	0.00265604249667995	0.0185922974767596	0.0199203187250996	0.00796812749003984	0.0159362549800797	0.0385126162018592	0.0106241699867198	0.0146082337317397	0.00929614873837981	0.0305444887118194	0.0345285524568393	0.00398406374501992	0.00265604249667995	0.0212483399734396	0.0610889774236388	0	0.0146082337317397	0.0265604249667995	0.0557768924302789	0.00531208499335989	0.600265604249668	0.51660026560425	0.766268260292165	0.0146082337317397	0.0345285524568393	0.00796812749003984	0.0132802124833997	0.00796812749003984	0.0318725099601594
ENSG00000007062.11	0.812942960530588	-5.3268034106415	0.0637018054065698	11.3826240265749	0.0315052508751459	0.0233372228704784	0.0210035005834306	0.0396732788798133	0.015169194865811	0.0175029171528588	0.00233372228704784	0.0245040840140023	0.014002333722287	0.0233372228704784	0.00933488914819136	0.015169194865811	0.0175029171528588	0.0268378063010502	0.0163360560093349	0.029171528588098	0.0175029171528588	0.00816802800466744	0.0221703617269545	0.0116686114352392	0.00700116686114352	0.0105017502917153	0.00350058343057176	0.0163360560093349	0.00700116686114352	0.00233372228704784	0.00466744457409568	0.00466744457409568	0.0128354725787631	0.015169194865811	0.0420070011668611	0.0186697782963827	0.0326721120186698	0.0186697782963827	0.015169194865811	0.029171528588098	0.47024504084014	0.360560093348891	0.458576429404901	0.0221703617269545	0.00466744457409568	0.00466744457409568	0.015169194865811	0.0186697782963827	0.0175029171528588
ENSG00000007080.11	-0.344728815610896	-4.8498691290498	1.78365044280201	9.39446269461032	0.0178571428571429	0.03125	0.0982142857142857	0.00446428571428571	0.00892857142857143	0.0133928571428571	0.0133928571428571	0	0.00446428571428571	0.0178571428571429	0.0133928571428571	0	0	0.00892857142857143	0.0223214285714286	0.00446428571428571	0.00446428571428571	0.00892857142857143	0.0491071428571429	0.00892857142857143	0.00446428571428571	0.0223214285714286	0.0178571428571429	0.00446428571428571	0.00446428571428571	0.0401785714285714	0.0401785714285714	0.00892857142857143	0.00446428571428571	0.03125	0.0491071428571429	0	0.0133928571428571	0.0491071428571429	0.120535714285714	0.00892857142857143	0.683035714285714	0.397321428571429	0.852678571428571	0.0223214285714286	0.0758928571428571	0.0267857142857143	0.00446428571428571	0	0.0133928571428571
ENSG00000007168.13	0.400833582245032	-5.46767268859262	-0.409406549073476	10.2691266791494	0.0389294403892944	0.0048661800486618	0.0437956204379562	0.0218978102189781	0.0194647201946472	0.0145985401459854	0.0048661800486618	0.0267639902676399	0.0121654501216545	0.0097323600973236	0.0048661800486618	0.0145985401459854	0.0097323600973236	0.0072992700729927	0.0291970802919708	0.0218978102189781	0.0121654501216545	0.0170316301703163	0.0121654501216545	0.0218978102189781	0.0145985401459854	0.0072992700729927	0.0024330900243309	0.0072992700729927	0.0170316301703163	0.0024330900243309	0.0024330900243309	0.0145985401459854	0.0097323600973236	0.0072992700729927	0.0121654501216545	0.0145985401459854	0.0559610705596107	0.0194647201946472	0.0194647201946472	0.0437956204379562	0.51338199513382	0.408759124087591	0.399026763990268	0.0194647201946472	0.0072992700729927	0.0024330900243309	0.0218978102189781	0.0194647201946472	0.0194647201946472
ENSG00000007202.15	-1.08695793784146	-6.20453668307585	-3.00132139608013	12.7127419270757	0.0134168157423971	0.0228085867620751	0.0389087656529517	0.00983899821109123	0.0174418604651163	0.0165474060822898	0.00178890876565295	0.0174418604651163	0.00402504472271914	0.0210196779964222	0.00760286225402505	0.016994633273703	0.00402504472271914	0.0201252236135957	0.0201252236135957	0.0178890876565295	0.0152057245080501	0.016994633273703	0.0487477638640429	0.0161001788908766	0.0192307692307692	0.0125223613595707	0.000447227191413238	0.0174418604651163	0.00760286225402505	0.00805008944543828	0.0178890876565295	0.009391771019678	0.0192307692307692	0.0210196779964222	0.0509838998211091	0.0196779964221825	0.0223613595706619	0.0214669051878354	0.0398032200357782	0.0286225402504472	0.580500894454383	0.385062611806798	0.582289803220036	0.0129695885509839	0.0214669051878354	0.00313059033989267	0.0161001788908766	0.00894454382826476	0.016994633273703
ENSG00000007255.10	-0.601360979144817	-5.27301434877487	1.9880303642603	9.03066713624694	0.0114942528735632	0.00574712643678161	0.0344827586206897	0.00574712643678161	0	0.0344827586206897	0.0114942528735632	0.00574712643678161	0	0.028735632183908	0.0114942528735632	0	0	0	0.0344827586206897	0.0114942528735632	0.00574712643678161	0.0172413793103448	0.0402298850574713	0	0	0.0344827586206897	0.0172413793103448	0	0	0.0114942528735632	0.00574712643678161	0.0114942528735632	0.00574712643678161	0.0402298850574713	0.0862068965517241	0.00574712643678161	0.0114942528735632	0.028735632183908	0.0632183908045977	0.0114942528735632	0.660919540229885	0.402298850574713	0.833333333333333	0.0114942528735632	0.0459770114942529	0.0172413793103448	0.0172413793103448	0.00574712643678161	0.0402298850574713
ENSG00000007341.19	0.316302037396655	-2.60657079890137	-0.0970593191903134	10.8486229404293	0.0293577981651376	0.0110091743119266	0.0146788990825688	0.0238532110091743	0.0311926605504587	0.0128440366972477	0.0018348623853211	0.0146788990825688	0.0293577981651376	0.0110091743119266	0.018348623853211	0.0073394495412844	0.0146788990825688	0.0110091743119266	0.0201834862385321	0.0220183486238532	0.0110091743119266	0.0073394495412844	0.0293577981651376	0.0220183486238532	0.018348623853211	0.0055045871559633	0.0018348623853211	0.0256880733944954	0.0055045871559633	0	0.0036697247706422	0.0036697247706422	0.0128440366972477	0.0073394495412844	0.0275229357798165	0.018348623853211	0.055045871559633	0.0128440366972477	0.018348623853211	0.0165137614678899	0.506422018348624	0.438532110091743	0.374311926605505	0.0458715596330275	0.0201834862385321	0.00917431192660551	0.0238532110091743	0.018348623853211	0.0146788990825688
ENSG00000007376.8	-1.30895121417943	-5.64490346916595	0.44602938691422	10.1972166931101	0.00319488817891374	0.0159744408945687	0.0287539936102236	0	0.00958466453674121	0.0319488817891374	0.0159744408945687	0.00638977635782748	0.00319488817891374	0.0383386581469649	0.0159744408945687	0.00319488817891374	0	0.0159744408945687	0.012779552715655	0.00638977635782748	0	0.0319488817891374	0.0351437699680511	0.00319488817891374	0.0191693290734824	0.0447284345047923	0.00958466453674121	0.0255591054313099	0	0.0191693290734824	0.0415335463258786	0	0.00319488817891374	0.0159744408945687	0.0894568690095847	0	0.00958466453674121	0.0415335463258786	0.0511182108626198	0.0159744408945687	0.648562300319489	0.498402555910543	0.837060702875399	0.0159744408945687	0.0319488817891374	0.00958466453674121	0.00638977635782748	0.00319488817891374	0.0447284345047923
ENSG00000007384.15	-0.730294820875636	-4.56535966672432	-0.037478168775775	11.3949985145017	0.00467289719626168	0.014018691588785	0.036214953271028	0	0.00700934579439252	0.0257009345794393	0.00934579439252336	0.00700934579439252	0.00116822429906542	0.0280373831775701	0.0116822429906542	0.00934579439252336	0.00233644859813084	0.0385514018691589	0.0151869158878505	0.00467289719626168	0.00116822429906542	0.0245327102803738	0.0420560747663551	0.00817757009345794	0.0128504672897196	0.0327102803738318	0.014018691588785	0.0058411214953271	0.00817757009345794	0.0315420560747664	0.0245327102803738	0.00817757009345794	0.00467289719626168	0.0303738317757009	0.0549065420560748	0.00350467289719626	0.00934579439252336	0.036214953271028	0.0525700934579439	0.0105140186915888	0.601635514018692	0.45911214953271	0.823598130841121	0.0116822429906542	0.0338785046728972	0.014018691588785	0.00934579439252336	0.00350467289719626	0.0315420560747664
ENSG00000007392.16	-0.0343916203928685	-3.29552417109864	0.32338671866998	10.298062567719	0.0295698924731183	0.00268817204301075	0.0403225806451613	0.0134408602150538	0.00537634408602151	0.010752688172043	0.00537634408602151	0.00537634408602151	0.032258064516129	0.0188172043010753	0.032258064516129	0.0134408602150538	0.00268817204301075	0.0134408602150538	0.021505376344086	0.010752688172043	0.00268817204301075	0.0188172043010753	0.0349462365591398	0.0134408602150538	0	0.00537634408602151	0.00268817204301075	0.00268817204301075	0.0188172043010753	0.0188172043010753	0.0537634408602151	0.021505376344086	0.00268817204301075	0.0134408602150538	0.0241935483870968	0.0161290322580645	0.0591397849462366	0.0349462365591398	0.0618279569892473	0.032258064516129	0.588709677419355	0.46505376344086	0.580645161290323	0.0241935483870968	0.0188172043010753	0.010752688172043	0.0241935483870968	0.0134408602150538	0.00806451612903226
ENSG00000007402.11	-0.878844755705853	-6.63727679195457	1.10842707104729	11.7578066721972	0.00610820244328098	0.0471204188481675	0.0383944153577661	0.0130890052356021	0.0139616055846422	0.0200698080279232	0.0113438045375218	0.00785340314136126	0.00698080279232112	0.0200698080279232	0.012216404886562	0.0043630017452007	0.00174520069808028	0.0253054101221641	0.0165794066317627	0.00785340314136126	0.00523560209424084	0.0157068062827225	0.0462478184991274	0.00174520069808028	0.00698080279232112	0.0253054101221641	0.0157068062827225	0.0130890052356021	0.00349040139616056	0.0157068062827225	0.0139616055846422	0.0043630017452007	0.00785340314136126	0.0209424083769634	0.06282722513089	0.00610820244328098	0.00785340314136126	0.0401396160558464	0.0532286212914485	0.0200698080279232	0.593368237347295	0.394415357766143	0.771378708551483	0.0113438045375218	0.0392670157068063	0.00785340314136126	0.0148342059336824	0.00785340314136126	0.037521815008726
ENSG00000007516.13	-2.93862840103772	-4.71392164245824	1.04537631863299	11.8309112797428	0.00512820512820513	0.0153846153846154	0.0358974358974359	0.00341880341880342	0.00427350427350427	0.0222222222222222	0.0128205128205128	0.00512820512820513	0.00427350427350427	0.035042735042735	0.0153846153846154	0.00683760683760684	0.000854700854700855	0.0162393162393162	0.0145299145299145	0.00341880341880342	0.00341880341880342	0.0247863247863248	0.0487179487179487	0.00512820512820513	0.0102564102564103	0.0247863247863248	0.00512820512820513	0.0179487179487179	0.00427350427350427	0.0256410256410256	0.0111111111111111	0.00683760683760684	0.00170940170940171	0.0333333333333333	0.0923076923076923	0.00683760683760684	0.00598290598290598	0.0401709401709402	0.0683760683760684	0.0136752136752137	0.669230769230769	0.430769230769231	0.817094017094017	0.0102564102564103	0.0512820512820513	0.0145299145299145	0.0153846153846154	0.00769230769230769	0.0264957264957265
ENSG00000007520.4	-1.49638104454766	-5.14628690370655	-0.459811498896664	9.876516946565	0.00958466453674121	0.0159744408945687	0.0255591054313099	0.00319488817891374	0.00319488817891374	0.00638977635782748	0.012779552715655	0.00319488817891374	0.0159744408945687	0.0255591054313099	0.0159744408945687	0.00319488817891374	0	0.012779552715655	0.00958466453674121	0.00319488817891374	0	0.012779552715655	0.0351437699680511	0	0.00958466453674121	0.0351437699680511	0.0223642172523962	0.00958466453674121	0.00319488817891374	0.0383386581469649	0.0223642172523962	0	0	0.00638977635782748	0.0638977635782748	0.00638977635782748	0.00958466453674121	0.0383386581469649	0.0702875399361022	0.0159744408945687	0.686900958466454	0.536741214057508	0.817891373801917	0.00638977635782748	0.0575079872204473	0.0383386581469649	0.0191693290734824	0.0159744408945687	0.060702875399361
ENSG00000007541.16	-2.24350693742819	-3.89158594412327	-0.690071570788328	11.4812949046311	0.00171821305841924	0.0103092783505155	0.0223367697594502	0	0.00343642611683849	0.0154639175257732	0.0154639175257732	0.00515463917525773	0.00515463917525773	0.0274914089347079	0.0103092783505155	0.00687285223367698	0.00171821305841924	0.0309278350515464	0.013745704467354	0.00343642611683849	0.00171821305841924	0.0326460481099656	0.0412371134020619	0.00859106529209622	0.00171821305841924	0.0360824742268041	0.00343642611683849	0.00687285223367698	0.00343642611683849	0.0240549828178694	0.0257731958762887	0.00515463917525773	0.00343642611683849	0.0601374570446735	0.111683848797251	0.00515463917525773	0.00171821305841924	0.0292096219931271	0.0360824742268041	0.00171821305841924	0.661512027491409	0.429553264604811	0.872852233676976	0.00343642611683849	0.0549828178694158	0.00859106529209622	0.0120274914089347	0.00687285223367698	0.0309278350515464
ENSG00000007545.15	-1.56666324075872	-4.44746998365672	0.323740721025506	11.8959538928122	0.0094488188976378	0.021259842519685	0.0456692913385827	0.00551181102362205	0.0125984251968504	0.0173228346456693	0.00393700787401575	0.0078740157480315	0.00393700787401575	0.037007874015748	0.0094488188976378	0.0125984251968504	0.0015748031496063	0.0196850393700787	0.0102362204724409	0.00866141732283465	0.00078740157480315	0.0149606299212598	0.0464566929133858	0.00393700787401575	0.021259842519685	0.0440944881889764	0.0181102362204724	0.0228346456692913	0.00393700787401575	0.0141732283464567	0.0244094488188976	0.00236220472440945	0.0047244094488189	0.0244094488188976	0.047244094488189	0.0078740157480315	0.015748031496063	0.0362204724409449	0.0448818897637795	0.0133858267716535	0.623622047244095	0.524409448818898	0.733070866141732	0.0133858267716535	0.0330708661417323	0.0118110236220472	0.0181102362204724	0.0118110236220472	0.0425196850393701
ENSG00000007866.21	-0.629444992828449	-4.76385886591927	0.831535309539037	10.4220647661728	0.018348623853211	0.0252293577981651	0.0458715596330275	0.00458715596330275	0	0.0160550458715596	0.0137614678899083	0.00688073394495413	0.00229357798165138	0.0458715596330275	0.00458715596330275	0.00688073394495413	0.00458715596330275	0.036697247706422	0.0229357798165138	0.00917431192660551	0	0.018348623853211	0.0573394495412844	0.00229357798165138	0.00688073394495413	0.0389908256880734	0.0160550458715596	0.0160550458715596	0.00458715596330275	0.00917431192660551	0.0229357798165138	0.00458715596330275	0.00229357798165138	0.0160550458715596	0.0481651376146789	0.00688073394495413	0.00229357798165138	0.0344036697247706	0.0596330275229358	0.00917431192660551	0.568807339449541	0.415137614678899	0.802752293577982	0.00688073394495413	0.0458715596330275	0.00688073394495413	0.0114678899082569	0.0114678899082569	0.0206422018348624
ENSG00000007923.16	0.2024562960231	-4.82706128871442	0.429506032791637	11.0389189892923	0.0178571428571429	0.0160714285714286	0.0410714285714286	0.0142857142857143	0.0142857142857143	0.0178571428571429	0.00892857142857143	0.0125	0.0160714285714286	0.0232142857142857	0.025	0.00714285714285714	0.00714285714285714	0.0267857142857143	0.0178571428571429	0.0142857142857143	0.00535714285714286	0.0178571428571429	0.0464285714285714	0.00357142857142857	0.0107142857142857	0.0107142857142857	0.00357142857142857	0.0107142857142857	0.0142857142857143	0.00357142857142857	0.0107142857142857	0.00714285714285714	0.00714285714285714	0.0303571428571429	0.0410714285714286	0.00714285714285714	0.0303571428571429	0.0303571428571429	0.05	0.0178571428571429	0.567857142857143	0.392857142857143	0.630357142857143	0.0107142857142857	0.0303571428571429	0.00892857142857143	0.0196428571428571	0.0321428571428571	0.0125
ENSG00000007944.15	-0.718018730159052	-4.59424951337398	0.748854812892976	10.3869402453243	0.0201793721973094	0.0358744394618834	0.0336322869955157	0.0112107623318386	0.00672645739910314	0.0224215246636771	0.0112107623318386	0.00896860986547085	0.00896860986547085	0.0381165919282511	0.0224215246636771	0.00672645739910314	0.00896860986547085	0.0224215246636771	0.0246636771300448	0.015695067264574	0.00224215246636771	0.0179372197309417	0.0493273542600897	0.0134529147982063	0.00672645739910314	0.00448430493273543	0.00224215246636771	0.0134529147982063	0.00448430493273543	0.00224215246636771	0.00672645739910314	0.00448430493273543	0.00896860986547085	0.031390134529148	0.0358744394618834	0.00896860986547085	0.0269058295964126	0.0201793721973094	0.0493273542600897	0.00896860986547085	0.511210762331839	0.381165919282511	0.65695067264574	0.0134529147982063	0.0336322869955157	0.00896860986547085	0.0112107623318386	0.0134529147982063	0.0179372197309417
ENSG00000007968.7	-0.0122918630696143	-4.34634628961021	0.0797946117003811	10.3608470841797	0.00684931506849315	0.0182648401826484	0.04337899543379	0.00228310502283105	0.0091324200913242	0.0319634703196347	0.00684931506849315	0.0205479452054795	0.00684931506849315	0.0388127853881279	0.0114155251141553	0.00228310502283105	0.00228310502283105	0.0273972602739726	0.0114155251141553	0.0091324200913242	0.0091324200913242	0.00684931506849315	0.0547945205479452	0	0.0273972602739726	0.0502283105022831	0.0228310502283105	0.0228310502283105	0.00228310502283105	0.0045662100456621	0.0091324200913242	0.00228310502283105	0	0.0296803652968037	0.0753424657534247	0.00228310502283105	0.0091324200913242	0.0479452054794521	0.0570776255707763	0.0114155251141553	0.621004566210046	0.468036529680365	0.787671232876712	0.0091324200913242	0.0296803652968037	0.0159817351598174	0.0159817351598174	0.0045662100456621	0.0228310502283105
ENSG00000008018.9	0.527889456639355	-5.81519419984355	1.35563478387827	9.50581155391959	0.0206611570247934	0.0165289256198347	0.0330578512396694	0.012396694214876	0.0206611570247934	0.00413223140495868	0.012396694214876	0.0206611570247934	0.0247933884297521	0.012396694214876	0.012396694214876	0.00826446280991736	0.00826446280991736	0.0206611570247934	0.0371900826446281	0.0330578512396694	0	0.00413223140495868	0.0206611570247934	0.0165289256198347	0.00826446280991736	0.012396694214876	0.00826446280991736	0.00826446280991736	0.00826446280991736	0.00413223140495868	0.012396694214876	0	0.00826446280991736	0.00413223140495868	0.0330578512396694	0.012396694214876	0.0289256198347107	0.0330578512396694	0.0165289256198347	0.0289256198347107	0.5	0.433884297520661	0.495867768595041	0.0289256198347107	0.0206611570247934	0.00826446280991736	0.0289256198347107	0.0289256198347107	0.0165289256198347
ENSG00000008083.14	0.5078526329682	-5.51420426367789	-0.643352305586961	11.8695938432408	0.0312750601443464	0.0200481154771451	0.0609462710505213	0.0176423416198877	0.0120288692862871	0.0176423416198877	0.00641539695268645	0.0152365677626303	0.00721732157177225	0.0184442662389735	0.0192461908580593	0.0128307939053729	0.00320769847634322	0.0176423416198877	0.0184442662389735	0.0104250200481155	0.00962309542902967	0.0304731355252606	0.0360866078588613	0.00641539695268645	0.0112269446672013	0.0264635124298316	0.0120288692862871	0.0104250200481155	0.00561347233360064	0.0128307939053729	0.0184442662389735	0.00400962309542903	0.00561347233360064	0.0216519647153168	0.0368885324779471	0.00481154771451484	0.0272654370489174	0.0224538893344026	0.053728949478749	0.0136327185244587	0.564554931836407	0.441860465116279	0.675220529270249	0.0120288692862871	0.0256615878107458	0.00882117080994387	0.0176423416198877	0.00962309542902967	0.028869286287089
ENSG00000008128.23	0.202636940351948	-4.18517123859826	-0.403081499864536	11.2401950539799	0.0332906530089629	0.0192061459667093	0.0499359795134443	0.00384122919334187	0.00384122919334187	0.0217669654289373	0.0102432778489117	0.00256081946222791	0.0179257362355954	0.0268886043533931	0.0204865556978233	0.0089628681177977	0.00256081946222791	0.0243277848911652	0.0243277848911652	0.00512163892445583	0.00256081946222791	0.0166453265044814	0.0332906530089629	0.0128040973111396	0.00768245838668374	0.0230473751600512	0.0115236875800256	0.00640204865556978	0.00768245838668374	0.0153649167733675	0.029449423815621	0.00384122919334187	0.00128040973111396	0.0166453265044814	0.0435339308578745	0.00512163892445583	0.0640204865556978	0.0358514724711908	0.106274007682458	0.0192061459667093	0.604353393085788	0.380281690140845	0.713188220230474	0.0089628681177977	0.0217669654289373	0.00512163892445583	0.00640204865556978	0.00768245838668374	0.0243277848911652
ENSG00000008130.15	-0.67998392566273	-3.79369236868465	-1.0430030218358	10.9578275608337	0.00671140939597315	0.0223713646532438	0.0469798657718121	0.0111856823266219	0.00447427293064877	0.0223713646532438	0.0178970917225951	0.00671140939597315	0.00671140939597315	0.0313199105145414	0.00894854586129754	0.00671140939597315	0.00447427293064877	0.0425055928411633	0.0313199105145414	0.00671140939597315	0.00894854586129754	0.0223713646532438	0.0335570469798658	0.00671140939597315	0.0111856823266219	0.0268456375838926	0.0134228187919463	0.00671140939597315	0.00223713646532438	0.00671140939597315	0.0223713646532438	0	0.00447427293064877	0.0156599552572707	0.0469798657718121	0.00671140939597315	0.0201342281879195	0.029082774049217	0.0492170022371365	0.0178970917225951	0.568232662192394	0.422818791946309	0.774049217002237	0.0134228187919463	0.0380313199105145	0.0111856823266219	0.0111856823266219	0.0134228187919463	0.0246085011185682
ENSG00000008256.16	-0.627710098287174	-6.2667704149747	-0.702073281036719	10.2336196767597	0.0374064837905237	0.0399002493765586	0.0374064837905237	0.0174563591022444	0.00997506234413965	0.0149625935162095	0.00997506234413965	0.00748129675810474	0.00997506234413965	0.0199501246882793	0.0249376558603491	0.00498753117206983	0.00498753117206983	0.0349127182044888	0.0249376558603491	0.0249376558603491	0.00498753117206983	0.00997506234413965	0.0224438902743142	0.00498753117206983	0.00498753117206983	0.0249376558603491	0.00997506234413965	0.00498753117206983	0.00498753117206983	0.0149625935162095	0.00997506234413965	0.00748129675810474	0.0124688279301746	0.0249376558603491	0.029925187032419	0.0124688279301746	0.0399002493765586	0.0448877805486284	0.0673316708229426	0.0224438902743142	0.533665835411471	0.341645885286783	0.660847880299252	0.00748129675810474	0.027431421446384	0.00249376558603491	0.00748129675810474	0.0124688279301746	0.0224438902743142
ENSG00000008277.14	0.000239405015630245	-5.07799315999649	-0.920152419263845	11.5994479815287	0.0424799081515499	0.0206659012629162	0.0229621125143513	0.0287026406429392	0.0114810562571757	0.0160734787600459	0.00574052812858783	0.0241102181400689	0.0149253731343284	0.00803673938002296	0.0114810562571757	0.0172215843857635	0.0137772675086108	0.0137772675086108	0.0172215843857635	0.0298507462686567	0.0149253731343284	0.0114810562571757	0.0183696900114811	0.0172215843857635	0.0126291618828932	0.00229621125143513	0.0034443168771527	0.0218140068886338	0.00803673938002296	0.00574052812858783	0.00918484500574053	0.00459242250287026	0.00459242250287026	0.0103329506314581	0.0149253731343284	0.0241102181400689	0.0401836969001148	0.026406429391504	0.0252583237657865	0.0309988518943743	0.491389207807118	0.428243398392652	0.425947187141217	0.0137772675086108	0.0137772675086108	0.0068886337543054	0.00803673938002296	0.0298507462686567	0.0241102181400689
ENSG00000008282.8	0.882576732372007	-7.20945877562481	1.30243242468152	9.77313920671969	0.0247933884297521	0.012396694214876	0.0247933884297521	0.0371900826446281	0.0206611570247934	0.0206611570247934	0.00413223140495868	0.0247933884297521	0	0.012396694214876	0.00413223140495868	0.0165289256198347	0.0289256198347107	0.012396694214876	0.0165289256198347	0.0289256198347107	0.0165289256198347	0.00826446280991736	0.00826446280991736	0.00413223140495868	0.0247933884297521	0	0.00826446280991736	0.0330578512396694	0	0	0	0.00413223140495868	0.012396694214876	0.0247933884297521	0.0247933884297521	0.0206611570247934	0.00826446280991736	0.00413223140495868	0.0206611570247934	0.0247933884297521	0.479338842975207	0.421487603305785	0.388429752066116	0.0206611570247934	0.0206611570247934	0	0.0330578512396694	0.0247933884297521	0.0289256198347107
ENSG00000008283.16	-0.486935460045528	-5.88365955353845	1.23206585702349	10.2550285698187	0.00396825396825397	0.0158730158730159	0.0277777777777778	0.00396825396825397	0.00396825396825397	0.0317460317460317	0.00793650793650794	0	0	0.0277777777777778	0.00793650793650794	0	0.00396825396825397	0.0277777777777778	0.0158730158730159	0.00396825396825397	0	0.0238095238095238	0.0317460317460317	0	0.00396825396825397	0.0198412698412698	0	0.00793650793650794	0.00396825396825397	0.0119047619047619	0.0119047619047619	0.00396825396825397	0.00396825396825397	0.0277777777777778	0.119047619047619	0.00793650793650794	0.00793650793650794	0.0198412698412698	0.0277777777777778	0.00396825396825397	0.619047619047619	0.416666666666667	0.841269841269841	0.0158730158730159	0.0476190476190476	0.0277777777777778	0.0158730158730159	0.0119047619047619	0.0555555555555556
ENSG00000008294.21	-0.113988228816163	-4.97682712217878	-0.479763881991439	12.0443941193585	0.0416036308623298	0.0113464447806354	0.0242057488653555	0.0242057488653555	0.0219364599092284	0.0113464447806354	0.00529500756429652	0.0166414523449319	0.0151285930408472	0.0151285930408472	0.00605143721633888	0.0242057488653555	0.00832072617246596	0.0158850226928896	0.0204236006051437	0.0143721633888048	0.0196671709531014	0.0075642965204236	0.0340393343419062	0.0158850226928896	0.0173978819969743	0.00605143721633888	0.00151285930408472	0.0181543116490166	0.00680786686838124	0.00529500756429652	0.0075642965204236	0.00605143721633888	0.00529500756429652	0.00983358547655068	0.0219364599092284	0.0204236006051437	0.0627836611195159	0.0204236006051437	0.037821482602118	0.0385779122541604	0.571860816944024	0.395612708018154	0.40695915279879	0.0249621785173979	0.0113464447806354	0.00453857791225416	0.0234493192133132	0.0234493192133132	0.0166414523449319
ENSG00000008300.17	-1.32484831501195	-2.78318106574394	-0.421075149591687	13.2790301364496	0.00271657108361002	0.0232417748264413	0.0105644431029279	0.0138846966495623	0.014790220344099	0.0187141563537579	0.00875339571385451	0.0105644431029279	0.00362209477814669	0.0238454572894657	0.00905523694536674	0.0105644431029279	0.00211288862058557	0.0172049501961968	0.0123754904920012	0.00694234832478116	0.00573498339873227	0.0208270449743435	0.0347117416239058	0.00814971325083006	0.0205252037428313	0.0256565046785391	0.0114699667974645	0.0166012677331724	0.00784787201931784	0.0277693932991247	0.0232417748264413	0.00784787201931784	0.00724418955629339	0.0262601871415635	0.0534258979776637	0.00784787201931784	0.00905523694536674	0.0371264714760036	0.0422577724117114	0.0156957440386357	0.658919408391186	0.506791427709025	0.705402958044069	0.0187141563537579	0.0380319951705403	0.0126773317235134	0.0217325686688802	0.00935707817687896	0.0407485662541503
ENSG00000008311.15	0.349730787366712	-4.70224029340696	-0.168986900805161	11.4833119549994	0.0366774541531823	0.011866235167206	0.0237324703344121	0.0226537216828479	0.0237324703344121	0.00862998921251348	0.00539374325782093	0.011866235167206	0.0151024811218986	0.00862998921251348	0.0107874865156419	0.0107874865156419	0.017259978425027	0.017259978425027	0.0334412081984898	0.0355987055016181	0.0107874865156419	0.0107874865156419	0.0204962243797195	0.0215749730312837	0.0107874865156419	0.00862998921251348	0.00431499460625674	0.0280474649406688	0.00107874865156419	0.00431499460625674	0.00647249190938511	0.00431499460625674	0.00970873786407767	0.0140237324703344	0.011866235167206	0.0215749730312837	0.0409924487594391	0.0194174757281553	0.0258899676375405	0.0302049622437972	0.526429341963323	0.38403451995685	0.414239482200647	0.0204962243797195	0.0215749730312837	0.00215749730312837	0.029126213592233	0.0334412081984898	0.0237324703344121
ENSG00000008323.15	-1.46407024895685	-4.15449556688334	-0.766982094154495	11.3498340914572	0.00505689001264223	0.00505689001264223	0.0328697850821745	0.00505689001264223	0.00632111251580278	0.0290771175726928	0.00505689001264223	0.0126422250316056	0.00758533501896334	0.0214917825537295	0.0176991150442478	0.00758533501896334	0.00126422250316056	0.0189633375474083	0.0189633375474083	0.00884955752212389	0.0164348925410872	0.0240202275600506	0.0417193426042984	0.00884955752212389	0.0164348925410872	0.0467762326169406	0.00126422250316056	0.0214917825537295	0.0214917825537295	0.0176991150442478	0.0240202275600506	0.00379266750948167	0.00505689001264223	0.0328697850821745	0.0758533501896334	0.011378002528445	0.0252844500632111	0.0265486725663717	0.0707964601769911	0.0139064475347661	0.685208596713021	0.457648546144121	0.718078381795196	0.00884955752212389	0.0379266750948167	0.00252844500632111	0.0151706700379267	0.0101137800252845	0.0265486725663717
ENSG00000008324.11	0.33195626020898	-5.06245463911364	1.19695884634826	7.876516946565	0.0128205128205128	0.0256410256410256	0.0256410256410256	0.0384615384615385	0	0.0256410256410256	0	0.0256410256410256	0.0128205128205128	0.0128205128205128	0.0128205128205128	0.0128205128205128	0	0.0256410256410256	0.0256410256410256	0.0384615384615385	0.0128205128205128	0	0.0641025641025641	0.0256410256410256	0.0128205128205128	0	0.0128205128205128	0	0	0.0256410256410256	0.0128205128205128	0	0	0.0256410256410256	0.0256410256410256	0.0128205128205128	0.0256410256410256	0.0256410256410256	0.0641025641025641	0.0128205128205128	0.551282051282051	0.346153846153846	0.628205128205128	0.0256410256410256	0.0256410256410256	0.0128205128205128	0.0128205128205128	0	0.0256410256410256
ENSG00000008382.15	-0.802139872340345	-6.12154312434106	0.714801193420958	10.7960396088298	0.00597609561752988	0.0159362549800797	0.0398406374501992	0.00597609561752988	0.00796812749003984	0.0179282868525896	0.00796812749003984	0.00199203187250996	0.00398406374501992	0.0378486055776892	0.0119521912350598	0.0139442231075697	0	0.0219123505976096	0.0219123505976096	0	0.00199203187250996	0.0258964143426295	0.0378486055776892	0	0.0139442231075697	0.0199203187250996	0.0179282868525896	0.0239043824701195	0	0.0099601593625498	0.0219123505976096	0	0	0.0239043824701195	0.0737051792828685	0.00398406374501992	0.0139442231075697	0.0458167330677291	0.0657370517928287	0.00398406374501992	0.651394422310757	0.472111553784861	0.818725099601594	0.0139442231075697	0.0378486055776892	0.0219123505976096	0.0099601593625498	0.0099601593625498	0.0577689243027888
ENSG00000008405.12	0.398004403152432	-6.53671531706452	-0.563615593263223	10.7829982089204	0.030664395229983	0.0136286201022147	0.0221465076660988	0.0323679727427598	0.020442930153322	0.00170357751277683	0	0.020442930153322	0.0153321976149915	0.0136286201022147	0.0119250425894378	0.020442930153322	0.00851788756388416	0.0221465076660988	0.0187393526405451	0.0238500851788756	0.0136286201022147	0.00851788756388416	0.0255536626916525	0.0136286201022147	0.0153321976149915	0.0119250425894378	0.00170357751277683	0.030664395229983	0.0153321976149915	0.00340715502555366	0.00340715502555366	0.0136286201022147	0.0153321976149915	0.0119250425894378	0.0238500851788756	0.0238500851788756	0.0425894378194208	0.0187393526405451	0.020442930153322	0.0272572402044293	0.524701873935264	0.432708688245315	0.396933560477002	0.0272572402044293	0.0153321976149915	0.00340715502555366	0.0136286201022147	0.0289608177172061	0.0170357751277683
ENSG00000008441.16	-0.535130489707183	-6.32873858743409	0.513645882352335	10.654636028528	0.00452488687782805	0.0203619909502262	0.0565610859728507	0.00226244343891403	0.00904977375565611	0.0271493212669683	0.0113122171945701	0.0113122171945701	0.00452488687782805	0.0203619909502262	0	0.0135746606334842	0	0.0316742081447964	0.0113122171945701	0.00678733031674208	0.00678733031674208	0.0294117647058824	0.0452488687782805	0.00678733031674208	0.0113122171945701	0.0361990950226244	0.0180995475113122	0.0203619909502262	0.00226244343891403	0.0180995475113122	0.0271493212669683	0.00226244343891403	0.00226244343891403	0.00904977375565611	0.0588235294117647	0.00452488687782805	0.00904977375565611	0.0361990950226244	0.0339366515837104	0.0226244343891403	0.576923076923077	0.468325791855204	0.753393665158371	0.0203619909502262	0.0113122171945701	0.0113122171945701	0.0158371040723982	0.0135746606334842	0.0226244343891403
ENSG00000008513.16	-1.1748260644276	-4.96813149742249	-0.615190490211968	10	0.0117302052785924	0.0381231671554252	0.0498533724340176	0.0146627565982405	0	0.0645161290322581	0.0117302052785924	0	0.0117302052785924	0.0117302052785924	0.0205278592375367	0.00293255131964809	0.00293255131964809	0.0498533724340176	0.0234604105571848	0.00293255131964809	0.00293255131964809	0.032258064516129	0.0205278592375367	0.00586510263929619	0.00879765395894428	0.0117302052785924	0.00586510263929619	0.0175953079178886	0.00586510263929619	0.00879765395894428	0.0146627565982405	0	0	0.0293255131964809	0.0498533724340176	0	0.00293255131964809	0.032258064516129	0.0439882697947214	0.0175953079178886	0.49266862170088	0.390029325513196	0.824046920821114	0.0117302052785924	0.0234604105571848	0.00879765395894428	0.00586510263929619	0.00293255131964809	0.0175953079178886
ENSG00000008516.17	-2.79282731897314	-3.08711746206229	1.23151345450618	10.8217739819706	0.0088809946714032	0.0124333925399645	0.0213143872113677	0.00177619893428064	0.0088809946714032	0.024866785079929	0.00177619893428064	0.00710479573712256	0	0.024866785079929	0.0124333925399645	0	0	0.0177619893428064	0.0159857904085258	0.00177619893428064	0.00355239786856128	0.0177619893428064	0.0479573712255773	0.00532859680284192	0.0088809946714032	0.0692717584369449	0.024866785079929	0.0177619893428064	0.0106571936056838	0.0319715808170515	0.019538188277087	0.00710479573712256	0.00177619893428064	0.0230905861456483	0.0657193605683837	0.00355239786856128	0.00532859680284192	0.0479573712255773	0.0355239786856128	0.0142095914742451	0.682060390763766	0.516873889875666	0.822380106571936	0.00710479573712256	0.0479573712255773	0.0213143872113677	0.0088809946714032	0.00532859680284192	0.0373001776198934
ENSG00000008710.19	-2.47804880718027	-4.68146229532973	-1.1573304869608	13.6565365918386	0.00116171003717472	0.0230018587360595	0.0109200743494424	0.00580855018587361	0.0078996282527881	0.0253252788104089	0.0176579925650558	0.00371747211895911	0.000697026022304833	0.0369423791821561	0.00975836431226766	0.00673791821561338	0.00139405204460967	0.016496282527881	0.00906133828996282	0.00185873605947955	0.000929368029739777	0.0211431226765799	0.0378717472118959	0.00348513011152416	0.0109200743494424	0.0311338289962825	0.0148698884758364	0.0130111524163569	0.00232342007434944	0.0260223048327138	0.0211431226765799	0.00464684014869888	0.00255576208178439	0.029275092936803	0.0771375464684015	0.00325278810408922	0.00580855018587361	0.0278810408921933	0.0443773234200743	0.00766728624535316	0.667983271375465	0.509293680297398	0.839916356877323	0.0102230483271375	0.0643587360594796	0.0174256505576208	0.0127788104089219	0.00604089219330855	0.0422862453531598
ENSG00000008838.20	0.226851216931329	-4.87236326562272	0.325681492891562	11.7931968590609	0.0181818181818182	0.0272727272727273	0.0434343434343434	0.00909090909090909	0.0101010101010101	0.0232323232323232	0.0121212121212121	0.0101010101010101	0.00101010101010101	0.0202020202020202	0.00202020202020202	0.00808080808080808	0	0.0393939393939394	0.0343434343434343	0.0121212121212121	0.00505050505050505	0.0191919191919192	0.0393939393939394	0.00606060606060606	0.00505050505050505	0.0242424242424242	0.00404040404040404	0.00707070707070707	0.00505050505050505	0.0151515151515152	0.0131313131313131	0.00303030303030303	0.00404040404040404	0.0313131313131313	0.0828282828282828	0.0111111111111111	0.00808080808080808	0.0323232323232323	0.0565656565656566	0.0101010101010101	0.564646464646465	0.391919191919192	0.772727272727273	0.0111111111111111	0.0484848484848485	0.00606060606060606	0.0151515151515152	0.0111111111111111	0.0202020202020202
ENSG00000008853.16	-0.656116326164674	-5.81643261590642	-0.599647140768014	11.1433832139898	0.00686813186813187	0.0233516483516484	0.0343406593406593	0.00686813186813187	0.00686813186813187	0.0302197802197802	0.00274725274725275	0	0.00137362637362637	0.0206043956043956	0.00824175824175824	0.00412087912087912	0	0.0343406593406593	0.0288461538461538	0.00824175824175824	0.00274725274725275	0.0370879120879121	0.0274725274725275	0.00824175824175824	0.0164835164835165	0.0288461538461538	0.00824175824175824	0.00961538461538462	0.010989010989011	0.0178571428571429	0.0206043956043956	0.00961538461538462	0.00549450549450549	0.0343406593406593	0.0480769230769231	0.00137362637362637	0.0151098901098901	0.0412087912087912	0.0480769230769231	0.021978021978022	0.607142857142857	0.407967032967033	0.769230769230769	0.010989010989011	0.032967032967033	0.00412087912087912	0.021978021978022	0.00274725274725275	0.0178571428571429
ENSG00000008869.12	0.761784551887714	-5.56142163520739	-0.809922676864293	12.6327680547287	0.0352316602316602	0.0101351351351351	0.0120656370656371	0.0207528957528958	0.0236486486486486	0.00916988416988417	0.00337837837837838	0.0222007722007722	0.0120656370656371	0.0115830115830116	0.0028957528957529	0.0231660231660232	0.0154440154440154	0.00723938223938224	0.0260617760617761	0.0197876447876448	0.0154440154440154	0.00579150579150579	0.0250965250965251	0.0217181467181467	0.0197876447876448	0.00434362934362934	0.000965250965250965	0.0188223938223938	0.013996138996139	0.00434362934362934	0.00337837837837838	0.00965250965250965	0.0159266409266409	0.01496138996139	0.0217181467181467	0.0318532818532819	0.0415057915057915	0.0135135135135135	0.0144787644787645	0.027992277992278	0.564189189189189	0.43484555984556	0.332528957528958	0.0376447876447876	0.0250965250965251	0.00627413127413127	0.041988416988417	0.0236486486486486	0.00579150579150579
ENSG00000008952.17	0.837159871169498	-5.13736939808772	0.8025636024935	10.4008794362822	0.0875	0.005	0.065	0.02	0.0225	0.01	0.0025	0.0125	0.005	0.0025	0.0175	0.02	0.0125	0.0075	0.02	0.0175	0.005	0.0175	0.015	0.0125	0.0225	0.0025	0	0.0075	0.01	0.0025	0.0075	0	0.005	0.0125	0.01	0.02	0.08	0.0275	0.0425	0.05	0.52	0.33	0.3825	0.015	0.0125	0.005	0.0175	0.04	0.0075
ENSG00000008988.9	-0.249420907913136	-6.07904480201925	-2.39617499257379	8.87344411251538	0.05	0.00833333333333333	0.0583333333333333	0.00833333333333333	0.025	0.0333333333333333	0.00833333333333333	0.0333333333333333	0.0333333333333333	0.00833333333333333	0	0.0166666666666667	0.00833333333333333	0.025	0.025	0.0666666666666667	0	0.025	0.0166666666666667	0	0.0166666666666667	0.00833333333333333	0.00833333333333333	0.025	0.0333333333333333	0.00833333333333333	0	0.00833333333333333	0.00833333333333333	0.0166666666666667	0	0	0.0333333333333333	0.0166666666666667	0.0416666666666667	0.025	0.475	0.425	0.433333333333333	0.025	0	0	0.025	0.025	0.00833333333333333
ENSG00000009307.16	0.412402343128962	-7.16920948721481	-1.38978661704738	11.3083390301394	0.0494791666666667	0.0208333333333333	0.02734375	0.03125	0.0130208333333333	0.0104166666666667	0.00390625	0.0260416666666667	0.00911458333333333	0.0104166666666667	0.00911458333333333	0.0130208333333333	0.00651041666666667	0.015625	0.01953125	0.0364583333333333	0.0182291666666667	0.0078125	0.0234375	0.0143229166666667	0.01171875	0.0104166666666667	0	0.0169270833333333	0.0104166666666667	0.0104166666666667	0.00260416666666667	0.01171875	0.00390625	0.0078125	0.02734375	0.00911458333333333	0.0520833333333333	0.0182291666666667	0.0260416666666667	0.05078125	0.552083333333333	0.3515625	0.39453125	0.0169270833333333	0.0143229166666667	0	0.0208333333333333	0.0234375	0.0234375
ENSG00000009335.18	-0.260866013923928	-5.33502135022161	-1.31413480086358	11.698270577692	0.0175276752767528	0.018450184501845	0.0285977859778598	0.0202952029520295	0.0138376383763838	0.0129151291512915	0.00276752767527675	0.011070110701107	0.0230627306273063	0.0175276752767528	0.0156826568265683	0.0119926199261993	0.0138376383763838	0.0129151291512915	0.0230627306273063	0.0267527675276753	0.0156826568265683	0.0129151291512915	0.029520295202952	0.00830258302583026	0.011070110701107	0.014760147601476	0.00738007380073801	0.0129151291512915	0.0101476014760148	0.00461254612546125	0.00738007380073801	0.00276752767527675	0.011070110701107	0.0156826568265683	0.03690036900369	0.025830258302583	0.0396678966789668	0.0212177121771218	0.0341328413284133	0.0230627306273063	0.50830258302583	0.366236162361624	0.5	0.0175276752767528	0.014760147601476	0.00830258302583026	0.0129151291512915	0.011070110701107	0.0156826568265683
ENSG00000009413.15	0.670836788623399	-5.17287160943028	-2.8395589313413	13.2403441466314	0.0504631108272118	0.0137336314276589	0.026828489300543	0.0412008942829767	0.0220376876397317	0.011497923985947	0.00159693388693708	0.0220376876397317	0.0233152347492814	0.0124560843181092	0.00894282976684765	0.026828489300543	0.015330565314596	0.0099009900990099	0.0210795273075695	0.0242733950814436	0.0223570744171191	0.00734589587991057	0.0287448099648675	0.0162887256467582	0.0274672628553178	0.0105397636537847	0.0019163206643245	0.0223570744171191	0.00766528265729799	0.00319386777387416	0.00479080166081124	0.00479080166081124	0.011497923985947	0.00734589587991057	0.0140530182050463	0.0242733950814436	0.047588629830725	0.0159693388693708	0.0198019801980198	0.0344937719578409	0.4746087511977	0.398275311402108	0.319386777387416	0.0194825934206324	0.00766528265729799	0.00127754710954966	0.0198019801980198	0.0198019801980198	0.00702650910252316
ENSG00000009780.15	-0.779867532251017	-4.96196833853342	0.0147878762693991	10.1749256825007	0.051948051948052	0.0162337662337662	0.0844155844155844	0.0162337662337662	0.025974025974026	0.0227272727272727	0.00324675324675325	0.00974025974025974	0.00649350649350649	0.012987012987013	0.00974025974025974	0.012987012987013	0.00974025974025974	0.00974025974025974	0.0194805194805195	0.0227272727272727	0.0162337662337662	0.0194805194805195	0.0779220779220779	0.00649350649350649	0.0162337662337662	0.00974025974025974	0	0.00649350649350649	0.00324675324675325	0.00974025974025974	0.00649350649350649	0.00324675324675325	0	0.00649350649350649	0.038961038961039	0.00974025974025974	0.0292207792207792	0.0162337662337662	0.0422077922077922	0.0162337662337662	0.464285714285714	0.383116883116883	0.564935064935065	0.0162337662337662	0.012987012987013	0.00974025974025974	0.025974025974026	0.012987012987013	0.00974025974025974
ENSG00000009830.11	-0.53968410553965	-3.90607976446521	-1.02182368226604	11.4548133485125	0.0159786950732357	0.0239680426098535	0.0173102529960053	0.0106524633821571	0.0119840213049268	0.0159786950732357	0.00532623169107856	0.0133155792276964	0.00532623169107856	0.0133155792276964	0.00932090545938748	0.0159786950732357	0.00532623169107856	0.0292942743009321	0.0266311584553928	0.0119840213049268	0.00266311584553928	0.0292942743009321	0.0199733688415446	0.0106524633821571	0.00798934753661784	0.0266311584553928	0.00932090545938748	0.0106524633821571	0.0066577896138482	0.00798934753661784	0.018641810918775	0.00532623169107856	0.0066577896138482	0.0359520639147803	0.066577896138482	0.0133155792276964	0.00798934753661784	0.0252996005326232	0.0213049267643142	0.0119840213049268	0.565912117177097	0.431424766977364	0.680426098535286	0.0119840213049268	0.033288948069241	0.0066577896138482	0.0213049267643142	0.0239680426098535	0.0386151797603196
ENSG00000009844.16	0.934339944589009	-5.2362953684526	1.17588772398167	9.85330955540367	0.0194805194805195	0.00974025974025974	0.0422077922077922	0.038961038961039	0.0194805194805195	0.00324675324675325	0.00649350649350649	0.0454545454545455	0.00974025974025974	0.012987012987013	0.00649350649350649	0.012987012987013	0.0194805194805195	0.012987012987013	0.0227272727272727	0.0194805194805195	0.012987012987013	0.012987012987013	0.0454545454545455	0.0162337662337662	0.025974025974026	0.012987012987013	0.00974025974025974	0.025974025974026	0.00649350649350649	0.00324675324675325	0	0.00974025974025974	0.00974025974025974	0.00974025974025974	0.012987012987013	0.00974025974025974	0.051948051948052	0.0162337662337662	0.00974025974025974	0.038961038961039	0.538961038961039	0.422077922077922	0.37012987012987	0.038961038961039	0.0162337662337662	0.00324675324675325	0.0487012987012987	0.0194805194805195	0.0162337662337662
ENSG00000009950.16	-0.433469221562448	-4.61575816612996	0.305140723007195	11.4320198468125	0.00703399765533412	0.0175849941383353	0.0281359906213365	0.00468933177022274	0.0199296600234467	0.0246189917936694	0.00468933177022274	0.0082063305978898	0.00234466588511137	0.0316529894490035	0.0082063305978898	0.0128956623681125	0.00117233294255569	0.0234466588511137	0.0175849941383353	0.00234466588511137	0.00468933177022274	0.0128956623681125	0.041031652989449	0.00234466588511137	0.0304806565064478	0.0644783118405627	0.0257913247362251	0.0375146541617819	0.00234466588511137	0.0152403282532239	0.0281359906213365	0.00937866354044549	0.00351699882766706	0.0375146541617819	0.0515826494724502	0.00937866354044549	0.0082063305978898	0.0351699882766706	0.0398593200468933	0.00937866354044549	0.637749120750293	0.527549824150059	0.759671746776084	0.00703399765533412	0.0363423212192263	0.0128956623681125	0.0117233294255569	0.00351699882766706	0.0269636576787808
ENSG00000009954.11	-0.0896642415765722	-6.0996564501201	-0.221939373254705	12.1205618964429	0.0532345013477089	0.0154986522911051	0.0599730458221024	0.0161725067385445	0.0168463611859838	0.0101078167115903	0.00336927223719677	0.0148247978436658	0.0141509433962264	0.011455525606469	0.0188679245283019	0.0168463611859838	0.00404312668463612	0.0128032345013477	0.022911051212938	0.0148247978436658	0.0134770889487871	0.0175202156334232	0.0242587601078167	0.0101078167115903	0.0161725067385445	0.0107816711590297	0.00471698113207547	0.0188679245283019	0.00876010781671159	0.0107816711590297	0.0128032345013477	0.00471698113207547	0.0121293800539084	0.0121293800539084	0.0195417789757412	0.0181940700808625	0.0579514824797844	0.0181940700808625	0.0592991913746631	0.034366576819407	0.538409703504043	0.369946091644205	0.493935309973046	0.0195417789757412	0.0188679245283019	0.000673854447439353	0.0215633423180593	0.0128032345013477	0.0128032345013477
ENSG00000010017.13	-0.434764166434225	-6.2195858893112	-0.529227032317484	11.0973737689902	0.0191780821917808	0.0164383561643836	0.0164383561643836	0.0328767123287671	0.0136986301369863	0.0164383561643836	0.00273972602739726	0.010958904109589	0.0178082191780822	0.0150684931506849	0.00136986301369863	0.0273972602739726	0.0123287671232877	0.00821917808219178	0.026027397260274	0.0136986301369863	0.0205479452054795	0.0136986301369863	0.036986301369863	0.0191780821917808	0.0232876712328767	0.0178082191780822	0.0438356164383562	0.0205479452054795	0.010958904109589	0.00136986301369863	0.00684931506849315	0.00273972602739726	0.0150684931506849	0.00684931506849315	0.0150684931506849	0.0123287671232877	0.036986301369863	0.0178082191780822	0.00958904109589041	0.0232876712328767	0.584931506849315	0.495890410958904	0.46027397260274	0.0205479452054795	0.0424657534246575	0.0150684931506849	0.0123287671232877	0.0383561643835616	0.0232876712328767
ENSG00000010030.14	-0.490834338464386	-3.83950051703159	0.930291861886885	10.12153351734	0.00706713780918728	0.0176678445229682	0.0565371024734982	0.0106007067137809	0.00353356890459364	0.0282685512367491	0.00706713780918728	0.00706713780918728	0.0106007067137809	0.0141342756183746	0.0247349823321555	0	0.00353356890459364	0.0247349823321555	0.0212014134275618	0.00706713780918728	0.00353356890459364	0.0353356890459364	0.0459363957597173	0.00353356890459364	0.0212014134275618	0.0247349823321555	0.0282685512367491	0.0212014134275618	0.0212014134275618	0.0176678445229682	0.0141342756183746	0.00353356890459364	0.00706713780918728	0.0282685512367491	0.0565371024734982	0.0141342756183746	0.0176678445229682	0.03886925795053	0.03886925795053	0.0176678445229682	0.618374558303887	0.434628975265018	0.703180212014134	0.0141342756183746	0.0212014134275618	0.00353356890459364	0.00353356890459364	0.0176678445229682	0.0282685512367491
ENSG00000010072.16	0.259772902902854	-3.85112623713884	0.264654773987615	10.5651020783603	0.0510204081632653	0.0244897959183673	0.026530612244898	0.0448979591836735	0.0122448979591837	0.0102040816326531	0.00408163265306122	0.0142857142857143	0.0142857142857143	0.0224489795918367	0.0122448979591837	0.0244897959183673	0.0142857142857143	0.0183673469387755	0.0163265306122449	0.00408163265306122	0.0122448979591837	0.0122448979591837	0.0326530612244898	0.0224489795918367	0.0204081632653061	0.00816326530612245	0.00612244897959184	0.0163265306122449	0.0102040816326531	0.00612244897959184	0.00408163265306122	0.00204081632653061	0.0142857142857143	0.00408163265306122	0.0204081632653061	0.0122448979591837	0.0346938775510204	0.0224489795918367	0.036734693877551	0.0244897959183673	0.493877551020408	0.4	0.446938775510204	0.0122448979591837	0.0163265306122449	0.00408163265306122	0.0163265306122449	0.0163265306122449	0.0102040816326531
ENSG00000010165.20	0.165504462384385	-5.14075622417675	0.0840422447185861	11.036860446673	0.0185714285714286	0.01	0.04	0.00571428571428571	0.00714285714285714	0.0157142857142857	0.00571428571428571	0.00285714285714286	0.00285714285714286	0.0157142857142857	0.0185714285714286	0.0142857142857143	0.00285714285714286	0.0257142857142857	0.0271428571428571	0.0157142857142857	0.0128571428571429	0.0185714285714286	0.05	0.00428571428571429	0.0142857142857143	0.0142857142857143	0.00285714285714286	0.0185714285714286	0.0128571428571429	0.00714285714285714	0.02	0.00285714285714286	0.01	0.02	0.05	0.00714285714285714	0.02	0.0342857142857143	0.0485714285714286	0.0285714285714286	0.615714285714286	0.374285714285714	0.671428571428571	0.0128571428571429	0.03	0.00571428571428571	0.0214285714285714	0.00857142857142857	0.0257142857142857
ENSG00000010219.13	0.121623556678808	-4.04500103826519	0.90473829527586	11.0593444608244	0.036468330134357	0.0249520153550864	0.0633397312859885	0.0153550863723608	0.0153550863723608	0.0191938579654511	0.0134357005758157	0.00767754318618042	0.00959692898272553	0.017274472168906	0.0153550863723608	0.00575815738963532	0.00767754318618042	0.0249520153550864	0.0191938579654511	0.0153550863723608	0.0153550863723608	0.0191938579654511	0.0383877159309021	0.0153550863723608	0.0134357005758157	0.0211132437619962	0.00575815738963532	0.0134357005758157	0.00191938579654511	0.00767754318618042	0.00575815738963532	0	0.00383877159309021	0.0230326295585413	0.0499040307101727	0.00767754318618042	0.0191938579654511	0.0287907869481766	0.0460652591170825	0.0211132437619962	0.508637236084453	0.347408829174664	0.637236084452975	0.00767754318618042	0.0249520153550864	0.00767754318618042	0.0134357005758157	0.00959692898272553	0.017274472168906
ENSG00000010244.18	0.552213695096644	-3.59860171438595	0.59082510977853	10.595257481449	0.0222222222222222	0.00202020202020202	0.0303030303030303	0.0161616161616162	0.0444444444444444	0.00606060606060606	0	0.0161616161616162	0.0161616161616162	0.00404040404040404	0.00202020202020202	0.0202020202020202	0.0202020202020202	0.00808080808080808	0.0626262626262626	0.0141414141414141	0.0303030303030303	0.00404040404040404	0.0444444444444444	0.0202020202020202	0.0929292929292929	0.0161616161616162	0.00808080808080808	0.0747474747474747	0.00606060606060606	0.00202020202020202	0.00202020202020202	0.00606060606060606	0	0	0.0141414141414141	0.0161616161616162	0.0242424242424242	0.00808080808080808	0.00808080808080808	0.0262626262626263	0.602020202020202	0.537373737373737	0.298989898989899	0.0303030303030303	0.00808080808080808	0.00404040404040404	0.0262626262626263	0.0424242424242424	0.0121212121212121
ENSG00000010256.11	-0.446442101579281	-3.64173705883099	1.208283316048	10.5497846679479	0.00623700623700624	0.0124740124740125	0.0249480249480249	0.0187110187110187	0.0124740124740125	0.0145530145530146	0.0124740124740125	0.0166320166320166	0.00207900207900208	0.0228690228690229	0.00207900207900208	0.0187110187110187	0	0.0291060291060291	0.0207900207900208	0.0124740124740125	0.00831600831600832	0.0166320166320166	0.0353430353430353	0.0103950103950104	0.0124740124740125	0.0103950103950104	0.00831600831600832	0.0124740124740125	0.00623700623700624	0.0207900207900208	0.0187110187110187	0.0145530145530146	0.0103950103950104	0.0166320166320166	0.051975051975052	0.00415800415800416	0.00831600831600832	0.027027027027027	0.0561330561330561	0.0207900207900208	0.627858627858628	0.455301455301455	0.663201663201663	0.027027027027027	0.0498960498960499	0.0103950103950104	0.027027027027027	0.0124740124740125	0.0332640332640333
ENSG00000010270.13	0.346863286900146	-5.89854884853464	-1.67750216175231	9.46352437327118	0.025531914893617	0.0212765957446809	0.0127659574468085	0.0127659574468085	0.0170212765957447	0.0127659574468085	0.00851063829787234	0.00425531914893617	0.00851063829787234	0.00851063829787234	0.0212765957446809	0.00851063829787234	0.0340425531914894	0.0212765957446809	0.0170212765957447	0.0170212765957447	0.0127659574468085	0.00425531914893617	0.0212765957446809	0.0127659574468085	0.00851063829787234	0.00851063829787234	0	0.0170212765957447	0.00425531914893617	0.00851063829787234	0	0	0.00851063829787234	0.0170212765957447	0.0340425531914894	0.0340425531914894	0.0595744680851064	0.0170212765957447	0.0382978723404255	0.0212765957446809	0.51063829787234	0.361702127659574	0.442553191489362	0.0382978723404255	0.0127659574468085	0.00425531914893617	0.025531914893617	0.0127659574468085	0.0127659574468085
ENSG00000010278.14	0.276523660910174	-6.25286003622198	2.2202753627726	9.89178370321831	0.0262008733624454	0.0174672489082969	0.0436681222707424	0.0218340611353712	0.00436681222707424	0.0262008733624454	0.00436681222707424	0.00436681222707424	0	0.00873362445414847	0.00436681222707424	0.00436681222707424	0.0131004366812227	0.0655021834061135	0.0349344978165939	0.0262008733624454	0.00436681222707424	0.0131004366812227	0.0262008733624454	0	0	0.00873362445414847	0.00436681222707424	0.00436681222707424	0.00436681222707424	0.00873362445414847	0.00436681222707424	0	0.00436681222707424	0.0174672489082969	0.0393013100436681	0.00873362445414847	0.0262008733624454	0.0218340611353712	0.0305676855895196	0.0131004366812227	0.475982532751092	0.34061135371179	0.716157205240175	0.00436681222707424	0.0393013100436681	0.00873362445414847	0.0218340611353712	0.0305676855895196	0.0436681222707424
ENSG00000010292.13	0.451739931346598	-5.63304870650653	-0.254324455302447	12.0385761027688	0.0221112696148359	0.0135520684736091	0.0356633380884451	0.0171184022824536	0.0228245363766049	0.0171184022824536	0.000713266761768902	0.014265335235378	0.00784593437945792	0.0106990014265335	0.00713266761768902	0.0128388017118402	0.00784593437945792	0.0221112696148359	0.0278174037089872	0.0171184022824536	0.0121255349500713	0.014265335235378	0.0477888730385164	0.00927246790299572	0.0192582025677603	0.0199714693295292	0.000713266761768902	0.0121255349500713	0.0106990014265335	0.00927246790299572	0.0128388017118402	0.0121255349500713	0.00855920114122682	0.0235378031383738	0.0549215406562054	0.0221112696148359	0.0271041369472183	0.0242510699001427	0.0556348074179743	0.021398002853067	0.606276747503566	0.383737517831669	0.582738944365193	0.0221112696148359	0.0349500713266762	0.00285306704707561	0.0228245363766049	0.0135520684736091	0.0164051355206847
ENSG00000010310.9	-2.84205456432273	-2.15416813641354	0.412745096875383	10.61194694182	0	0.019271948608137	0.012847965738758	0.00856531049250535	0.0107066381156317	0.0149892933618844	0.0149892933618844	0.00856531049250535	0.00428265524625268	0.012847965738758	0.0149892933618844	0.00856531049250535	0.00214132762312634	0.0278372591006424	0.012847965738758	0.0171306209850107	0.0107066381156317	0.0171306209850107	0.0342612419700214	0.00642398286937901	0.00428265524625268	0.0235546038543897	0.00856531049250535	0.00856531049250535	0.00642398286937901	0.0364025695931477	0.0235546038543897	0.00642398286937901	0.00642398286937901	0.0449678800856531	0.0792291220556745	0.0107066381156317	0.0107066381156317	0.0107066381156317	0.0513918629550321	0.00642398286937901	0.610278372591006	0.460385438972163	0.800856531049251	0.00642398286937901	0.0449678800856531	0.0149892933618844	0.012847965738758	0.00428265524625268	0.0428265524625268
ENSG00000010319.7	-1.35740064053102	-4.32368833157081	0.898113689150608	11.2312211807112	0.00383141762452107	0.0140485312899106	0.0268199233716475	0.00510855683269476	0.00383141762452107	0.0229885057471264	0.0102171136653895	0.0114942528735632	0.00127713920817369	0.0229885057471264	0.00893997445721584	0.00766283524904215	0.00127713920817369	0.0140485312899106	0.0140485312899106	0.00510855683269476	0.00255427841634738	0.0242656449553001	0.0421455938697318	0.00766283524904215	0.016602809706258	0.0344827586206897	0.00255427841634738	0.0242656449553001	0.0114942528735632	0.0191570881226054	0.0357598978288633	0.00510855683269476	0.0102171136653895	0.0242656449553001	0.0561941251596424	0.00510855683269476	0.00893997445721584	0.0293742017879949	0.0523627075351213	0.0178799489144317	0.673052362707535	0.482758620689655	0.76117496807152	0.0114942528735632	0.0485312899106003	0.00255427841634738	0.0114942528735632	0.00766283524904215	0.0446998722860792
ENSG00000010322.16	-0.456927373079434	-3.82386513346203	0.57788651057423	12.2167458581953	0.00664451827242525	0.0212624584717608	0.0318936877076412	0.0053156146179402	0.00664451827242525	0.0245847176079734	0.0112956810631229	0.00930232558139535	0.0053156146179402	0.0252491694352159	0.0053156146179402	0.0106312292358804	0.00332225913621262	0.0299003322259136	0.0119601328903654	0.00730897009966777	0.00199335548172757	0.0252491694352159	0.0451827242524917	0.0079734219269103	0.0152823920265781	0.026578073089701	0.0132890365448505	0.0119601328903654	0.000664451827242525	0.0199335548172757	0.012624584717608	0.00332225913621262	0.00332225913621262	0.0325581395348837	0.0644518272425249	0.00730897009966777	0.0192691029900332	0.0325581395348837	0.0744186046511628	0.012624584717608	0.635880398671096	0.411295681063123	0.770764119601329	0.0106312292358804	0.0458471760797342	0.00730897009966777	0.0152823920265781	0.00863787375415282	0.0299003322259136
ENSG00000010404.18	0.137126426458845	-6.47116003946518	-2.85850217420776	10.9233274854192	0.0108892921960073	0.0235934664246824	0.0235934664246824	0.0163339382940109	0.00544464609800363	0.0235934664246824	0.00725952813067151	0.00725952813067151	0.00544464609800363	0.0163339382940109	0.0127041742286751	0.00725952813067151	0.0108892921960073	0.0217785843920145	0.0163339382940109	0.00725952813067151	0.0127041742286751	0.0108892921960073	0.0308529945553539	0.0163339382940109	0.0163339382940109	0.029038112522686	0.0127041742286751	0.0362976406533575	0.00544464609800363	0.0127041742286751	0.00725952813067151	0.00362976406533575	0.00544464609800363	0.0181488203266788	0.0381125226860254	0.0217785843920145	0.0254083484573503	0.0308529945553539	0.0199637023593466	0.0399274047186933	0.571687840290381	0.411978221415608	0.575317604355717	0.0108892921960073	0.029038112522686	0.00181488203266788	0.014519056261343	0.0163339382940109	0.0235934664246824
ENSG00000010438.16	0.864938041562932	-5.24036421035674	-1.28405422201512	10.0457596613827	0.0131147540983607	0.0262295081967213	0.0360655737704918	0.019672131147541	0.00327868852459016	0.0295081967213115	0	0.0131147540983607	0.00983606557377049	0.0131147540983607	0.0131147540983607	0	0	0.039344262295082	0.00983606557377049	0.00983606557377049	0.00327868852459016	0.0163934426229508	0.0262295081967213	0.00327868852459016	0.00655737704918033	0.0131147540983607	0.0131147540983607	0.0262295081967213	0.00327868852459016	0.0163934426229508	0.00983606557377049	0.00327868852459016	0	0.0163934426229508	0.0491803278688525	0.00655737704918033	0.00327868852459016	0.0426229508196721	0.039344262295082	0.0163934426229508	0.59344262295082	0.501639344262295	0.704918032786885	0.00983606557377049	0.0229508196721311	0.0262295081967213	0.0295081967213115	0.0360655737704918	0.0557377049180328
ENSG00000010539.11	-0.161323869750409	-2.86573019523308	0.00676017292903509	10.2155329997457	0.047979797979798	0.0176767676767677	0.0429292929292929	0.0353535353535354	0.0126262626262626	0.0227272727272727	0.00252525252525253	0.0151515151515152	0.0202020202020202	0.0151515151515152	0.0151515151515152	0.0176767676767677	0.00757575757575758	0.00757575757575758	0.0202020202020202	0.0176767676767677	0.0151515151515152	0.0176767676767677	0.0378787878787879	0.0252525252525253	0.0227272727272727	0.0202020202020202	0.00252525252525253	0.0252525252525253	0.0126262626262626	0	0.0101010101010101	0.00757575757575758	0.0101010101010101	0.0126262626262626	0.0303030303030303	0.0126262626262626	0.047979797979798	0.0126262626262626	0.0454545454545455	0.0328282828282828	0.52020202020202	0.368686868686869	0.45959595959596	0.00505050505050505	0.00757575757575758	0	0.00757575757575758	0.0126262626262626	0.00505050505050505
ENSG00000010626.15	0.766256587487748	-3.58740114753487	-1.42216490570145	10.3286749273279	0.0173160173160173	0.025974025974026	0.0346320346320346	0.0216450216450216	0.025974025974026	0.0173160173160173	0.00432900432900433	0.012987012987013	0.00865800865800866	0.012987012987013	0.012987012987013	0.00865800865800866	0	0.025974025974026	0.025974025974026	0.012987012987013	0	0.0216450216450216	0.0216450216450216	0.012987012987013	0.00865800865800866	0.0173160173160173	0	0.0173160173160173	0.00432900432900433	0.00865800865800866	0.00865800865800866	0.00432900432900433	0.00432900432900433	0.0346320346320346	0.0909090909090909	0.0173160173160173	0.0476190476190476	0.0432900432900433	0.0779220779220779	0.0303030303030303	0.606060606060606	0.329004329004329	0.645021645021645	0	0.00432900432900433	0	0.0303030303030303	0.00432900432900433	0.0173160173160173
ENSG00000010704.18	0.383827448681028	-2.38657741044296	1.1074172567778	10.0887882387169	0.00573065902578797	0.0143266475644699	0.0286532951289398	0.00573065902578797	0.00573065902578797	0.0286532951289398	0.00286532951289398	0.0114613180515759	0.0143266475644699	0.00573065902578797	0.0229226361031519	0.0171919770773639	0.00859598853868195	0.0143266475644699	0.0286532951289398	0.0229226361031519	0.00859598853868195	0.0286532951289398	0.0573065902578797	0.00859598853868195	0.00859598853868195	0.0229226361031519	0.00859598853868195	0.0171919770773639	0.00573065902578797	0.00573065902578797	0.00859598853868195	0.00859598853868195	0.00573065902578797	0.0114613180515759	0.0515759312320917	0.0143266475644699	0.0286532951289398	0.0257879656160458	0.0372492836676218	0.0257879656160458	0.573065902578797	0.39541547277937	0.66189111747851	0.00859598853868195	0.0229226361031519	0.00573065902578797	0.0114613180515759	0.0114613180515759	0.0200573065902579
ENSG00000010803.16	0.0601246213982853	-5.5273073346139	-2.48161441997699	11.0334230015375	0.0207612456747405	0.0224913494809689	0.0432525951557093	0.0173010380622837	0.0173010380622837	0.0242214532871972	0.00173010380622837	0.0190311418685121	0.00173010380622837	0.027681660899654	0.0155709342560554	0.0069204152249135	0.00173010380622837	0.0190311418685121	0.0224913494809689	0.013840830449827	0.0069204152249135	0.0242214532871972	0.0311418685121107	0.0103806228373702	0.0328719723183391	0.027681660899654	0.00173010380622837	0.027681660899654	0.0069204152249135	0.0173010380622837	0.0190311418685121	0.00519031141868512	0.0103806228373702	0.0173010380622837	0.0346020761245675	0.0155709342560554	0.0190311418685121	0.0363321799307958	0.0190311418685121	0.0173010380622837	0.558823529411765	0.468858131487889	0.619377162629758	0.0069204152249135	0.0346020761245675	0.00173010380622837	0.0173010380622837	0.013840830449827	0.0242214532871972
ENSG00000010810.17	-0.753194441130217	-5.52392070388913	-0.984583883268165	10.7903484967519	0.0390334572490706	0.0241635687732342	0.0223048327137546	0.0148698884758364	0.0260223048327138	0.0278810408921933	0.00743494423791822	0.00557620817843866	0.0148698884758364	0.0111524163568773	0.00743494423791822	0.00557620817843866	0.00743494423791822	0.0297397769516729	0.0241635687732342	0.00929368029739777	0.0111524163568773	0.0111524163568773	0.0297397769516729	0.0111524163568773	0.0130111524163569	0.0241635687732342	0.00185873605947955	0.00743494423791822	0.0111524163568773	0.0130111524163569	0.00557620817843866	0.00371747211895911	0.00557620817843866	0.0130111524163569	0.0315985130111524	0.0204460966542751	0.0371747211895911	0.0278810408921933	0.0390334572490706	0.0223048327137546	0.539033457249071	0.407063197026022	0.546468401486989	0.0241635687732342	0.016728624535316	0.00371747211895911	0.0130111524163569	0.0408921933085502	0.0148698884758364
ENSG00000010818.10	0.0410450890859277	-6.03333112614326	-1.87042646186484	12.8419573990995	0.0306497752349816	0.0114425827543931	0.0318757662443809	0.0114425827543931	0.0163465467919902	0.0110339190845934	0.00612995504699632	0.0138945647731917	0.0167552104617899	0.0265631385369841	0.0130772374335922	0.0220678381691868	0.00612995504699632	0.0118512464241929	0.024928483857785	0.0171638741315897	0.0155292194523907	0.020024519820188	0.0420923579893747	0.0175725378013895	0.0335104209235799	0.0220678381691868	0.00531262770739681	0.0371883939517777	0.0044953003677973	0.00367797302819779	0.0081732733959951	0.00204331834899877	0.00653861871679608	0.0081732733959951	0.018389865140989	0.0134859011033919	0.0359624029423784	0.0192071924805885	0.0363710666121782	0.0286064568859828	0.535758071107479	0.46710257458112	0.472823865958316	0.0175725378013895	0.0134859011033919	0.00408663669799755	0.0155292194523907	0.0204331834899877	0.0143032284429914
ENSG00000011007.12	0.19942662219404	-4.85911938605046	-0.525831395926143	11.2276159434142	0.0550688360450563	0.016270337922403	0.0638297872340425	0.0150187734668335	0.0112640801001252	0.00876095118898623	0.00500625782227785	0.0112640801001252	0.0175219023779725	0.0300375469336671	0.0150187734668335	0.00876095118898623	0.00375469336670839	0.00876095118898623	0.0200250312891114	0.00876095118898623	0.0112640801001252	0.0225281602002503	0.0275344180225282	0.0125156445556946	0.0225281602002503	0.0225281602002503	0.00876095118898623	0.0262828535669587	0.0200250312891114	0.00750938673341677	0.00750938673341677	0.00250312891113892	0.00625782227784731	0.0137672090112641	0.0212765957446809	0.00750938673341677	0.0262828535669587	0.032540675844806	0.0588235294117647	0.0212765957446809	0.554443053817272	0.41927409261577	0.565707133917397	0.00876095118898623	0.0337922403003755	0.0125156445556946	0.0100125156445557	0.0187734668335419	0.0112640801001252
ENSG00000011009.11	-0.11783848169752	-6.23465886587019	0.122339688183736	9.58683978796183	0	0.0172413793103448	0.0474137931034483	0.00862068965517241	0.0129310344827586	0.0258620689655172	0.0129310344827586	0	0	0.0129310344827586	0.00862068965517241	0.00862068965517241	0.00431034482758621	0.0344827586206897	0.0431034482758621	0.00862068965517241	0	0.021551724137931	0.021551724137931	0.0172413793103448	0.00862068965517241	0.0301724137931034	0.00431034482758621	0.0431034482758621	0.00431034482758621	0	0.021551724137931	0	0	0.0344827586206897	0.0560344827586207	0.00862068965517241	0.0129310344827586	0.0258620689655172	0.0387931034482759	0.00862068965517241	0.620689655172414	0.461206896551724	0.702586206896552	0.0172413793103448	0.0560344827586207	0.0129310344827586	0.0344827586206897	0.0172413793103448	0.021551724137931
ENSG00000011021.23	0.1696421664272	-2.67210832409475	-0.521730794701617	11.523561956057	0.0137931034482759	0.0264367816091954	0.0241379310344828	0.0114942528735632	0.0137931034482759	0.0333333333333333	0.00574712643678161	0.00574712643678161	0.00804597701149425	0.0206896551724138	0.00689655172413793	0.00919540229885057	0.00114942528735632	0.035632183908046	0.028735632183908	0.0103448275862069	0.00459770114942529	0.0160919540229885	0.0310344827586207	0.00229885057471264	0.00919540229885057	0.0149425287356322	0.0103448275862069	0.0103448275862069	0.00804597701149425	0.0126436781609195	0.0114942528735632	0.00574712643678161	0.00459770114942529	0.0390804597701149	0.0448275862068966	0.0149425287356322	0.0137931034482759	0.0218390804597701	0.0471264367816092	0.0137931034482759	0.545977011494253	0.4	0.694252873563218	0.00919540229885057	0.0206896551724138	0.00574712643678161	0.0149425287356322	0.0206896551724138	0.0206896551724138
ENSG00000011028.14	-1.1565908612962	-6.01117811933342	0.939464461451794	12.1166688559671	0.00540540540540541	0.0324324324324324	0.0256756756756757	0.00675675675675676	0.00675675675675676	0.0297297297297297	0.0121621621621622	0.00810810810810811	0.00405405405405405	0.0432432432432432	0.00405405405405405	0.00810810810810811	0.00202702702702703	0.0263513513513514	0.0128378378378378	0.00337837837837838	0.00472972972972973	0.0216216216216216	0.0560810810810811	0.00472972972972973	0.00878378378378378	0.0324324324324324	0.0121621621621622	0.0101351351351351	0.00472972972972973	0.0202702702702703	0.0182432432432432	0.00540540540540541	0.00337837837837838	0.0182432432432432	0.0567567567567568	0.00540540540540541	0.00945945945945946	0.0405405405405405	0.0554054054054054	0.00810810810810811	0.581081081081081	0.491891891891892	0.824324324324324	0.00743243243243243	0.0385135135135135	0.0108108108108108	0.00608108108108108	0.00540540540540541	0.0452702702702703
ENSG00000011052.21	-0.0402562846457584	-8.24348041122459	0.350138309059855	9.78135971352466	0.0261194029850746	0.0223880597014925	0.0559701492537313	0.00746268656716418	0.00373134328358209	0.0261194029850746	0.00373134328358209	0	0	0.00373134328358209	0.00746268656716418	0.00746268656716418	0.00373134328358209	0.0335820895522388	0.0373134328358209	0.0223880597014925	0.00746268656716418	0.0149253731343284	0.0223880597014925	0.00746268656716418	0.0186567164179104	0	0.0111940298507463	0.0149253731343284	0.0111940298507463	0.0186567164179104	0.00746268656716418	0.0186567164179104	0.00373134328358209	0.0149253731343284	0.041044776119403	0.0149253731343284	0.0335820895522388	0.0373134328358209	0.0373134328358209	0.0149253731343284	0.597014925373134	0.361940298507463	0.66044776119403	0.00746268656716418	0.0298507462686567	0.00373134328358209	0.0111940298507463	0.0149253731343284	0.0373134328358209
ENSG00000011105.14	-0.27918221724757	-4.82884746269627	1.68979305576867	10.3208005488816	0	0.05	0.0541666666666667	0.00833333333333333	0.00416666666666667	0.0208333333333333	0.0208333333333333	0.00833333333333333	0.00416666666666667	0.00833333333333333	0.00416666666666667	0	0.00833333333333333	0.05	0.05	0.00833333333333333	0.00416666666666667	0.0166666666666667	0.0166666666666667	0	0.00416666666666667	0.00833333333333333	0	0.00833333333333333	0.00416666666666667	0.00833333333333333	0.00416666666666667	0	0.00416666666666667	0.0541666666666667	0.0583333333333333	0	0.0125	0.0291666666666667	0.025	0.00416666666666667	0.470833333333333	0.366666666666667	0.841666666666667	0.0125	0.0375	0	0.00416666666666667	0.00416666666666667	0.05
ENSG00000011114.15	0.262922214626778	-5.02194347702087	-1.60523051406332	11.8856963733394	0.0264783759929391	0.0105913503971756	0.0185348631950574	0.0211827007943513	0.0211827007943513	0.0132391879964696	0.00441306266548985	0.0158870255957635	0.0264783759929391	0.0141218005295675	0.0141218005295675	0.0167696381288614	0.0114739629302736	0.0132391879964696	0.0255957634598411	0.0141218005295675	0.0176522506619594	0.0167696381288614	0.028243601059135	0.0158870255957635	0.0273609885260371	0.0132391879964696	0.00529567519858782	0.030891438658429	0.0105913503971756	0.00264783759929391	0.00706090026478376	0.00617828773168579	0.00617828773168579	0.0203000882612533	0.0203000882612533	0.0194174757281553	0.0414827890556046	0.0229479258605472	0.0255957634598411	0.030008826125331	0.546337157987643	0.445719329214475	0.410414827890556	0.030891438658429	0.0211827007943513	0.00088261253309797	0.0255957634598411	0.0123565754633716	0.0114739629302736
ENSG00000011132.12	-0.259655708564857	-2.15803924751115	-0.199776744945121	10.7557221536423	0	0.00868055555555556	0.0121527777777778	0.00347222222222222	0.015625	0.0208333333333333	0.0121527777777778	0.00173611111111111	0	0.0277777777777778	0.00868055555555556	0.00694444444444444	0.00173611111111111	0.0329861111111111	0.0208333333333333	0.0121527777777778	0	0.0277777777777778	0.0451388888888889	0.00868055555555556	0.0190972222222222	0.0381944444444444	0.00868055555555556	0.0277777777777778	0.00520833333333333	0.0208333333333333	0.0208333333333333	0.00347222222222222	0.00694444444444444	0.0277777777777778	0.0555555555555556	0.00694444444444444	0.0190972222222222	0.0434027777777778	0.0625	0.0121527777777778	0.701388888888889	0.496527777777778	0.789930555555556	0.00347222222222222	0.0677083333333333	0.00694444444444444	0.0173611111111111	0.00347222222222222	0.0434027777777778
ENSG00000011143.16	0.838360478393437	-3.57918476457593	0.150042502826897	10.963618617444	0.00892857142857143	0.0107142857142857	0.0285714285714286	0.0160714285714286	0.0142857142857143	0.0267857142857143	0.0107142857142857	0.0178571428571429	0.00714285714285714	0.0232142857142857	0.0178571428571429	0.00714285714285714	0.00357142857142857	0.0142857142857143	0.0196428571428571	0.0107142857142857	0.00535714285714286	0.0232142857142857	0.0410714285714286	0.00535714285714286	0.0142857142857143	0.0107142857142857	0.00535714285714286	0.0160714285714286	0.0125	0.0214285714285714	0.0178571428571429	0.00892857142857143	0.00357142857142857	0.0339285714285714	0.0339285714285714	0.0107142857142857	0.0285714285714286	0.0303571428571429	0.0678571428571429	0.0125	0.583928571428571	0.4125	0.660714285714286	0.0142857142857143	0.0232142857142857	0.00178571428571429	0.00892857142857143	0.0125	0.0232142857142857
ENSG00000011198.10	0.549691122187419	-5.25772006521858	-0.581214091612014	10.2573878426927	0.0285714285714286	0.0114285714285714	0.0228571428571429	0.0285714285714286	0.0171428571428571	0.00857142857142857	0.00285714285714286	0.02	0.0142857142857143	0.00285714285714286	0.0171428571428571	0.0142857142857143	0.0142857142857143	0.0171428571428571	0.02	0.0257142857142857	0.00571428571428571	0.0114285714285714	0.0171428571428571	0.0142857142857143	0.0285714285714286	0.0114285714285714	0	0.0285714285714286	0.0171428571428571	0	0	0.00571428571428571	0.0171428571428571	0.0142857142857143	0.00857142857142857	0.0228571428571429	0.0342857142857143	0.0314285714285714	0.0314285714285714	0.02	0.522857142857143	0.437142857142857	0.405714285714286	0.0228571428571429	0.0114285714285714	0.00571428571428571	0.0257142857142857	0.0371428571428571	0.0114285714285714
ENSG00000011243.18	-0.103536864492171	-3.64725618809929	1.10087892903736	11.0828143376723	0.00927357032457496	0.0216383307573416	0.0525502318392581	0.00772797527047913	0.0123647604327666	0.035548686244204	0.00309119010819165	0.00772797527047913	0.00927357032457496	0.0185471406491499	0.00927357032457496	0.00927357032457496	0	0.0170015455950541	0.0386398763523957	0.00618238021638331	0.00618238021638331	0.00618238021638331	0.0479134466769706	0.00772797527047913	0.0108191653786708	0.0185471406491499	0.0139103554868624	0.00927357032457496	0.00618238021638331	0.0216383307573416	0.0154559505409583	0.00154559505409583	0.00154559505409583	0.0154559505409583	0.0185471406491499	0.00618238021638331	0.0216383307573416	0.044822256568779	0.0772797527047913	0.0262751159196291	0.590417310664606	0.454404945904173	0.732612055641422	0.0108191653786708	0.0417310664605873	0.00618238021638331	0.00618238021638331	0.0123647604327666	0.0695517774343122
ENSG00000011258.16	-0.425272388553415	-4.1301814447896	-0.750076034598647	10.9270371687203	0.0461049284578696	0.0111287758346582	0.0302066772655008	0.0238473767885533	0.027027027027027	0.0111287758346582	0	0.0095389507154213	0.0206677265500795	0.0254372019077901	0.00476947535771065	0.0095389507154213	0.0127186009538951	0.0095389507154213	0.0238473767885533	0.0254372019077901	0.0174880763116057	0.00317965023847377	0.0238473767885533	0.0222575516693164	0.0206677265500795	0.00317965023847377	0.00317965023847377	0.0302066772655008	0.0111287758346582	0	0	0.00635930047694754	0.0111287758346582	0.00794912559618442	0.0095389507154213	0.014308426073132	0.041335453100159	0.0238473767885533	0.0190779014308426	0.0302066772655008	0.492845786963434	0.424483306836248	0.357710651828299	0.0302066772655008	0.0111287758346582	0.00158982511923688	0.0222575516693164	0.0254372019077901	0.00794912559618442
ENSG00000011260.14	0.616468091655388	-5.38315453551834	-0.1189534165274	10.8384160757973	0.0377019748653501	0.0179533213644524	0.0394973070017953	0.0341113105924596	0.0161579892280072	0.00897666068222621	0.00179533213644524	0.0125673249551167	0.0161579892280072	0.0107719928186715	0.0197486535008977	0.0143626570915619	0.0107719928186715	0.00897666068222621	0.0323159784560144	0.0197486535008977	0.0143626570915619	0.00359066427289048	0.0143626570915619	0.0179533213644524	0.0161579892280072	0.00538599640933573	0.0179533213644524	0.0179533213644524	0.00359066427289048	0.00179533213644524	0.0251346499102334	0.00359066427289048	0.00359066427289048	0.00538599640933573	0.0179533213644524	0.0125673249551167	0.0502692998204668	0.0215439856373429	0.0269299820466786	0.0323159784560144	0.526032315978456	0.412926391382406	0.454219030520646	0.0161579892280072	0.0215439856373429	0.0179533213644524	0.0233393177737881	0.0287253141831239	0.0107719928186715
ENSG00000011275.18	0.285935778751718	-5.2642677345015	-0.126576015204513	11.5333297323058	0.0253748558246828	0.0242214532871972	0.0299884659746251	0.0184544405997693	0.0069204152249135	0.013840830449827	0.00346020761245675	0.00576701268742791	0.0115340253748558	0.00922722029988466	0.0115340253748558	0.0115340253748558	0.00807381776239908	0.0219146482122261	0.0184544405997693	0.0184544405997693	0.0207612456747405	0.0126874279123414	0.0426758938869665	0.0149942329873126	0.0253748558246828	0.027681660899654	0.0103806228373702	0.0242214532871972	0.00922722029988466	0.0103806228373702	0.00576701268742791	0.00346020761245675	0.0069204152249135	0.0196078431372549	0.0288350634371396	0.0126874279123414	0.0622837370242214	0.0265282583621684	0.055363321799308	0.0322952710495963	0.587081891580161	0.373702422145329	0.523644752018454	0.0149942329873126	0.0219146482122261	0.00230680507497117	0.0161476355247982	0.0173010380622837	0.0103806228373702
ENSG00000011295.16	0.356175209126756	-3.85880830458873	0.506762769411376	10.4706588740606	0	0	0.00602409638554217	0.00602409638554217	0	0	0.0240963855421687	0.00602409638554217	0.00602409638554217	0.0421686746987952	0.072289156626506	0.00602409638554217	0	0	0	0.00602409638554217	0	0	0.036144578313253	0.00602409638554217	0.00602409638554217	0.0120481927710843	0.0602409638554217	0.00602409638554217	0.0120481927710843	0.0481927710843374	0.036144578313253	0	0	0.0120481927710843	0.0240963855421687	0	0.00602409638554217	0.00602409638554217	0.036144578313253	0	0.602409638554217	0.801204819277108	0.795180722891566	0.0120481927710843	0.0662650602409639	0.0301204819277108	0.0240963855421687	0.0180722891566265	0.0542168674698795
ENSG00000011304.20	0.274001790231965	-5.78319861706739	1.57751833555788	10.7992816215219	0.00537634408602151	0.0573476702508961	0.0537634408602151	0.00896057347670251	0.00716845878136201	0.0232974910394265	0.00896057347670251	0.003584229390681	0.003584229390681	0.025089605734767	0.0017921146953405	0.0017921146953405	0.00537634408602151	0.043010752688172	0.021505376344086	0.00896057347670251	0.003584229390681	0.0268817204301075	0.0501792114695341	0	0.00537634408602151	0.0304659498207885	0.0125448028673835	0.010752688172043	0.0017921146953405	0.014336917562724	0.00896057347670251	0.0017921146953405	0.0017921146953405	0.0232974910394265	0.0591397849462366	0.00537634408602151	0.0017921146953405	0.039426523297491	0.028673835125448	0.00537634408602151	0.580645161290323	0.408602150537634	0.824372759856631	0.0197132616487455	0.046594982078853	0.028673835125448	0.010752688172043	0.010752688172043	0.0268817204301075
ENSG00000011332.19	0.125270782997877	-5.06097805531676	-0.447641916017441	10.3531468254981	0.0240963855421687	0.0289156626506024	0.0457831325301205	0	0.00240963855421687	0.0313253012048193	0.0120481927710843	0.00481927710843374	0.00481927710843374	0.0192771084337349	0.0168674698795181	0.00481927710843374	0	0.0265060240963855	0.0168674698795181	0.00963855421686747	0.00481927710843374	0.0289156626506024	0.0265060240963855	0.00481927710843374	0	0.036144578313253	0.0265060240963855	0.00481927710843374	0.0072289156626506	0.0240963855421687	0.0192771084337349	0	0.00481927710843374	0.0313253012048193	0.0433734939759036	0	0.0168674698795181	0.0481927710843374	0.0698795180722892	0.00963855421686747	0.578313253012048	0.462650602409639	0.797590361445783	0.0120481927710843	0.0337349397590361	0.0120481927710843	0.0120481927710843	0.00963855421686747	0.0240963855421687
ENSG00000011347.9	-2.08155489900641	-5.35898561030443	-0.340947831204902	11.0251395622785	0.0099009900990099	0.0371287128712871	0.0841584158415842	0.00742574257425743	0.00742574257425743	0.0247524752475248	0.0173267326732673	0.00495049504950495	0	0.0297029702970297	0.00742574257425743	0.00742574257425743	0	0.0495049504950495	0.0247524752475248	0.00495049504950495	0.00247524752475248	0.0173267326732673	0.0272277227722772	0	0.0173267326732673	0.0371287128712871	0.00495049504950495	0.00247524752475248	0.00495049504950495	0.0198019801980198	0.0173267326732673	0.00742574257425743	0	0.0346534653465347	0.0445544554455446	0.00495049504950495	0.00247524752475248	0.047029702970297	0.0569306930693069	0.0123762376237624	0.537128712871287	0.396039603960396	0.858910891089109	0.00247524752475248	0.0321782178217822	0.00742574257425743	0.00247524752475248	0.00247524752475248	0.0247524752475248
ENSG00000011376.12	0.447547604081869	-3.96833129852706	0.138173249765497	11.5386739530827	0.0309734513274336	0.0121681415929204	0.0353982300884956	0.00995575221238938	0.0199115044247788	0.0176991150442478	0.00995575221238938	0.0132743362831858	0.0176991150442478	0.0154867256637168	0.0121681415929204	0.00995575221238938	0.00553097345132743	0.0188053097345133	0.0254424778761062	0.0199115044247788	0.0210176991150442	0.0154867256637168	0.0331858407079646	0.0165929203539823	0.0165929203539823	0.0132743362831858	0.00331858407079646	0.0243362831858407	0.00331858407079646	0.00110619469026549	0.00884955752212389	0.00331858407079646	0.00663716814159292	0.0154867256637168	0.040929203539823	0.0132743362831858	0.0199115044247788	0.0210176991150442	0.0353982300884956	0.0287610619469027	0.549778761061947	0.419247787610619	0.565265486725664	0.0143805309734513	0.040929203539823	0.00331858407079646	0.0232300884955752	0.0154867256637168	0.0199115044247788
ENSG00000011405.13	0.599414113284267	-5.79670029571187	-0.987815813871082	12.3066313617125	0.0515708358032009	0.012448132780083	0.020746887966805	0.031416716064019	0.024303497332543	0.00948429164196799	0.004149377593361	0.021339656194428	0.01778304682869	0.01185536455246	0.010077059869591	0.024303497332543	0.013040901007706	0.00948429164196799	0.017190278601067	0.029045643153527	0.022525192649674	0.010669828097214	0.027267338470658	0.01185536455246	0.020154119739182	0.00474214582098399	0.001778304682869	0.025489033787789	0.010077059869591	0.000592768227622999	0.002371072910492	0.004149377593361	0.014819205690575	0.011262596324837	0.010077059869591	0.038529934795495	0.042679312388856	0.014226437462952	0.017190278601067	0.038529934795495	0.49199762892709	0.37344398340249	0.31416716064019	0.025489033787789	0.00948429164196799	0.000592768227622999	0.021339656194428	0.024896265560166	0.00829875518672199
ENSG00000011422.12	0.577294052134949	-4.66879326048308	1.31878329002769	10.3586512008929	0.0148809523809524	0.0357142857142857	0.0148809523809524	0.0119047619047619	0	0.056547619047619	0.00297619047619048	0.0178571428571429	0.00595238095238095	0.0357142857142857	0.00892857142857143	0.00595238095238095	0	0.0148809523809524	0.0238095238095238	0.00892857142857143	0.00892857142857143	0.0357142857142857	0.0327380952380952	0.00892857142857143	0.0119047619047619	0.00595238095238095	0.0178571428571429	0.0119047619047619	0.00595238095238095	0.0148809523809524	0.0119047619047619	0.0119047619047619	0.00297619047619048	0.0267857142857143	0.0625	0.00892857142857143	0.0386904761904762	0.0238095238095238	0.0297619047619048	0.0148809523809524	0.553571428571429	0.491071428571429	0.696428571428571	0.00297619047619048	0.0238095238095238	0	0.00892857142857143	0.0119047619047619	0.0535714285714286
ENSG00000011426.11	0.890216774504187	-5.44413742807623	0.0117730860332139	11.753216749179	0.0551111111111111	0.016	0.0266666666666667	0.0293333333333333	0.0266666666666667	0.0115555555555556	0.00444444444444444	0.0275555555555556	0.0186666666666667	0.0177777777777778	0.00888888888888889	0.0257777777777778	0.0133333333333333	0.008	0.016	0.0213333333333333	0.0302222222222222	0.00355555555555556	0.0222222222222222	0.00622222222222222	0.0293333333333333	0.00888888888888889	0.00177777777777778	0.0177777777777778	0.00888888888888889	0.00622222222222222	0.00266666666666667	0.0115555555555556	0.00977777777777778	0.0106666666666667	0.016	0.0204444444444444	0.0604444444444444	0.0115555555555556	0.0195555555555556	0.04	0.497777777777778	0.445333333333333	0.320888888888889	0.0284444444444444	0.0133333333333333	0.000888888888888889	0.0231111111111111	0.0168888888888889	0.00711111111111111
ENSG00000011451.19	-1.18998204521525	-3.69757888650628	-0.793571148932959	12.4635243732712	0.00941176470588235	0.0123529411764706	0.0364705882352941	0.00470588235294118	0.00647058823529412	0.0235294117647059	0.00411764705882353	0.00470588235294118	0.00529411764705882	0.0276470588235294	0.00941176470588235	0.00235294117647059	0.000588235294117647	0.0217647058823529	0.0111764705882353	0.00294117647058824	0.00529411764705882	0.0223529411764706	0.0376470588235294	0.00882352941176471	0.0288235294117647	0.0494117647058823	0.0176470588235294	0.0229411764705882	0.00647058823529412	0.0152941176470588	0.0270588235294118	0.00470588235294118	0.00470588235294118	0.0205882352941176	0.0617647058823529	0.00529411764705882	0.0123529411764706	0.0270588235294118	0.0729411764705882	0.0111764705882353	0.689411764705882	0.514117647058824	0.760588235294118	0.0176470588235294	0.0494117647058823	0.00882352941176471	0.0164705882352941	0.00823529411764706	0.0482352941176471
ENSG00000011454.17	0.715439793961586	-4.19231624320222	-0.283150968309567	12.0891193979152	0.0448598130841121	0.0158878504672897	0.0345794392523364	0.0233644859813084	0.0168224299065421	0.011214953271028	0.00373831775700935	0.0177570093457944	0.0130841121495327	0.00934579439252336	0.0121495327102804	0.0242990654205607	0.0130841121495327	0.0121495327102804	0.0196261682242991	0.0205607476635514	0.0158878504672897	0.00654205607476636	0.0373831775700935	0.0102803738317757	0.0130841121495327	0.00560747663551402	0.00186915887850467	0.0196261682242991	0.00560747663551402	0.00654205607476636	0.00934579439252336	0.00467289719626168	0.00934579439252336	0.0177570093457944	0.0252336448598131	0.0205607476635514	0.0644859813084112	0.0261682242990654	0.0373831775700935	0.0392523364485981	0.531775700934579	0.346728971962617	0.432710280373832	0.0168224299065421	0.0186915887850467	0	0.0158878504672897	0.0205607476635514	0.00467289719626168
ENSG00000011478.12	-1.38971629564401	-3.34334401622407	1.0742264681271	10.1674181458317	0.00522193211488251	0.00522193211488251	0.0156657963446475	0.010443864229765	0.010443864229765	0.0234986945169713	0.0130548302872063	0.00522193211488251	0.00522193211488251	0.02088772845953	0.0156657963446475	0	0.00261096605744125	0.010443864229765	0.0130548302872063	0.010443864229765	0.0130548302872063	0.0287206266318538	0.0156657963446475	0.010443864229765	0.0182767624020888	0.0522193211488251	0.0182767624020888	0.0130548302872063	0.00522193211488251	0.0261096605744125	0.0261096605744125	0.0156657963446475	0.00261096605744125	0.0469973890339426	0.0966057441253264	0.0130548302872063	0.0156657963446475	0.02088772845953	0.0391644908616188	0.0130548302872063	0.691906005221932	0.467362924281984	0.741514360313316	0.00783289817232376	0.0365535248041775	0.010443864229765	0.0156657963446475	0.0156657963446475	0.0234986945169713
ENSG00000011485.15	0.313958385832775	-4.60434682243392	0.640243367192815	10.5745935273376	0.022	0.038	0.056	0.008	0.014	0.016	0.008	0.006	0	0.022	0.002	0.004	0.004	0.034	0.03	0.01	0.002	0.02	0.04	0.006	0.008	0.026	0.004	0.006	0.008	0.014	0.022	0	0.004	0.03	0.04	0.006	0.014	0.048	0.066	0.014	0.57	0.35	0.766	0.006	0.046	0.01	0.01	0.012	0.032
ENSG00000011523.14	0.372477830888047	-4.31923577425138	-0.412935154060898	11.2526654324502	0.0131926121372032	0.00527704485488127	0.0224274406332454	0.00659630606860158	0.0131926121372032	0.0145118733509235	0.00131926121372032	0.0145118733509235	0.0131926121372032	0.0303430079155673	0.0211081794195251	0.0145118733509235	0.00395778364116095	0.0105540897097625	0.0105540897097625	0.00527704485488127	0.00659630606860158	0.0131926121372032	0.0488126649076517	0.00263852242744063	0.0343007915567282	0.0343007915567282	0.00131926121372032	0.0316622691292876	0	0.0105540897097625	0.0105540897097625	0.00527704485488127	0.00659630606860158	0.0184696569920844	0.050131926121372	0.0224274406332454	0.029023746701847	0.0277044854881266	0.0435356200527705	0.0303430079155673	0.62664907651715	0.536939313984169	0.587071240105541	0.0224274406332454	0.0263852242744063	0.00527704485488127	0.0184696569920844	0.0145118733509235	0.0171503957783641
ENSG00000011566.15	0.147711606374947	-5.25772624898764	-0.821983403584495	11.4109812670438	0.0446927374301676	0.0134078212290503	0.0201117318435754	0.0312849162011173	0.023463687150838	0.0111731843575419	0.00335195530726257	0.0122905027932961	0.0290502793296089	0.0111731843575419	0.00893854748603352	0.0134078212290503	0.017877094972067	0.00893854748603352	0.0256983240223464	0.0245810055865922	0.0223463687150838	0.0156424581005587	0.0245810055865922	0.0223463687150838	0.0346368715083799	0.00893854748603352	0.00223463687150838	0.0290502793296089	0.00558659217877095	0.00335195530726257	0.00446927374301676	0	0.0100558659217877	0.00893854748603352	0.0156424581005587	0.0201117318435754	0.0480446927374302	0.0134078212290503	0.0156424581005587	0.0391061452513966	0.505027932960894	0.387709497206704	0.322905027932961	0.0268156424581006	0.00446927374301676	0.00111731843575419	0.0122905027932961	0.0223463687150838	0.0100558659217877
ENSG00000011638.10	0.897740764621611	-5.66210706664709	-0.292421050125009	9.22158712126481	0.00617283950617284	0.0123456790123457	0.0308641975308642	0.00617283950617284	0.00617283950617284	0.0246913580246914	0	0	0	0.0185185185185185	0.0123456790123457	0.0123456790123457	0.0246913580246914	0.0308641975308642	0.0432098765432099	0.00617283950617284	0.00617283950617284	0	0.0432098765432099	0.00617283950617284	0.0185185185185185	0.0123456790123457	0.00617283950617284	0.00617283950617284	0	0	0	0	0	0.0308641975308642	0.0802469135802469	0.0123456790123457	0.0246913580246914	0.0246913580246914	0.0185185185185185	0	0.512345679012346	0.364197530864197	0.666666666666667	0.0185185185185185	0.0308641975308642	0	0.0123456790123457	0.0123456790123457	0.0123456790123457
ENSG00000012048.22	0.652355844937286	-4.93743133354419	-0.943721111710607	12.5401280385821	0.042381974248927	0.0203862660944206	0.0311158798283262	0.0445278969957082	0.0203862660944206	0.0128755364806867	0.00375536480686695	0.0225321888412017	0.0182403433476395	0.0236051502145923	0.0128755364806867	0.032725321888412	0.0144849785407725	0.0112660944206009	0.0160944206008584	0.0155579399141631	0.0214592274678112	0.00858369098712446	0.0305793991416309	0.0177038626609442	0.0198497854077253	0.00858369098712446	0.000536480686695279	0.0225321888412017	0.00214592274678112	0.00107296137339056	0.00268240343347639	0.00375536480686695	0.0118025751072961	0.00858369098712446	0.0144849785407725	0.0123390557939914	0.0724248927038627	0.0139484978540773	0.0337982832618026	0.0316523605150215	0.484442060085837	0.393240343347639	0.358905579399142	0.0187768240343348	0.00751072961373391	0.00107296137339056	0.0177038626609442	0.0160944206008584	0.00858369098712446
ENSG00000012061.15	-0.1703383165835	-6.74566888873837	-0.503917401321362	10.1072170755914	0.0302013422818792	0.0167785234899329	0.0335570469798658	0.00671140939597315	0.0134228187919463	0.0268456375838926	0.0100671140939597	0.00671140939597315	0.00335570469798658	0.023489932885906	0.0100671140939597	0.00335570469798658	0.00335570469798658	0.0201342281879195	0.0100671140939597	0.00671140939597315	0	0.0100671140939597	0.0570469798657718	0.00335570469798658	0.0134228187919463	0.0536912751677852	0.00335570469798658	0.023489932885906	0.00335570469798658	0.00671140939597315	0.0201342281879195	0	0.00335570469798658	0.0268456375838926	0.0704697986577181	0.00671140939597315	0.023489932885906	0.0369127516778524	0.0402684563758389	0.0167785234899329	0.634228187919463	0.429530201342282	0.721476510067114	0.0134228187919463	0.0536912751677852	0.00671140939597315	0.0100671140939597	0.0100671140939597	0.0167785234899329
ENSG00000012171.20	-0.934259009760532	-3.52700342370612	1.07511782561736	11.1459321458205	0.00266666666666667	0.0186666666666667	0.0266666666666667	0.004	0.004	0.0213333333333333	0.0146666666666667	0.00666666666666667	0.00133333333333333	0.024	0.0106666666666667	0.00933333333333333	0.00133333333333333	0.0133333333333333	0.012	0.00533333333333333	0.00933333333333333	0.024	0.0293333333333333	0.00666666666666667	0.0106666666666667	0.0293333333333333	0.016	0.008	0.00666666666666667	0.0346666666666667	0.0346666666666667	0.00933333333333333	0.00533333333333333	0.02	0.0586666666666667	0.00266666666666667	0.00666666666666667	0.0373333333333333	0.052	0.00666666666666667	0.658666666666667	0.504	0.794666666666667	0.016	0.0506666666666667	0.024	0.0106666666666667	0.0146666666666667	0.0333333333333333
ENSG00000012174.12	-0.788378669398238	-4.65790726143128	0.299391757271292	10.6293566200796	0.0211538461538462	0.00961538461538462	0.00576923076923077	0.0326923076923077	0.00961538461538462	0.0192307692307692	0.00384615384615385	0.0230769230769231	0.00961538461538462	0.0115384615384615	0.00576923076923077	0.0153846153846154	0.0211538461538462	0.0134615384615385	0.0173076923076923	0.0326923076923077	0.0211538461538462	0.0115384615384615	0.0153846153846154	0.0173076923076923	0.0134615384615385	0.00961538461538462	0.00192307692307692	0.0173076923076923	0.00384615384615385	0.00192307692307692	0.00769230769230769	0.00576923076923077	0.0115384615384615	0.0211538461538462	0.0269230769230769	0.0230769230769231	0.0192307692307692	0.0134615384615385	0.00576923076923077	0.0230769230769231	0.486538461538462	0.4	0.403846153846154	0.025	0.0134615384615385	0	0.0173076923076923	0.0269230769230769	0.00961538461538462
ENSG00000012211.13	-0.229723945359839	-4.51204097154387	0.928006208255608	10.9366379390026	0.00649350649350649	0.00974025974025974	0.0162337662337662	0.00324675324675325	0.00974025974025974	0.0146103896103896	0.00324675324675325	0.00324675324675325	0.00487012987012987	0.0211038961038961	0.0113636363636364	0.0162337662337662	0	0.0275974025974026	0.0146103896103896	0.00162337662337662	0.00649350649350649	0.0357142857142857	0.0357142857142857	0.0178571428571429	0.0308441558441558	0.0308441558441558	0.0146103896103896	0.0194805194805195	0.00649350649350649	0.051948051948052	0.012987012987013	0.0178571428571429	0.00649350649350649	0.00974025974025974	0.0340909090909091	0.00487012987012987	0.0162337662337662	0.0324675324675325	0.0584415584415584	0.00974025974025974	0.63961038961039	0.555194805194805	0.701298701298701	0.0194805194805195	0.0324675324675325	0.00974025974025974	0.0146103896103896	0.00974025974025974	0.0340909090909091
ENSG00000012232.9	-0.796147821450918	-5.85207291951619	-1.25939472976807	11.4665863377192	0.00434782608695652	0.0293478260869565	0.0391304347826087	0.0119565217391304	0.00978260869565217	0.016304347826087	0.00652173913043478	0.0184782608695652	0.00434782608695652	0.0108695652173913	0.00543478260869565	0.00652173913043478	0.00108695652173913	0.0315217391304348	0.0239130434782609	0.0141304347826087	0.00217391304347826	0.0152173913043478	0.0347826086956522	0.00978260869565217	0.0108695652173913	0.0315217391304348	0.00978260869565217	0.0152173913043478	0.00543478260869565	0.016304347826087	0.0239130434782609	0.00760869565217391	0.00217391304347826	0.0293478260869565	0.0543478260869565	0.00978260869565217	0.0184782608695652	0.033695652173913	0.05	0.0173913043478261	0.585869565217391	0.393478260869565	0.718478260869565	0.00869565217391304	0.0304347826086957	0.00760869565217391	0.0173913043478261	0.00869565217391304	0.0239130434782609
ENSG00000012660.14	0.770968961203709	-6.86021324469779	0.941166914614205	10.2348174311173	0.0233333333333333	0.0333333333333333	0.0333333333333333	0.02	0.0266666666666667	0.0166666666666667	0.00333333333333333	0.01	0.00333333333333333	0.01	0.01	0.00333333333333333	0.01	0.0333333333333333	0.0366666666666667	0.0233333333333333	0	0.0266666666666667	0.0333333333333333	0.00666666666666667	0.0133333333333333	0.01	0.00333333333333333	0.01	0.00666666666666667	0.00666666666666667	0.00666666666666667	0.00666666666666667	0.00666666666666667	0.02	0.0466666666666667	0.02	0.0166666666666667	0.0133333333333333	0.00333333333333333	0.0133333333333333	0.423333333333333	0.36	0.61	0.01	0.01	0	0.01	0.0233333333333333	0.0133333333333333
ENSG00000012779.11	-0.797205383264497	-4.86890288913011	0.107232402105575	10.9858419370033	0.0148148148148148	0.0296296296296296	0.0414814814814815	0.00888888888888889	0.00888888888888889	0.0177777777777778	0.0103703703703704	0.00740740740740741	0.00296296296296296	0.0162962962962963	0.00444444444444444	0.00444444444444444	0	0.0444444444444444	0.0237037037037037	0.0207407407407407	0.00888888888888889	0.0207407407407407	0.037037037037037	0.00444444444444444	0.00740740740740741	0.0251851851851852	0.00888888888888889	0.00888888888888889	0.00888888888888889	0.0162962962962963	0.0133333333333333	0.00740740740740741	0	0.0177777777777778	0.0548148148148148	0.00296296296296296	0.0148148148148148	0.0459259259259259	0.0562962962962963	0.0192592592592593	0.564444444444444	0.352592592592593	0.786666666666667	0.00888888888888889	0.0414814814814815	0.00888888888888889	0.00444444444444444	0.00444444444444444	0.0340740740740741
ENSG00000012822.16	0.0619881693166764	-4.15022633278006	1.26676640660089	11.111787735801	0.0101156069364162	0.0115606936416185	0.046242774566474	0.00578034682080925	0.0144508670520231	0.0245664739884393	0.00289017341040462	0.00867052023121387	0.00289017341040462	0.023121387283237	0.0144508670520231	0.023121387283237	0.00289017341040462	0.0158959537572254	0.0158959537572254	0.00578034682080925	0.0187861271676301	0.0144508670520231	0.0578034682080925	0.00433526011560694	0.0130057803468208	0.0202312138728324	0.00289017341040462	0.0130057803468208	0.0101156069364162	0.0101156069364162	0.0173410404624277	0.00433526011560694	0.0101156069364162	0.0144508670520231	0.0563583815028902	0.0158959537572254	0.0332369942196532	0.0346820809248555	0.0982658959537572	0.0187861271676301	0.661849710982659	0.398843930635838	0.65606936416185	0.0245664739884393	0.0361271676300578	0.00144508670520231	0.0260115606936416	0.00867052023121387	0.0158959537572254
ENSG00000012963.15	0.649233110644833	-7.59463302021542	0.390542034939233	10.3208005488816	0.0422535211267606	0.0164319248826291	0.0375586854460094	0.0234741784037559	0.00938967136150235	0.0164319248826291	0.00234741784037559	0.00938967136150235	0.0211267605633803	0.0187793427230047	0.00469483568075117	0.0164319248826291	0.00704225352112676	0.00469483568075117	0.0211267605633803	0.0187793427230047	0.0117370892018779	0.00234741784037559	0.039906103286385	0.00938967136150235	0.0117370892018779	0.00938967136150235	0	0.0140845070422535	0	0	0.00704225352112676	0.00704225352112676	0.0117370892018779	0.0117370892018779	0.0140845070422535	0.0187793427230047	0.0469483568075117	0.0305164319248826	0.0563380281690141	0.0492957746478873	0.530516431924883	0.368544600938967	0.471830985915493	0.0140845070422535	0.0234741784037559	0.00234741784037559	0.0187793427230047	0.028169014084507	0.0187793427230047
ENSG00000012983.11	-0.663915458983074	-5.18574645237245	-1.84740349048918	11.3123157466901	0.0602125147579693	0.0118063754427391	0.0118063754427391	0.0318772136953955	0.0247933884297521	0.0141676505312869	0.00236127508854782	0.0165289256198347	0.0188902007083825	0.00944510035419126	0.00944510035419126	0.0153482880755608	0.0177095631641086	0.0118063754427391	0.0224321133412042	0.0306965761511216	0.012987012987013	0.0106257378984652	0.0283353010625738	0.0212514757969303	0.0295159386068477	0.00472255017709563	0.00354191263282172	0.0283353010625738	0.00590318772136954	0.00236127508854782	0.00590318772136954	0.00236127508854782	0.00944510035419126	0.0118063754427391	0.0141676505312869	0.0118063754427391	0.0448642266824085	0.0212514757969303	0.0165289256198347	0.0306965761511216	0.493506493506494	0.395513577331759	0.337662337662338	0.0306965761511216	0.0153482880755608	0.00118063754427391	0.0200708382526564	0.0224321133412042	0.0153482880755608
ENSG00000013275.8	0.451884178308394	-6.16845387887662	1.39621183995875	10.2969162068793	0.00954653937947494	0.0167064439140811	0.0596658711217184	0.0143198090692124	0.0143198090692124	0.0167064439140811	0.00238663484486874	0.00715990453460621	0.00715990453460621	0.0167064439140811	0.00477326968973747	0.00238663484486874	0.00477326968973747	0.0548926014319809	0.0286396181384248	0.0143198090692124	0.00954653937947494	0.00715990453460621	0.0429594272076372	0.00954653937947494	0.0143198090692124	0.0167064439140811	0.00715990453460621	0.0119331742243437	0.00477326968973747	0.0167064439140811	0.0190930787589499	0.00477326968973747	0.00238663484486874	0.0214797136038186	0.0596658711217184	0.00238663484486874	0.0143198090692124	0.0381861575178998	0.0787589498806683	0.0334128878281623	0.610978520286396	0.326968973747017	0.713603818615752	0.0190930787589499	0.035799522673031	0.00477326968973747	0.0143198090692124	0.0143198090692124	0.0286396181384248
ENSG00000013288.9	0.120242193483463	-5.95569745305106	0.471816438091436	11.5896511465148	0.00396039603960396	0.0277227722772277	0.0099009900990099	0.0108910891089109	0.0118811881188119	0.0247524752475248	0.0158415841584158	0.00891089108910891	0.00495049504950495	0.0198019801980198	0.0128712871287129	0.00297029702970297	0.00099009900990099	0.0277227722772277	0.0217821782178218	0.00495049504950495	0.00693069306930693	0.0306930693069307	0.0584158415841584	0.0099009900990099	0.0148514851485149	0.0237623762376238	0.0138613861386139	0.00891089108910891	0.00495049504950495	0.0198019801980198	0.0217821782178218	0.00495049504950495	0.00396039603960396	0.0257425742574257	0.0603960396039604	0.00792079207920792	0.0138613861386139	0.0277227722772277	0.0356435643564356	0.0118811881188119	0.631683168316832	0.43960396039604	0.784158415841584	0.0128712871287129	0.0445544554455446	0.0138613861386139	0.0108910891089109	0.0128712871287129	0.0297029702970297
ENSG00000013306.16	-1.26965186512778	-5.24558530555367	-1.33511091653149	10.2215871212648	0.00555555555555556	0.00833333333333333	0.0277777777777778	0.00833333333333333	0.00833333333333333	0.0444444444444444	0.00277777777777778	0.0222222222222222	0.00555555555555556	0.025	0.0138888888888889	0	0	0.0277777777777778	0.0333333333333333	0	0.0138888888888889	0.00277777777777778	0.0305555555555556	0.00555555555555556	0.00555555555555556	0.0333333333333333	0.00277777777777778	0.0138888888888889	0.00833333333333333	0.0166666666666667	0.0194444444444444	0	0.00277777777777778	0.0277777777777778	0.0805555555555556	0.0111111111111111	0	0.0277777777777778	0.025	0.00555555555555556	0.591666666666667	0.5	0.744444444444444	0.0111111111111111	0.0472222222222222	0.00833333333333333	0.0305555555555556	0.00555555555555556	0.0472222222222222
ENSG00000013364.19	-0.66552415302042	-4.70381911240068	1.95174524293091	11.403544678202	0.00894854586129754	0.0201342281879195	0.0391498881431767	0.00335570469798658	0.0145413870246085	0.0212527964205817	0.00559284116331096	0.00782997762863535	0.00223713646532438	0.0123042505592841	0.0145413870246085	0.00223713646532438	0.00223713646532438	0.0302013422818792	0.0100671140939597	0.00671140939597315	0.00782997762863535	0.0134228187919463	0.0536912751677852	0.00671140939597315	0.0100671140939597	0.0324384787472036	0.00111856823266219	0.0167785234899329	0.00335570469798658	0.0212527964205817	0.0246085011185682	0.00671140939597315	0.00335570469798658	0.0178970917225951	0.0671140939597315	0.00782997762863535	0.0190156599552573	0.034675615212528	0.0771812080536913	0.0201342281879195	0.701342281879195	0.39261744966443	0.759507829977629	0.00671140939597315	0.0469798657718121	0.0134228187919463	0.0223713646532438	0.0134228187919463	0.0167785234899329
ENSG00000013374.16	0.509014115101054	-5.5111932377611	0.690107906797949	11.1085244567782	0.0543130990415335	0.0255591054313099	0.0255591054313099	0.0287539936102236	0.0191693290734824	0.0143769968051118	0.00479233226837061	0.00638977635782748	0.0287539936102236	0.00319488817891374	0.0159744408945687	0.00479233226837061	0.0175718849840256	0.0111821086261981	0.0159744408945687	0.0223642172523962	0.0207667731629393	0.00958466453674121	0.0287539936102236	0.00798722044728434	0.0159744408945687	0.00319488817891374	0.00479233226837061	0.00958466453674121	0.00479233226837061	0.00958466453674121	0.00638977635782748	0.00798722044728434	0.0143769968051118	0.012779552715655	0.0351437699680511	0.0207667731629393	0.0638977635782748	0.0303514376996805	0.0447284345047923	0.0223642172523962	0.539936102236422	0.354632587859425	0.472843450479233	0.023961661341853	0.0255591054313099	0.00958466453674121	0.0175718849840256	0.0207667731629393	0.0159744408945687
ENSG00000013375.16	0.854272177361413	-3.9500395951239	0.440243151255874	10.9395792143147	0.0313075506445672	0.00736648250460405	0.0349907918968692	0.0239410681399632	0.0184162062615101	0.00736648250460405	0.00552486187845304	0.0184162062615101	0.0165745856353591	0.00920810313075507	0.00920810313075507	0.0147329650092081	0.0128913443830571	0.00736648250460405	0.0239410681399632	0.0276243093922652	0.0276243093922652	0.0147329650092081	0.0257826887661142	0.0202578268876611	0.00920810313075507	0.0110497237569061	0	0.00736648250460405	0.00920810313075507	0.00184162062615101	0.00368324125230203	0	0.00368324125230203	0.0110497237569061	0.0257826887661142	0.0220994475138122	0.0515653775322284	0.0220994475138122	0.0165745856353591	0.0405156537753223	0.567219152854512	0.368324125230203	0.36279926335175	0.0441988950276243	0.00736648250460405	0.00184162062615101	0.0349907918968692	0.0331491712707182	0.0147329650092081
ENSG00000013392.8	0.0955530258372178	-1.75690265794755	0.623722153944386	9.78135971352466	0.0341296928327645	0.0170648464163823	0.037542662116041	0.0204778156996587	0.0238907849829352	0.00341296928327645	0.00341296928327645	0.0102389078498294	0.0068259385665529	0.0136518771331058	0.0204778156996587	0.0136518771331058	0.0170648464163823	0.0136518771331058	0.0273037542662116	0.0238907849829352	0.0136518771331058	0.0238907849829352	0.037542662116041	0.0204778156996587	0.0170648464163823	0.0102389078498294	0	0.0102389078498294	0.00341296928327645	0.00341296928327645	0.00341296928327645	0	0.0170648464163823	0.0238907849829352	0.0273037542662116	0.0273037542662116	0.0477815699658703	0.0238907849829352	0.0443686006825939	0.0170648464163823	0.515358361774744	0.310580204778157	0.450511945392491	0.0170648464163823	0.00341296928327645	0.00341296928327645	0.0102389078498294	0.0204778156996587	0.0068259385665529
ENSG00000013441.16	0.56610298340035	-3.54192524786515	-1.31707834591186	10.6438561897747	0.0494845360824742	0.00824742268041237	0.0288659793814433	0.0206185567010309	0.0164948453608247	0.00824742268041237	0	0.0164948453608247	0.0391752577319588	0.0206185567010309	0.0164948453608247	0.0412371134020619	0.0185567010309278	0.00824742268041237	0.0185567010309278	0.0268041237113402	0.0103092783505155	0.0309278350515464	0.0164948453608247	0.0432989690721649	0.0123711340206186	0.00412371134020619	0	0.0144329896907217	0.00824742268041237	0.0144329896907217	0.00206185567010309	0.0103092783505155	0.0103092783505155	0.00618556701030928	0.0123711340206186	0.0123711340206186	0.0432989690721649	0.0268041237113402	0.0247422680412371	0.045360824742268	0.472164948453608	0.377319587628866	0.350515463917526	0.0123711340206186	0.0103092783505155	0.00412371134020619	0.00618556701030928	0.022680412371134	0.00206185567010309
ENSG00000013503.10	0.386330232688241	-5.61093519682889	0.361006879460753	11.732591435965	0.0485008818342152	0.017636684303351	0.0220458553791887	0.027336860670194	0.0194003527336861	0.0141093474426808	0.00352733686067019	0.0132275132275132	0.0194003527336861	0.00529100529100529	0.0105820105820106	0.0114638447971781	0.0123456790123457	0.0255731922398589	0.0379188712522046	0.027336860670194	0.0123456790123457	0.00970017636684303	0.0291005291005291	0.0114638447971781	0.017636684303351	0.0141093474426808	0.00529100529100529	0.0105820105820106	0.0114638447971781	0.00529100529100529	0.00264550264550265	0.00793650793650794	0.00881834215167548	0.00970017636684303	0.0238095238095238	0.0185185185185185	0.0405643738977072	0.0202821869488536	0.0229276895943563	0.0282186948853616	0.507936507936508	0.37037037037037	0.440917107583774	0.0158730158730159	0.0194003527336861	0.00352733686067019	0.0167548500881834	0.0229276895943563	0.0185185185185185
ENSG00000013523.10	-0.661982729377093	-4.65603154334998	0.248494135067247	11.0980320829605	0.00447093889716841	0.0134128166915052	0.0163934426229508	0.014903129657228	0.00745156482861401	0.0134128166915052	0.0029806259314456	0.0134128166915052	0.00745156482861401	0.0178837555886736	0.0119225037257824	0.0029806259314456	0.00596125186289121	0.0208643815201192	0.0253353204172876	0.0029806259314456	0.0029806259314456	0.0119225037257824	0.0521609538002981	0.0104321907600596	0.0238450074515648	0.0208643815201192	0.0029806259314456	0.0253353204172876	0.0119225037257824	0.0119225037257824	0.00745156482861401	0.00447093889716841	0.0119225037257824	0.029806259314456	0.0566318926974665	0.0178837555886736	0.029806259314456	0.0193740685543964	0.0551415797317437	0.0312965722801788	0.625931445603577	0.432190760059613	0.630402384500745	0.014903129657228	0.0283159463487332	0.00745156482861401	0.022354694485842	0.0163934426229508	0.0268256333830104
ENSG00000013561.18	-0.0306975440890939	-5.0043265616447	-0.543786403336028	10.4777582664439	0.0252631578947368	0.0168421052631579	0.0294736842105263	0.0231578947368421	0.00842105263157895	0.0105263157894737	0	0.0126315789473684	0.0147368421052632	0.00842105263157895	0.0105263157894737	0.0147368421052632	0.00631578947368421	0.0147368421052632	0.0231578947368421	0.0168421052631579	0.0189473684210526	0.00421052631578947	0.0357894736842105	0.00631578947368421	0.0252631578947368	0.00631578947368421	0.00210526315789474	0.0189473684210526	0.00421052631578947	0.00210526315789474	0.00421052631578947	0.00421052631578947	0.0126315789473684	0.0126315789473684	0.0357894736842105	0.0105263157894737	0.0484210526315789	0.0252631578947368	0.04	0.0378947368421053	0.509473684210526	0.381052631578947	0.490526315789474	0.0189473684210526	0.0126315789473684	0.00210526315789474	0.0189473684210526	0.0147368421052632	0.0147368421052632
ENSG00000013563.14	-0.616386599168251	-4.58633874469852	0.302301773956306	9.82972273508606	0.0066006600660066	0.0099009900990099	0.0231023102310231	0.0165016501650165	0.0099009900990099	0.0297029702970297	0.0066006600660066	0.0165016501650165	0	0.0429042904290429	0.0033003300330033	0.0099009900990099	0.0033003300330033	0.0198019801980198	0.0132013201320132	0.0033003300330033	0	0.033003300330033	0.0429042904290429	0	0.0099009900990099	0.0198019801980198	0.0066006600660066	0.0132013201320132	0.0066006600660066	0.0198019801980198	0.0231023102310231	0	0.0033003300330033	0.0363036303630363	0.0891089108910891	0.0099009900990099	0.0033003300330033	0.0396039603960396	0.0561056105610561	0.0165016501650165	0.627062706270627	0.392739273927393	0.782178217821782	0.0033003300330033	0.0561056105610561	0.0066006600660066	0.0165016501650165	0	0.0099009900990099
ENSG00000013573.17	1.19231833085505	-3.00536532234233	-2.20577172842777	11.6974020075027	0.013840830449827	0.0069204152249135	0.041522491349481	0.0069204152249135	0.013840830449827	0.013840830449827	0	0.0173010380622837	0.00346020761245675	0.013840830449827	0.0449826989619377	0.0103806228373702	0.00346020761245675	0.0069204152249135	0.027681660899654	0.0069204152249135	0.00346020761245675	0.0069204152249135	0.0519031141868512	0.0103806228373702	0.0103806228373702	0.013840830449827	0.0103806228373702	0.027681660899654	0.0103806228373702	0.0173010380622837	0.0069204152249135	0.0103806228373702	0.0069204152249135	0.041522491349481	0.041522491349481	0.0069204152249135	0.0588235294117647	0.0173010380622837	0.0761245674740484	0.0173010380622837	0.615916955017301	0.44636678200692	0.622837370242215	0.013840830449827	0.0380622837370242	0.0103806228373702	0.0242214532871972	0.0069204152249135	0.0207612456747405
ENSG00000013583.10	0.444669997321426	-4.94253677577326	1.22727981999646	9.3151495622563	0.0263157894736842	0.0105263157894737	0.0578947368421053	0.0157894736842105	0.0263157894736842	0.0157894736842105	0.0105263157894737	0.00526315789473684	0	0.0210526315789474	0.00526315789473684	0.00526315789473684	0	0.0210526315789474	0.0368421052631579	0.0210526315789474	0.0157894736842105	0	0.0157894736842105	0	0.0157894736842105	0.0263157894736842	0	0.0210526315789474	0	0.00526315789473684	0.0263157894736842	0.0105263157894737	0.0105263157894737	0	0.0263157894736842	0	0.0578947368421053	0.0368421052631579	0.0263157894736842	0.0157894736842105	0.557894736842105	0.431578947368421	0.584210526315789	0.0210526315789474	0.0368421052631579	0.00526315789473684	0.0210526315789474	0.0157894736842105	0.0368421052631579
ENSG00000013588.8	0.63411074957418	-4.82568327496048	1.30421902413333	10.12153351734	0.0139664804469274	0.0139664804469274	0.0307262569832402	0.0139664804469274	0.0223463687150838	0.0279329608938547	0.0111731843575419	0.00837988826815642	0.00837988826815642	0.0167597765363128	0.0111731843575419	0.00558659217877095	0	0.0391061452513966	0.0251396648044693	0.0111731843575419	0.0139664804469274	0.00558659217877095	0.0167597765363128	0.00837988826815642	0.00279329608938547	0.0167597765363128	0.00558659217877095	0.0223463687150838	0.00558659217877095	0.0111731843575419	0.00558659217877095	0.00279329608938547	0.00558659217877095	0.058659217877095	0.0474860335195531	0.0111731843575419	0.0223463687150838	0.0223463687150838	0.0195530726256983	0.0167597765363128	0.527932960893855	0.402234636871508	0.675977653631285	0	0.0363128491620112	0.00279329608938547	0.0307262569832402	0.00279329608938547	0.0223463687150838
ENSG00000013619.14	-0.478743808723667	-4.66569855274653	-1.25034263476504	11.7481928495895	0.0103225806451613	0.0116129032258065	0.032258064516129	0.0154838709677419	0.0103225806451613	0.0219354838709677	0.00645161290322581	0.0193548387096774	0.00645161290322581	0.0464516129032258	0.00903225806451613	0.0103225806451613	0.00516129032258065	0.0129032258064516	0.0348387096774194	0.00645161290322581	0.0167741935483871	0.0116129032258065	0.0825806451612903	0.0141935483870968	0.0425806451612903	0.04	0.0129032258064516	0.0374193548387097	0.00645161290322581	0.00258064516129032	0.00129032258064516	0.00258064516129032	0.00645161290322581	0.0180645161290323	0.0374193548387097	0.0141935483870968	0.0129032258064516	0.0129032258064516	0.0270967741935484	0.0116129032258065	0.574193548387097	0.512258064516129	0.605161290322581	0.0141935483870968	0.0283870967741936	0.00387096774193548	0.0232258064516129	0.0141935483870968	0.0180645161290323
ENSG00000013810.19	-0.0675577702561604	-3.89200126002042	0.577451979833992	11.3392933001801	0.0274135876042908	0.0178784266984505	0.0369487485101311	0.00715137067938021	0.0131108462455304	0.0262216924910608	0.00476758045292014	0.0131108462455304	0.00834326579261025	0.0309892729439809	0.0238379022646007	0.0107270560190703	0.00119189511323004	0.0143027413587604	0.0166865315852205	0.00357568533969011	0.00834326579261025	0.0143027413587604	0.0512514898688915	0.00476758045292014	0.0309892729439809	0.0238379022646007	0.00715137067938021	0.0262216924910608	0	0.00238379022646007	0.00715137067938021	0.00357568533969011	0.00715137067938021	0.0131108462455304	0.0429082240762813	0.0107270560190703	0.032181168057211	0.033373063170441	0.0762812872467223	0.0154946364719905	0.625744934445769	0.466030989272944	0.646007151370679	0.0226460071513707	0.0405244338498212	0.0131108462455304	0.0154946364719905	0.0214541120381406	0.0238379022646007
ENSG00000014123.10	0.591303931849561	-5.34782117305387	0.394479446458442	11.2203783276952	0.0553459119496855	0.010062893081761	0.0264150943396226	0.0238993710691824	0.020125786163522	0.00628930817610063	0.0050314465408805	0.0238993710691824	0.020125786163522	0.0113207547169811	0.0125786163522013	0.0213836477987421	0.0125786163522013	0.0138364779874214	0.0163522012578616	0.040251572327044	0.0213836477987421	0.00754716981132075	0.0352201257861635	0.0138364779874214	0.00628930817610063	0.00251572327044025	0	0.0125786163522013	0.00880503144654088	0.00251572327044025	0.00628930817610063	0.00628930817610063	0.0113207547169811	0.010062893081761	0.020125786163522	0.0251572327044025	0.0540880503144654	0.0188679245283019	0.0276729559748428	0.0452830188679245	0.519496855345912	0.342138364779874	0.358490566037736	0.0188679245283019	0.0150943396226415	0.00377358490566038	0.0276729559748428	0.0226415094339623	0.00628930817610063
ENSG00000014138.9	-0.274933914594505	-3.43674820273412	0.163350576879943	10.9121408562957	0.0183639398998331	0.0200333889816361	0.0267111853088481	0.00333889816360601	0.015025041736227	0.0250417362270451	0.00166944908180301	0.013355592654424	0.010016694490818	0.0250417362270451	0.015025041736227	0.015025041736227	0.00667779632721202	0.0250417362270451	0.010016694490818	0.0267111853088481	0.00834724540901502	0.00667779632721202	0.0383973288814691	0.01669449081803	0.0233722871452421	0.013355592654424	0.010016694490818	0.015025041736227	0.013355592654424	0.00166944908180301	0.00333889816360601	0.00166944908180301	0.015025041736227	0.0200333889816361	0.0350584307178631	0.0200333889816361	0.0350584307178631	0.0267111853088481	0.0500834724540902	0.01669449081803	0.559265442404007	0.414023372287145	0.552587646076795	0.015025041736227	0.015025041736227	0.00333889816360601	0.01669449081803	0.0267111853088481	0.0233722871452421
ENSG00000014164.7	-0.477465074655215	-5.62696186824767	0.728837783352581	11.5473765634981	0.0168598524762908	0.0136986301369863	0.0547945205479452	0.00316122233930453	0.00526870389884088	0.0231822971548999	0.00737618545837724	0.00526870389884088	0.00948366701791359	0.0389884088514226	0.0263435194942044	0.0147523709167545	0.00210748155953635	0.0126448893572181	0.00526870389884088	0.00316122233930453	0.00210748155953635	0.0200210748155954	0.035827186512118	0.00737618545837724	0.0221285563751317	0.047418335089568	0.0168598524762908	0.0231822971548999	0.00210748155953635	0.0231822971548999	0.0347734457323498	0.00737618545837724	0.00316122233930453	0.0252897787144362	0.0326659641728135	0.00421496311907271	0.00842992623814542	0.0158061116965227	0.0231822971548999	0.00842992623814542	0.589041095890411	0.605900948366702	0.744994731296101	0.0158061116965227	0.0579557428872497	0.00737618545837724	0.017913593256059	0.00737618545837724	0.0305584826132771
ENSG00000014216.15	-0.16718159258971	-5.72916773100332	1.25841214849912	11.0821490413539	0.00559440559440559	0.0251748251748252	0.0461538461538462	0.013986013986014	0.00839160839160839	0.027972027972028	0.00559440559440559	0.00839160839160839	0	0.0251748251748252	0.0041958041958042	0.00559440559440559	0.0013986013986014	0.0377622377622378	0.0223776223776224	0.00559440559440559	0.0041958041958042	0.00839160839160839	0.0321678321678322	0.0041958041958042	0.0041958041958042	0.0195804195804196	0.00839160839160839	0.0027972027972028	0.00979020979020979	0.0251748251748252	0.0265734265734266	0.00699300699300699	0.00559440559440559	0.0265734265734266	0.0573426573426573	0.0027972027972028	0.00699300699300699	0.048951048951049	0.0699300699300699	0.0167832167832168	0.577622377622378	0.391608391608392	0.818181818181818	0.00559440559440559	0.034965034965035	0.00979020979020979	0.0041958041958042	0.00559440559440559	0.0405594405594406
ENSG00000014641.19	0.446532087682123	-4.99535561941515	0.999358254945588	10.1369911120802	0.0477611940298507	0.017910447761194	0.0447761194029851	0.0238805970149254	0.00597014925373134	0.0119402985074627	0.00298507462686567	0.0208955223880597	0.00895522388059702	0.00298507462686567	0.00597014925373134	0.0119402985074627	0.00298507462686567	0.0328358208955224	0.026865671641791	0.0238805970149254	0.0119402985074627	0.00597014925373134	0.0149253731343284	0.00597014925373134	0.017910447761194	0.00895522388059702	0	0.0119402985074627	0.00597014925373134	0	0	0.00895522388059702	0.00597014925373134	0.0119402985074627	0.0358208955223881	0.0238805970149254	0.0388059701492537	0.0208955223880597	0.0149253731343284	0.0477611940298507	0.546268656716418	0.370149253731343	0.444776119402985	0.0208955223880597	0.0298507462686567	0	0.0388059701492537	0.0238805970149254	0.0119402985074627
ENSG00000014824.14	0.34440334822051	-5.91448613505858	-1.4992747905978	10.7598881832218	0.0369068541300527	0.0070298769771529	0.0193321616871705	0.0298769771528998	0.0228471001757469	0.00878734622144113	0	0.0210896309314587	0.0263620386643234	0.00878734622144113	0.00878734622144113	0.015817223198594	0.0193321616871705	0.0105448154657293	0.0246045694200351	0.0193321616871705	0.0246045694200351	0.00351493848857645	0.0123022847100176	0.0140597539543058	0.0175746924428823	0.0070298769771529	0.00175746924428822	0.0123022847100176	0.0123022847100176	0.00527240773286467	0.0070298769771529	0.0070298769771529	0.0140597539543058	0.015817223198594	0.0140597539543058	0.0228471001757469	0.0597539543057996	0.0070298769771529	0.0175746924428823	0.0281195079086116	0.513181019332162	0.411247803163445	0.330404217926186	0.031634446397188	0.015817223198594	0.0070298769771529	0.0140597539543058	0.0351493848857645	0.0140597539543058
ENSG00000014914.21	0.147209542768104	-3.21303900455324	-1.02668869327307	11.0808175276083	0.00845070422535211	0.0140845070422535	0.0126760563380282	0.0126760563380282	0.0112676056338028	0.0169014084507042	0.00140845070422535	0.00845070422535211	0.0183098591549296	0.0154929577464789	0.0225352112676056	0.0169014084507042	0.00563380281690141	0.00985915492957747	0.0126760563380282	0.0154929577464789	0.0112676056338028	0.00704225352112676	0.0492957746478873	0.0140845070422535	0.023943661971831	0.0225352112676056	0.00422535211267606	0.0309859154929577	0.0126760563380282	0.00704225352112676	0.00845070422535211	0.0112676056338028	0.00704225352112676	0.0380281690140845	0.0450704225352113	0.0197183098591549	0.0183098591549296	0.0211267605633803	0.0408450704225352	0.0253521126760563	0.615492957746479	0.48169014084507	0.56056338028169	0.0140845070422535	0.023943661971831	0.00140845070422535	0.0253521126760563	0.023943661971831	0.028169014084507
ENSG00000014919.12	0.406905884219182	-4.17387301859391	0.932850938112681	10.3442959079158	0.0145985401459854	0.0024330900243309	0.0194647201946472	0.0097323600973236	0.0218978102189781	0.0145985401459854	0.0048661800486618	0.0170316301703163	0.0170316301703163	0.0121654501216545	0.0218978102189781	0.0072992700729927	0.0024330900243309	0.024330900243309	0.0316301703163017	0.0097323600973236	0.0145985401459854	0.0145985401459854	0.024330900243309	0.0097323600973236	0.0121654501216545	0.0121654501216545	0.0121654501216545	0.024330900243309	0.0121654501216545	0.0072992700729927	0.0097323600973236	0.0048661800486618	0.0097323600973236	0.0364963503649635	0.0462287104622871	0.0267639902676399	0.0267639902676399	0.0072992700729927	0.0170316301703163	0.0121654501216545	0.562043795620438	0.45985401459854	0.549878345498783	0.0194647201946472	0.024330900243309	0.0048661800486618	0.0316301703163017	0.0267639902676399	0.0218978102189781
ENSG00000015133.19	-2.44757912525418	-4.50605150193347	0.338024964884663	12.626849764469	0.015771315919172	0.0305569245933958	0.0556924593395761	0.00887136520453425	0.0113356333169049	0.0261212419911286	0.00443568260226713	0.00837851158206013	0.007885657959586	0.0374568753080335	0.0187284376540168	0.00936421882700838	0.00098570724494825	0.0133070478068014	0.0152784622966979	0.007885657959586	0.0059142434696895	0.0202069985214391	0.0645638245441104	0.007885657959586	0.0108427796944308	0.0221784130113356	0.007885657959586	0.00837851158206013	0.00492853622474125	0.0147856086742238	0.0211927057663874	0.0019714144898965	0.00443568260226713	0.0231641202562839	0.0818137013307048	0.00739280433711188	0.0182355840315426	0.0344997535731888	0.0975850172498768	0.0113356333169049	0.630359783144406	0.3942828979793	0.783144406111385	0.0108427796944308	0.0478068013799901	0.00837851158206013	0.0123213405618531	0.00443568260226713	0.0221784130113356
ENSG00000015153.14	0.706670796015053	-2.6489903593523	0.459654333176828	10.0265234425198	0.0607734806629834	0.0110497237569061	0.0662983425414365	0.0165745856353591	0.0331491712707182	0.0276243093922652	0	0.0165745856353591	0.0165745856353591	0.0386740331491713	0.0165745856353591	0.0276243093922652	0	0	0.0220994475138122	0.0110497237569061	0.0110497237569061	0.00552486187845304	0.0441988950276243	0.0165745856353591	0.00552486187845304	0.0110497237569061	0.0220994475138122	0.0276243093922652	0.00552486187845304	0	0.0276243093922652	0	0	0	0.00552486187845304	0	0.0386740331491713	0.0165745856353591	0.0276243093922652	0.0386740331491713	0.458563535911602	0.49171270718232	0.49171270718232	0.0165745856353591	0.0165745856353591	0	0.0165745856353591	0.0276243093922652	0.0110497237569061
ENSG00000015171.19	0.238123182268321	-6.80665824035412	-0.496249849967666	10.9225844027137	0.0447761194029851	0.0165837479270315	0.0580431177446103	0.0248756218905473	0.0248756218905473	0.0165837479270315	0.00165837479270315	0.00497512437810945	0.0149253731343284	0.00995024875621891	0.0116086235489221	0.0165837479270315	0.00829187396351575	0.0116086235489221	0.0298507462686567	0.0281923714759536	0.0182421227197347	0.0248756218905473	0.0381426202321725	0.0165837479270315	0.00995024875621891	0.00829187396351575	0.00165837479270315	0.0132669983416252	0.0116086235489221	0.00829187396351575	0.00995024875621891	0.0149253731343284	0.0066334991708126	0.0033167495854063	0.0232172470978441	0.00995024875621891	0.0514096185737977	0.033167495854063	0.0480928689883914	0.0149253731343284	0.504145936981758	0.368159203980099	0.520729684908789	0.0116086235489221	0.0149253731343284	0.00497512437810945	0.0199004975124378	0.00829187396351575	0.0066334991708126
ENSG00000015475.18	-0.50520956911172	-5.46501488463834	0.828553669546543	9.76983784362944	0	0.0510204081632653	0.0204081632653061	0.0153061224489796	0.0153061224489796	0.0153061224489796	0.00510204081632653	0.0102040816326531	0.0204081632653061	0.0459183673469388	0.0255102040816327	0.0102040816326531	0.00510204081632653	0.0204081632653061	0.0255102040816327	0.0102040816326531	0.0102040816326531	0.0255102040816327	0.0357142857142857	0	0.00510204081632653	0.00510204081632653	0.0102040816326531	0.0102040816326531	0	0.0204081632653061	0.0153061224489796	0.0102040816326531	0.0102040816326531	0.0255102040816327	0.0918367346938776	0	0.0102040816326531	0.0510204081632653	0.0612244897959184	0.0255102040816327	0.591836734693878	0.397959183673469	0.760204081632653	0.0102040816326531	0.0510204081632653	0	0.00510204081632653	0.00510204081632653	0.0306122448979592
ENSG00000015479.19	0.692154691225227	-3.90766249262989	-0.403754717762641	11.4558409091264	0.0436320754716981	0.0165094339622642	0.0341981132075472	0.0294811320754717	0.017688679245283	0.00825471698113208	0	0.0106132075471698	0.0318396226415094	0.00707547169811321	0.0117924528301887	0.0318396226415094	0.0106132075471698	0.00707547169811321	0.0212264150943396	0.0165094339622642	0.0165094339622642	0.00707547169811321	0.0294811320754717	0.0212264150943396	0.0306603773584906	0.00707547169811321	0.00235849056603774	0.0200471698113208	0.0035377358490566	0.00235849056603774	0.00117924528301887	0.00943396226415094	0.00589622641509434	0.00943396226415094	0.0200471698113208	0.0259433962264151	0.0495283018867925	0.0235849056603774	0.0318396226415094	0.0530660377358491	0.538915094339623	0.404481132075472	0.329009433962264	0.027122641509434	0.00471698113207547	0.0035377358490566	0.0235849056603774	0.0318396226415094	0.0129716981132075
ENSG00000015532.10	-0.608703398403286	-3.98577313648184	0.672363543290538	11.4215389068483	0.00808314087759815	0.0207852193995381	0.0288683602771363	0.0046189376443418	0.0173210161662818	0.0173210161662818	0.0103926096997691	0.0092378752886836	0.0046189376443418	0.0311778290993072	0.01270207852194	0.0103926096997691	0.00115473441108545	0.0173210161662818	0.0161662817551963	0.00346420323325635	0.0046189376443418	0.0184757505773672	0.0438799076212471	0.0069284064665127	0.0219399538106236	0.0381062355658199	0.0092378752886836	0.0092378752886836	0.00577367205542725	0.0173210161662818	0.0311778290993072	0.0046189376443418	0.00346420323325635	0.0265588914549654	0.0681293302540416	0.00577367205542725	0.0046189376443418	0.0381062355658199	0.0496535796766744	0.0138568129330254	0.645496535796767	0.473441108545035	0.78175519630485	0.0150115473441109	0.0438799076212471	0.0115473441108545	0.0115473441108545	0.0046189376443418	0.0415704387990762
ENSG00000015676.18	-0.203165141793332	-4.05520822851564	1.28456014164755	10.0861362250273	0.0138121546961326	0.0193370165745856	0.0524861878453039	0.00828729281767956	0.00828729281767956	0.0165745856353591	0	0.00828729281767956	0.00828729281767956	0.0138121546961326	0.0138121546961326	0.00828729281767956	0.00276243093922652	0.0193370165745856	0.0248618784530387	0.0138121546961326	0	0.0165745856353591	0.0607734806629834	0.0110497237569061	0.0276243093922652	0.0193370165745856	0.00552486187845304	0.0110497237569061	0.00828729281767956	0.0193370165745856	0	0.00552486187845304	0	0.0165745856353591	0.0331491712707182	0.0138121546961326	0.0441988950276243	0.0359116022099447	0.0718232044198895	0.0165745856353591	0.643646408839779	0.361878453038674	0.674033149171271	0.00828729281767956	0.0331491712707182	0.00828729281767956	0.0276243093922652	0.00828729281767956	0.0220994475138122
ENSG00000016391.11	-0.222168652391301	-4.37253519824373	0.164968598859749	10.8025163651212	0.0134453781512605	0.0168067226890756	0.026890756302521	0.00840336134453781	0.0100840336134454	0.0184873949579832	0.00840336134453781	0.00504201680672269	0.00336134453781513	0.0252100840336134	0.0117647058823529	0.00504201680672269	0.00168067226890756	0.0235294117647059	0.0201680672268908	0.0134453781512605	0.00672268907563025	0.026890756302521	0.0487394957983193	0.00840336134453781	0.00840336134453781	0.0252100840336134	0.0100840336134454	0.0151260504201681	0.00336134453781513	0.0201680672268908	0.0252100840336134	0.00504201680672269	0.00504201680672269	0.0302521008403361	0.0571428571428571	0.00168067226890756	0.0100840336134454	0.0302521008403361	0.0420168067226891	0.0168067226890756	0.658823529411765	0.465546218487395	0.778151260504202	0.0201680672268908	0.0554621848739496	0.0117647058823529	0.0100840336134454	0.00840336134453781	0.053781512605042
ENSG00000016864.18	0.643192906536778	-4.28112255477178	-0.592934950967158	10.1254134704833	0.0403225806451613	0.0295698924731183	0.0268817204301075	0.032258064516129	0.0161290322580645	0.010752688172043	0.00268817204301075	0.0188172043010753	0.0134408602150538	0.021505376344086	0.010752688172043	0.00806451612903226	0.0134408602150538	0.0295698924731183	0.0161290322580645	0.0349462365591398	0.0134408602150538	0.010752688172043	0.0161290322580645	0.0161290322580645	0.0161290322580645	0.00268817204301075	0	0.0295698924731183	0.010752688172043	0.00537634408602151	0.00268817204301075	0.00806451612903226	0.00268817204301075	0.021505376344086	0.0268817204301075	0.021505376344086	0.0241935483870968	0.0188172043010753	0.0161290322580645	0.032258064516129	0.491935483870968	0.379032258064516	0.422043010752688	0.0295698924731183	0.0161290322580645	0	0.0268817204301075	0.0268817204301075	0.00537634408602151
ENSG00000017260.19	-0.115826472539928	-6.12100068834035	-0.861412955758737	11.5425482623352	0.033695652173913	0.00978260869565217	0.0282608695652174	0.0228260869565217	0.0293478260869565	0.00652173913043478	0.00434782608695652	0.0228260869565217	0.016304347826087	0.0141304347826087	0.00543478260869565	0.016304347826087	0.0173913043478261	0.0173913043478261	0.0358695652173913	0.041304347826087	0.0152173913043478	0.00326086956521739	0.0293478260869565	0.00869565217391304	0.016304347826087	0.00326086956521739	0.00108695652173913	0.0184782608695652	0.00543478260869565	0.00326086956521739	0	0.00652173913043478	0.00978260869565217	0.00869565217391304	0.0195652173913043	0.0282608695652174	0.0347826086956522	0.0119565217391304	0.0217391304347826	0.0347826086956522	0.51304347826087	0.383695652173913	0.358695652173913	0.0304347826086957	0.0119565217391304	0.00326086956521739	0.025	0.0293478260869565	0.00978260869565217
ENSG00000017483.15	0.334169143448729	-3.60401718810131	0.928700049174279	10.6591039634737	0.00422832980972516	0.0126849894291755	0.025369978858351	0.00845665961945032	0.0147991543340381	0.0190274841437632	0.00422832980972516	0.00211416490486258	0	0.025369978858351	0.00634249471458774	0.0147991543340381	0.00422832980972516	0.0570824524312896	0.0465116279069767	0.0105708245243129	0.00634249471458774	0.0169133192389006	0.025369978858351	0.00211416490486258	0.0105708245243129	0.025369978858351	0.00422832980972516	0.0147991543340381	0.00422832980972516	0.0105708245243129	0.00634249471458774	0.00422832980972516	0.00211416490486258	0.0486257928118393	0.06553911205074	0.0126849894291755	0.00845665961945032	0.00845665961945032	0.025369978858351	0.00845665961945032	0.558139534883721	0.405919661733615	0.733615221987315	0.00845665961945032	0.0486257928118393	0.00845665961945032	0.0169133192389006	0.0232558139534884	0.025369978858351
ENSG00000017797.13	-0.432413610042559	-6.13020778590131	-1.03479930672218	10.9621730311097	0.0548780487804878	0.0106707317073171	0.0548780487804878	0.0182926829268293	0.00762195121951219	0.0121951219512195	0.00609756097560976	0.013719512195122	0.0167682926829268	0.0182926829268293	0.0121951219512195	0.0106707317073171	0.0121951219512195	0.0182926829268293	0.0213414634146341	0.0289634146341463	0.00762195121951219	0.00609756097560976	0.0472560975609756	0.0182926829268293	0.0167682926829268	0.0198170731707317	0.00304878048780488	0.0167682926829268	0.00914634146341463	0.0121951219512195	0.00762195121951219	0.00304878048780488	0.00304878048780488	0.0167682926829268	0.0304878048780488	0.013719512195122	0.0625	0.013719512195122	0.0929878048780488	0.0274390243902439	0.564024390243902	0.327743902439024	0.525914634146341	0.0167682926829268	0.0198170731707317	0.00304878048780488	0.0121951219512195	0.00914634146341463	0.0152439024390244
ENSG00000018189.13	-0.861319549302488	-3.25969082469909	-1.22923135286459	11.1910592145317	0.0434782608695652	0.0273752012882448	0.0466988727858293	0.0225442834138486	0.0128824476650564	0.0161030595813204	0.00161030595813205	0.0144927536231884	0.0144927536231884	0.0128824476650564	0.0112721417069243	0.0177133655394525	0.00644122383252818	0.0161030595813204	0.0418679549114332	0.0112721417069243	0.0225442834138486	0.00805152979066022	0.0418679549114332	0.00966183574879227	0.0128824476650564	0.00966183574879227	0.00161030595813205	0.0144927536231884	0.00966183574879227	0.00644122383252818	0.00644122383252818	0.00161030595813205	0.0112721417069243	0.0209339774557166	0.0434782608695652	0.0273752012882448	0.072463768115942	0.0289855072463768	0.035426731078905	0.0257648953301127	0.550724637681159	0.328502415458937	0.479871175523349	0.0193236714975845	0.0161030595813204	0	0.0225442834138486	0.0193236714975845	0.00483091787439614
ENSG00000018408.14	0.157952137382117	-5.84903853762431	1.11108344226322	10.3509391815464	0.00748129675810474	0.0224438902743142	0.0124688279301746	0.0349127182044888	0.0174563591022444	0.0249376558603491	0.00748129675810474	0.0199501246882793	0.00748129675810474	0.0174563591022444	0.0149625935162095	0.0149625935162095	0.00249376558603491	0.0174563591022444	0.0448877805486284	0.00249376558603491	0.0149625935162095	0.027431421446384	0.0798004987531172	0.00748129675810474	0.0224438902743142	0.0374064837905237	0.0224438902743142	0.027431421446384	0.00748129675810474	0.00997506234413965	0.00498753117206983	0.00249376558603491	0.00498753117206983	0.0349127182044888	0.0349127182044888	0.00997506234413965	0.0199501246882793	0.0324189526184539	0.0324189526184539	0.0149625935162095	0.608478802992519	0.456359102244389	0.673316708229426	0.00748129675810474	0.0199501246882793	0.0199501246882793	0.0174563591022444	0.0124688279301746	0.0199501246882793
ENSG00000018510.16	0.500240117510512	-5.75879777387156	0.314498223654659	11.0960562391809	0.031866464339909	0.00910470409711684	0.0273141122913505	0.031866464339909	0.0273141122913505	0.00910470409711684	0.00455235204855842	0.0182094081942337	0.0197268588770865	0.00455235204855842	0.0106221547799697	0.0136570561456753	0.0151745068285281	0.0197268588770865	0.0182094081942337	0.0242792109256449	0.0197268588770865	0.00303490136570561	0.0151745068285281	0.0227617602427921	0.0121396054628225	0.00606980273141123	0.00455235204855842	0.0212443095599393	0.00606980273141123	0.00455235204855842	0.0136570561456753	0.00303490136570561	0.00455235204855842	0.00758725341426404	0.0182094081942337	0.0182094081942337	0.039453717754173	0.0227617602427921	0.0288315629742033	0.0273141122913505	0.528072837632777	0.426403641881639	0.376327769347496	0.0212443095599393	0.0121396054628225	0.0182094081942337	0.0288315629742033	0.0333839150227618	0.0242792109256449
ENSG00000018610.14	0.853696206740446	-5.85322816736081	-0.388270031449681	9.38801728534514	0.062780269058296	0.0134529147982063	0.0538116591928251	0.00896860986547085	0.00448430493273543	0.0269058295964126	0.00448430493273543	0.0134529147982063	0.00448430493273543	0.00448430493273543	0.0179372197309417	0.00448430493273543	0.00448430493273543	0	0.0403587443946188	0.031390134529148	0.0134529147982063	0	0.0403587443946188	0.0134529147982063	0.00448430493273543	0.0134529147982063	0.00896860986547085	0.0179372197309417	0.00896860986547085	0.00448430493273543	0.031390134529148	0.00448430493273543	0.00448430493273543	0.00896860986547085	0.0269058295964126	0	0.0448430493273543	0.0403587443946188	0.0538116591928251	0.0179372197309417	0.542600896860987	0.349775784753363	0.57847533632287	0.0134529147982063	0.0179372197309417	0.00448430493273543	0.0224215246636771	0.00896860986547085	0.031390134529148
ENSG00000018699.13	0.576645529407105	-5.98114054782526	0.0186332496105399	11.3853231761759	0.0308056872037915	0.0118483412322275	0.0272511848341232	0.0260663507109005	0.0225118483412322	0.0106635071090047	0.00355450236966825	0.0225118483412322	0.014218009478673	0.0106635071090047	0.00710900473933649	0.014218009478673	0.00829383886255924	0.0118483412322275	0.0130331753554502	0.028436018957346	0.0308056872037915	0.00829383886255924	0.037914691943128	0.00947867298578199	0.00592417061611374	0.00592417061611374	0.0023696682464455	0.00947867298578199	0.00710900473933649	0.0106635071090047	0.00947867298578199	0.0023696682464455	0.014218009478673	0.0177725118483412	0.0260663507109005	0.0260663507109005	0.0509478672985782	0.0201421800947867	0.0272511848341232	0.0343601895734597	0.52132701421801	0.355450236966825	0.415876777251185	0.0260663507109005	0.0177725118483412	0	0.0225118483412322	0.018957345971564	0.00355450236966825
ENSG00000019144.19	-0.848764077260665	-2.98840003097014	0.204455411865924	12.078817949962	0.00803212851405622	0.00903614457831325	0.0311244979919679	0.00903614457831325	0.0160642570281124	0.0301204819277108	0.00401606425702811	0.00903614457831325	0.00301204819277108	0.0421686746987952	0.0160642570281124	0.0210843373493976	0.00100401606425703	0.0140562248995984	0.0130522088353414	0.0070281124497992	0.0100401606425703	0.0110441767068273	0.0461847389558233	0.00301204819277108	0.0200803212851406	0.036144578313253	0.00602409638554217	0.0301204819277108	0.00903614457831325	0.0220883534136546	0.0331325301204819	0.00602409638554217	0.0110441767068273	0.0261044176706827	0.0662650602409639	0.00602409638554217	0.0170682730923695	0.0190763052208835	0.0763052208835341	0.00803212851405622	0.660642570281124	0.538152610441767	0.690763052208835	0.0220883534136546	0.03714859437751	0.00100401606425703	0.0230923694779116	0.00903614457831325	0.036144578313253
ENSG00000019186.10	0.363539150692173	-4.49115071689562	0.461396299597968	10.6156296369681	0.0349514563106796	0.0135922330097087	0.0368932038834951	0.0213592233009709	0.0174757281553398	0.0135922330097087	0.00970873786407767	0.00970873786407767	0.0116504854368932	0.0194174757281553	0.00776699029126214	0.0174757281553398	0.00194174757281553	0.0194174757281553	0.0310679611650485	0.0174757281553398	0.0116504854368932	0.0155339805825243	0.0407766990291262	0.00388349514563107	0.0155339805825243	0.0135922330097087	0.0174757281553398	0.0116504854368932	0.0058252427184466	0.0155339805825243	0.0155339805825243	0.00388349514563107	0.00776699029126214	0.0194174757281553	0.0524271844660194	0.0233009708737864	0.0407766990291262	0.0252427184466019	0.0330097087378641	0.0135922330097087	0.551456310679612	0.386407766990291	0.6	0.0116504854368932	0.0213592233009709	0.0135922330097087	0.0155339805825243	0.0058252427184466	0.0194174757281553
ENSG00000019485.13	-0.776387243985769	-3.75220955621562	-0.990883832389679	12.1981380524011	0.00625	0	0.00416666666666667	0.00208333333333333	0.00416666666666667	0.00833333333333333	0.00416666666666667	0.00416666666666667	0.0270833333333333	0.0166666666666667	0.00625	0.00625	0	0.00833333333333333	0.00625	0	0.0395833333333333	0.03125	0.025	0.0416666666666667	0.0520833333333333	0.0416666666666667	0.0229166666666667	0.01875	0.0145833333333333	0.00208333333333333	0.0104166666666667	0.0208333333333333	0.00833333333333333	0.03125	0.01875	0.01875	0.01875	0.0270833333333333	0.0166666666666667	0.0125	0.775	0.622916666666667	0.489583333333333	0.0291666666666667	0.0375	0.0145833333333333	0.0291666666666667	0.0541666666666667	0.0541666666666667
ENSG00000019995.6	-0.166319345810485	-5.41967622732923	-1.6957382825639	11.0552824355012	0.0239774330042313	0.0126939351198872	0.0211565585331453	0.0197461212976023	0.0211565585331453	0.00987306064880113	0.00705218617771509	0.0155148095909732	0.0225669957686883	0.00987306064880113	0.0169252468265162	0.0239774330042313	0.0141043723554302	0.00846262341325811	0.0155148095909732	0.0211565585331453	0.0197461212976023	0.00987306064880113	0.0253878702397743	0.0112834978843441	0.0155148095909732	0.00423131170662906	0.00282087447108604	0.0197461212976023	0.00846262341325811	0.00423131170662906	0.0126939351198872	0.00987306064880113	0.00846262341325811	0.00987306064880113	0.0225669957686883	0.0183356840620592	0.0592383638928068	0.0239774330042313	0.0211565585331453	0.0409026798307475	0.519040902679831	0.445698166431594	0.370944992947814	0.0267983074753173	0.0112834978843441	0	0.0296191819464034	0.0225669957686883	0.00846262341325811
ENSG00000020129.16	-0.474278647134427	-3.40148078582846	0.774379039338707	11.1279943209764	0.00547945205479452	0.0123287671232877	0.0287671232876712	0.00684931506849315	0.00958904109589041	0.0328767123287671	0.00684931506849315	0.00273972602739726	0.00136986301369863	0.0178082191780822	0.00273972602739726	0.00410958904109589	0.00273972602739726	0.0191780821917808	0.0164383561643836	0.00684931506849315	0.00273972602739726	0.0123287671232877	0.0479452054794521	0.00273972602739726	0.00958904109589041	0.0273972602739726	0.00958904109589041	0.0136986301369863	0.00273972602739726	0.0150684931506849	0.0232876712328767	0.00547945205479452	0.010958904109589	0.0342465753424658	0.0931506849315069	0.00958904109589041	0.00958904109589041	0.0246575342465753	0.0575342465753425	0.0150684931506849	0.676712328767123	0.465753424657534	0.772602739726027	0.0232876712328767	0.0657534246575342	0.0136986301369863	0.0246575342465753	0.00821917808219178	0.0287671232876712
ENSG00000020181.18	-1.86413522426123	-5.39339409713551	-0.491209120764848	12.0216740428584	0.00224047796863331	0.0268857356235997	0.0201643017176998	0.00746825989544436	0.00672143390589993	0.0306198655713219	0.00597460791635549	0.00373412994772218	0.000746825989544436	0.0365944734876774	0.0141896938013443	0.00746825989544436	0.00149365197908887	0.0268857356235997	0.0149365197908887	0.00373412994772218	0.00373412994772218	0.0268857356235997	0.0276325616131441	0.00448095593726662	0.00746825989544436	0.0373412994772218	0.0186706497386109	0.011949215832711	0.00522778192681105	0.0246452576549664	0.0164301717699776	0.00522778192681105	0.00597460791635549	0.0336071695294996	0.0739357729648992	0.00597460791635549	0.00448095593726662	0.0209111277072442	0.0433159073935773	0.00448095593726662	0.643764002987304	0.529499626587005	0.82823002240478	0.0082150858849888	0.0567587752053772	0.0201643017176998	0.0179238237490665	0.0112023898431665	0.053024645257655
ENSG00000020256.20	-0.186530383259745	-5.64937756051397	-0.175811414479361	11.7858611057596	0.0175953079178886	0.0263929618768328	0.0527859237536657	0.00586510263929619	0.0175953079178886	0.030791788856305	0.0146627565982405	0.0205278592375367	0.00439882697947214	0.0425219941348974	0.00733137829912024	0.0117302052785924	0.00146627565982405	0.0337243401759531	0.0146627565982405	0.0102639296187683	0.0117302052785924	0.0337243401759531	0.0557184750733138	0.0131964809384164	0.0131964809384164	0.032258064516129	0.00586510263929619	0.0131964809384164	0.00146627565982405	0.0117302052785924	0.0146627565982405	0.00293255131964809	0.00439882697947214	0.0205278592375367	0.0263929618768328	0.00146627565982405	0.0175953079178886	0.030791788856305	0.032258064516129	0.00879765395894428	0.532258064516129	0.464809384164223	0.733137829912023	0.0102639296187683	0.0410557184750733	0.00733137829912024	0.0146627565982405	0.00733137829912024	0.0249266862170088
ENSG00000020426.11	0.431154450000648	-4.95479683156717	0.168648343905499	9.90689059560852	0.0516129032258065	0.0258064516129032	0.0354838709677419	0.0225806451612903	0.00645161290322581	0.0161290322580645	0.0032258064516129	0.0161290322580645	0.0290322580645161	0.0032258064516129	0.0129032258064516	0.0161290322580645	0.0129032258064516	0.00645161290322581	0.0193548387096774	0.0161290322580645	0.0258064516129032	0.00967741935483871	0.0419354838709677	0.0129032258064516	0.0161290322580645	0.0129032258064516	0	0.0225806451612903	0.00645161290322581	0	0.00645161290322581	0	0.0161290322580645	0.0129032258064516	0.032258064516129	0.0258064516129032	0.0806451612903226	0.0129032258064516	0.032258064516129	0.0354838709677419	0.545161290322581	0.306451612903226	0.393548387096774	0.00967741935483871	0.0032258064516129	0	0.0290322580645161	0.0193548387096774	0.00645161290322581
ENSG00000020577.13	-0.629022325125116	-4.50797819461309	-0.452409714429762	11.1459321458205	0.0264255910987483	0.0292072322670376	0.0139082058414465	0.0152990264255911	0.0139082058414465	0.0319888734353268	0.00556328233657858	0.00973574408901252	0.0125173852573018	0.0305980528511822	0.00556328233657858	0.0139082058414465	0.00556328233657858	0.019471488178025	0.0278164116828929	0.0139082058414465	0.0125173852573018	0.0250347705146036	0.062586926286509	0.00973574408901252	0.0152990264255911	0.0278164116828929	0.00973574408901252	0.00973574408901252	0.00695410292072323	0.0222531293463143	0.00973574408901252	0.00417246175243394	0.00417246175243394	0.0319888734353268	0.0472878998609179	0.00556328233657858	0.0222531293463143	0.023643949930459	0.0333796940194715	0.0139082058414465	0.567454798331015	0.456189151599444	0.673157162726008	0.00556328233657858	0.0347705146036161	0.00695410292072323	0.0111265646731572	0.0166898470097357	0.023643949930459
ENSG00000020633.18	-1.75848756496254	-6.70267140991081	-0.69679837696635	10.3520434257954	0	0.03125	0.0192307692307692	0.00480769230769231	0.0120192307692308	0.0408653846153846	0.0192307692307692	0.00480769230769231	0.00240384615384615	0.0649038461538462	0.00480769230769231	0.00961538461538462	0	0.00961538461538462	0.03125	0.00240384615384615	0.00480769230769231	0.0192307692307692	0.0288461538461538	0.00480769230769231	0.0168269230769231	0.0625	0.0216346153846154	0.00721153846153846	0.00721153846153846	0.0432692307692308	0.0168269230769231	0.00240384615384615	0	0.0192307692307692	0.0336538461538462	0.00240384615384615	0.00480769230769231	0.0384615384615385	0.0240384615384615	0.00721153846153846	0.600961538461538	0.574519230769231	0.855769230769231	0.00721153846153846	0.0528846153846154	0.0144230769230769	0.00721153846153846	0.00480769230769231	0.0552884615384615
ENSG00000020922.12	0.679294769407235	-3.17181751267433	-0.56982935950853	11.0794847838268	0.0425844346549192	0.0190895741556534	0.0220264317180617	0.0308370044052863	0.0234948604992658	0.0117474302496329	0.00146842878120411	0.013215859030837	0.0323054331864905	0.0102790014684288	0.0117474302496329	0.0220264317180617	0.00734214390602056	0.0117474302496329	0.0234948604992658	0.0352422907488987	0.0205580029368576	0.00440528634361234	0.026431718061674	0.0220264317180617	0.0161527165932452	0.00293685756240822	0.00146842878120411	0.0146842878120411	0.0102790014684288	0.00146842878120411	0.00587371512481645	0.0102790014684288	0.00440528634361234	0.0117474302496329	0.00734214390602056	0.0234948604992658	0.0572687224669604	0.0176211453744493	0.0308370044052863	0.0587371512481645	0.512481644640235	0.359765051395007	0.324522760646109	0.0190895741556534	0.0117474302496329	0.00146842878120411	0.0146842878120411	0.0249632892804699	0.00587371512481645
ENSG00000021300.14	-0.244434661188757	-5.37946597427333	1.81965554928438	9.78463484555752	0	0.0157894736842105	0.0210526315789474	0.0105263157894737	0.0105263157894737	0.0157894736842105	0.0105263157894737	0.0105263157894737	0.00526315789473684	0.0263157894736842	0.00526315789473684	0	0.0105263157894737	0.0157894736842105	0.0210526315789474	0	0.00526315789473684	0.0263157894736842	0.0157894736842105	0.00526315789473684	0.0105263157894737	0.0315789473684211	0.0157894736842105	0.0105263157894737	0.00526315789473684	0.0263157894736842	0.0210526315789474	0.0105263157894737	0.0105263157894737	0.0210526315789474	0.0631578947368421	0.00526315789473684	0.00526315789473684	0.0263157894736842	0.0526315789473684	0.0315789473684211	0.657894736842105	0.494736842105263	0.789473684210526	0.0263157894736842	0.0473684210526316	0.0263157894736842	0	0.0157894736842105	0.0631578947368421
ENSG00000021355.13	0.12034620486306	-4.95846107795116	0.889007905791653	10.1560830762887	0.0447368421052632	0.0289473684210526	0.0315789473684211	0.0315789473684211	0.0105263157894737	0.0105263157894737	0.0131578947368421	0.0236842105263158	0.0184210526315789	0.0157894736842105	0.00526315789473684	0.0131578947368421	0.00526315789473684	0.0210526315789474	0.0315789473684211	0.0236842105263158	0.00263157894736842	0.00263157894736842	0.0263157894736842	0.0157894736842105	0.00526315789473684	0.00789473684210526	0.00789473684210526	0.0105263157894737	0	0.00526315789473684	0.00263157894736842	0.00526315789473684	0.00789473684210526	0.0131578947368421	0.0421052631578947	0.0131578947368421	0.0368421052631579	0.0210526315789474	0.0421052631578947	0.0263157894736842	0.473684210526316	0.352631578947368	0.536842105263158	0.0236842105263158	0.0263157894736842	0.00789473684210526	0.0210526315789474	0.0210526315789474	0.0157894736842105
ENSG00000021574.12	-0.172498669953392	-5.21801249686245	-0.390266478780827	10.8811139606751	0.0486223662884927	0.00972447325769854	0.0243111831442464	0.0307941653160454	0.0178282009724473	0.00810372771474878	0.00162074554294976	0.0243111831442464	0.0210696920583468	0.00972447325769854	0.0129659643435981	0.0178282009724473	0.0162074554294976	0.00648298217179903	0.0226904376012966	0.0113452188006483	0.0243111831442464	0.00810372771474878	0.0129659643435981	0.00648298217179903	0.0145867098865478	0.00972447325769854	0.0178282009724473	0.0307941653160454	0.00810372771474878	0.0145867098865478	0.00324149108589951	0.00810372771474878	0.0113452188006483	0.0113452188006483	0.0226904376012966	0.0243111831442464	0.0356564019448947	0.0194489465153971	0.0259319286871961	0.0210696920583468	0.560777957860616	0.457050243111831	0.414910858995138	0.0275526742301459	0.0307941653160454	0.00648298217179903	0.0356564019448947	0.0275526742301459	0.0129659643435981
ENSG00000021762.20	-0.664190402695737	-4.0271462366087	0.94287016542616	11.3668685861671	0.00681818181818182	0.0193181818181818	0.0522727272727273	0.00113636363636364	0.00795454545454545	0.0340909090909091	0.0147727272727273	0.00227272727272727	0.00454545454545455	0.0386363636363636	0.0181818181818182	0.00568181818181818	0.00113636363636364	0.0261363636363636	0.0113636363636364	0.00113636363636364	0.00227272727272727	0.025	0.0488636363636364	0.00113636363636364	0.0181818181818182	0.0284090909090909	0.0170454545454545	0.00795454545454545	0.00568181818181818	0.0159090909090909	0.0227272727272727	0.00113636363636364	0.00340909090909091	0.0284090909090909	0.0727272727272727	0.00340909090909091	0.00568181818181818	0.0375	0.075	0.00909090909090909	0.596590909090909	0.463636363636364	0.846590909090909	0.0125	0.0352272727272727	0.0102272727272727	0.00340909090909091	0.00795454545454545	0.0272727272727273
ENSG00000021776.11	0.761477955862636	-3.87562001158422	-0.0134806503389265	12.1820839295107	0.0296096904441454	0.0174966352624495	0.0235531628532974	0.0309555854643338	0.018842530282638	0.01278600269179	0.00269179004037685	0.0282637954239569	0.022207267833109	0.00605652759084791	0.0100942126514132	0.0100942126514132	0.0141318977119785	0.0161507402422611	0.0262449528936743	0.0309555854643338	0.0181695827725437	0.00807537012113055	0.0309555854643338	0.0201884253028264	0.0201884253028264	0.01278600269179	0.00201884253028264	0.0242261103633917	0.00942126514131898	0.00605652759084791	0.00201884253028264	0.00874831763122476	0.0121130551816958	0.0114401076716016	0.0154777927321669	0.0269179004037685	0.0558546433378196	0.0174966352624495	0.0255720053835801	0.0302826379542396	0.520188425302826	0.351278600269179	0.384253028263795	0.0174966352624495	0.0174966352624495	0.00336473755047106	0.018842530282638	0.0181695827725437	0.00942126514131898
ENSG00000021826.16	0.639483076865707	-5.37887948947904	-0.810850300206823	12.1427452767515	0.0326449033977348	0.0233177881412392	0.0366422385076616	0.0253164556962025	0.0233177881412392	0.0159893404397069	0.0033311125916056	0.0179880079946702	0.0106595602931379	0.00999333777481679	0.00866089273817455	0.00932711525649567	0.00666222518321119	0.0206528980679547	0.0266489007328448	0.0386409060626249	0.00866089273817455	0.00932711525649567	0.0239840106595603	0.00999333777481679	0.0193204530313125	0.0119920053297801	0.00266489007328448	0.0133244503664224	0.00399733510992672	0.00466355762824783	0.00466355762824783	0.00532978014656895	0.00932711525649567	0.00999333777481679	0.0266489007328448	0.0146568954030646	0.0346435709526982	0.0186542305129913	0.0299800133244504	0.0313124583610926	0.524983344437042	0.38707528314457	0.473684210526316	0.0199866755496336	0.0213191205862758	0.00199866755496336	0.033311125916056	0.0233177881412392	0.0173217854763491
ENSG00000022277.12	0.158688521813138	-6.1771357885171	0.828710614996984	9.98299357469431	0.0488599348534202	0.0162866449511401	0.0781758957654723	0.0130293159609121	0.0228013029315961	0.0130293159609121	0.00651465798045603	0.00977198697068404	0.0162866449511401	0.0162866449511401	0.0162866449511401	0.00977198697068404	0.00977198697068404	0.0130293159609121	0.0162866449511401	0.00977198697068404	0.00325732899022801	0.0228013029315961	0.00977198697068404	0.00325732899022801	0.0130293159609121	0.0130293159609121	0.00651465798045603	0.00977198697068404	0.00977198697068404	0.00325732899022801	0.00651465798045603	0.00325732899022801	0.00325732899022801	0.0130293159609121	0.0195439739413681	0.0195439739413681	0.0488599348534202	0.0228013029315961	0.0488599348534202	0.0325732899022801	0.521172638436482	0.433224755700326	0.55700325732899	0.0195439739413681	0.0390879478827362	0.00977198697068404	0.0195439739413681	0.0130293159609121	0.0162866449511401
ENSG00000022556.16	0.0603428981129248	-5.83400418676247	0.748169511947892	11.7185328760692	0.0244590780809031	0.0178739416745061	0.0376293508936971	0.0150517403574788	0.0103480714957667	0.0141110065851364	0.013170272812794	0.00940733772342427	0.0112888052681091	0.0178739416745061	0.0206961429915334	0.00658513640639699	0.0103480714957667	0.0206961429915334	0.0216368767638758	0.00658513640639699	0.00846660395108184	0.0159924741298213	0.0348071495766698	0.00752587017873942	0.00846660395108184	0.0150517403574788	0.00752587017873942	0.00846660395108184	0.00658513640639699	0.00376293508936971	0.0112888052681091	0.00282220131702728	0.00846660395108184	0.0348071495766698	0.0677328316086547	0.013170272812794	0.0282220131702728	0.0385700846660395	0.0489181561618062	0.0225776105362183	0.556914393226717	0.374412041392286	0.666980244590781	0.0141110065851364	0.0206961429915334	0.0112888052681091	0.0141110065851364	0.0122295390404516	0.0178739416745061
ENSG00000022567.9	-0.471428553802278	-4.69404087646713	-0.193938418483571	11.3912435894274	0.00988875154511743	0.0185414091470952	0.0222496909765142	0.00370828182941904	0.00865265760197775	0.0321384425216316	0.0111248454882571	0.00247218788627936	0.00123609394313968	0.030902348578492	0.00741656365883807	0.00494437577255871	0.00370828182941904	0.03831891223733	0.0296662546353523	0.00988875154511743	0.00494437577255871	0.0197775030902349	0.034610630407911	0.00247218788627936	0.00370828182941904	0.0284301606922126	0.0173053152039555	0.00370828182941904	0.00247218788627936	0.0148331273176761	0.0197775030902349	0.00123609394313968	0	0.0234857849196539	0.0630407911001236	0.00865265760197775	0.00865265760197775	0.0395550061804697	0.0494437577255871	0.00741656365883807	0.589616810877627	0.435105067985167	0.843016069221261	0.00494437577255871	0.0667490729295426	0.00494437577255871	0.00618046971569839	0.00618046971569839	0.0469715698393078
ENSG00000022840.16	-0.246463524128313	-5.55101373862375	-2.31638166989222	11.3381792499001	0.0295566502463054	0.0184729064039409	0.0443349753694581	0.0135467980295567	0.0061576354679803	0.0172413793103448	0.00492610837438424	0.0147783251231527	0.00738916256157635	0.0332512315270936	0.0110837438423645	0.0172413793103448	0.00369458128078818	0.00985221674876847	0.0147783251231527	0.0135467980295567	0.0160098522167488	0.0147783251231527	0.0320197044334975	0.0135467980295567	0.0135467980295567	0.0258620689655172	0.00246305418719212	0.0283251231527094	0.00369458128078818	0.0123152709359606	0.0061576354679803	0.00985221674876847	0.00492610837438424	0.0184729064039409	0.0344827586206897	0.00492610837438424	0.0332512315270936	0.0197044334975369	0.0566502463054187	0.0221674876847291	0.552955665024631	0.443349753694581	0.561576354679803	0.0172413793103448	0.0258620689655172	0.00369458128078818	0.020935960591133	0.0172413793103448	0.0172413793103448
ENSG00000022976.15	-0.781490431103834	-2.1609265957778	-0.570136303149439	11.4548133485125	0.0204741379310345	0.00969827586206897	0.0247844827586207	0.00862068965517241	0.0150862068965517	0.0140086206896552	0.00646551724137931	0.00969827586206897	0.0161637931034483	0.0269396551724138	0.0183189655172414	0.00646551724137931	0.00754310344827586	0.00431034482758621	0.0118534482758621	0.00754310344827586	0.00646551724137931	0.00969827586206897	0.052801724137931	0.0140086206896552	0.0204741379310345	0.021551724137931	0.0204741379310345	0.0258620689655172	0.00431034482758621	0.00754310344827586	0.0161637931034483	0.00538793103448276	0.00969827586206897	0.0183189655172414	0.0420258620689655	0.0129310344827586	0.0334051724137931	0.0183189655172414	0.0484913793103448	0.0237068965517241	0.643318965517241	0.497844827586207	0.572198275862069	0.021551724137931	0.0247844827586207	0.0140086206896552	0.0280172413793103	0.0204741379310345	0.0269396551724138
ENSG00000023041.11	0.53517593501017	-4.54172032205599	-2.44341128678975	10.2957689344205	0.036231884057971	0.0144927536231884	0.0241545893719807	0.0193236714975845	0.0241545893719807	0.0169082125603865	0.00241545893719807	0.00966183574879227	0.0314009661835749	0.00241545893719807	0.00483091787439614	0.0144927536231884	0.0265700483091787	0.0193236714975845	0.036231884057971	0.0265700483091787	0.0193236714975845	0.00966183574879227	0.0193236714975845	0.0144927536231884	0.0169082125603865	0.00966183574879227	0.00483091787439614	0.0169082125603865	0.0072463768115942	0.00241545893719807	0.00483091787439614	0.00241545893719807	0.00483091787439614	0.00966183574879227	0.0144927536231884	0.0169082125603865	0.0338164251207729	0.00966183574879227	0.0144927536231884	0.0289855072463768	0.442028985507246	0.403381642512077	0.396135265700483	0.0169082125603865	0.0193236714975845	0	0.0217391304347826	0.0241545893719807	0.00483091787439614
ENSG00000023191.17	-0.336335433177612	-5.18968603969934	1.24667287892133	10.642051692928	0	0.0346320346320346	0.0346320346320346	0.00216450216450216	0.00649350649350649	0.012987012987013	0.00649350649350649	0.00216450216450216	0.00216450216450216	0.0562770562770563	0.0173160173160173	0.00216450216450216	0.00216450216450216	0.0194805194805195	0.00649350649350649	0.00432900432900433	0.00216450216450216	0.00865800865800866	0.0497835497835498	0.00216450216450216	0.00432900432900433	0.012987012987013	0.00432900432900433	0.00865800865800866	0.00432900432900433	0.00649350649350649	0.0151515151515152	0.00649350649350649	0.00432900432900433	0.051948051948052	0.134199134199134	0.00216450216450216	0.00865800865800866	0.0432900432900433	0.0670995670995671	0.0151515151515152	0.645021645021645	0.430735930735931	0.865800865800866	0.0108225108225108	0.0432900432900433	0.00865800865800866	0.00649350649350649	0.00216450216450216	0.0454545454545455
ENSG00000023228.14	0.546974487744634	-4.92571659353031	0.260650555464248	11.1305705628054	0.0260989010989011	0.0123626373626374	0.0288461538461538	0.0247252747252747	0.0288461538461538	0.00961538461538462	0.00137362637362637	0.021978021978022	0.021978021978022	0.010989010989011	0.0123626373626374	0.00961538461538462	0.00961538461538462	0.0137362637362637	0.032967032967033	0.0370879120879121	0.0151098901098901	0.00274725274725275	0.0233516483516484	0.00961538461538462	0.021978021978022	0.00686813186813187	0.00137362637362637	0.0178571428571429	0.00824175824175824	0.00274725274725275	0.00412087912087912	0.00686813186813187	0.00824175824175824	0.0123626373626374	0.0137362637362637	0.0247252747252747	0.0343406593406593	0.021978021978022	0.0247252747252747	0.0398351648351648	0.546703296703297	0.423076923076923	0.381868131868132	0.032967032967033	0.0192307692307692	0.00274725274725275	0.0357142857142857	0.0274725274725275	0.0151098901098901
ENSG00000023287.13	0.318344044721084	-6.03365497711932	-2.03677402936332	12.2796105810525	0.0526645768025078	0.0112852664576802	0.0313479623824451	0.0307210031347962	0.0181818181818182	0.00815047021943574	0.00250783699059561	0.019435736677116	0.0269592476489028	0.00689655172413793	0.00877742946708464	0.0175548589341693	0.0181818181818182	0.00564263322884012	0.0250783699059561	0.0282131661442006	0.0338557993730407	0.00689655172413793	0.0307210031347962	0.0181818181818182	0.0125391849529781	0.00501567398119122	0.000626959247648903	0.0150470219435737	0.00564263322884012	0.00125391849529781	0.00250783699059561	0.00313479623824451	0.0119122257053292	0.00689655172413793	0.0181818181818182	0.0263322884012539	0.0915360501567398	0.0169278996865204	0.0250783699059561	0.0369905956112853	0.502194357366771	0.312225705329154	0.302194357366771	0.0188087774294671	0.0100313479623824	0.00188087774294671	0.0225705329153605	0.0119122257053292	0.00250783699059561
ENSG00000023318.8	0.977904837575696	-4.63924357406036	0.20317570524702	10.2550285698187	0.0393120393120393	0.00982800982800983	0.00982800982800983	0.0294840294840295	0.0221130221130221	0.00491400491400491	0	0.0196560196560197	0.0221130221130221	0.0122850122850123	0.0147420147420147	0.0196560196560197	0.027027027027027	0.0122850122850123	0.0221130221130221	0.0245700245700246	0.0245700245700246	0.00982800982800983	0.0171990171990172	0.0245700245700246	0.0221130221130221	0.00737100737100737	0.00491400491400491	0.0221130221130221	0.00982800982800983	0.00245700245700246	0.00491400491400491	0.00491400491400491	0.00737100737100737	0.0147420147420147	0.0122850122850123	0.0171990171990172	0.0565110565110565	0.0343980343980344	0.0171990171990172	0.0515970515970516	0.518427518427518	0.339066339066339	0.334152334152334	0.0171990171990172	0.0171990171990172	0.00245700245700246	0.0196560196560197	0.0221130221130221	0.00245700245700246
ENSG00000023330.15	0.0657656688673849	-5.7134293246697	0.7716022820449	10.9736973663054	0.0343213728549142	0.0171606864274571	0.0249609984399376	0.0140405616224649	0.0093603744149766	0.0187207488299532	0.0031201248049922	0.015600624024961	0.0140405616224649	0.015600624024961	0.0046801872074883	0.0202808112324493	0	0.0234009360374415	0.0358814352574103	0.0140405616224649	0.0187207488299532	0.0202808112324493	0.0296411856474259	0.015600624024961	0.0187207488299532	0.0202808112324493	0.0031201248049922	0.015600624024961	0.0093603744149766	0.0109204368174727	0.0171606864274571	0.0015600624024961	0.0078003120124805	0.0124804992199688	0.0327613104524181	0.0140405616224649	0.0218408736349454	0.0202808112324493	0.0296411856474259	0.031201248049922	0.577223088923557	0.424336973478939	0.552262090483619	0.0296411856474259	0.0296411856474259	0.0015600624024961	0.0202808112324493	0.0218408736349454	0.0171606864274571
ENSG00000023516.9	0.707888606504102	-5.22480954959742	-0.550244680462846	12.4785168476765	0.0467928496319664	0.0120925341745531	0.0294426919032597	0.0341745531019979	0.0236593059936909	0.00946372239747634	0.00368033648790747	0.0215562565720294	0.00998948475289169	0.0152471083070452	0.00841219768664564	0.0325972660357518	0.0120925341745531	0.00420609884332282	0.0162986330178759	0.0226077812828601	0.0168243953732913	0.0131440588853838	0.0299684542586751	0.0168243953732913	0.0226077812828601	0.00473186119873817	0.00157728706624606	0.0184016824395373	0.00315457413249211	0.0010515247108307	0.0010515247108307	0.00315457413249211	0.0120925341745531	0.00841219768664564	0.0120925341745531	0.0173501577287066	0.055205047318612	0.0162986330178759	0.0273396424815983	0.0452155625657203	0.487381703470032	0.389589905362776	0.323869610935857	0.0252365930599369	0.0115667718191377	0.0010515247108307	0.0257623554153523	0.0157728706624606	0.00368033648790747
ENSG00000023572.9	0.795245490562464	-3.43080289493356	0.613182317956058	9.27146302790437	0.0545454545454545	0.0181818181818182	0.0121212121212121	0.0303030303030303	0.0242424242424242	0	0.0121212121212121	0.0303030303030303	0.0121212121212121	0.0181818181818182	0.0242424242424242	0.00606060606060606	0.00606060606060606	0.00606060606060606	0.0303030303030303	0.0242424242424242	0.0121212121212121	0.00606060606060606	0.0242424242424242	0.0181818181818182	0.0121212121212121	0	0	0.00606060606060606	0	0.0121212121212121	0.00606060606060606	0	0.00606060606060606	0.00606060606060606	0.0242424242424242	0.0303030303030303	0.0363636363636364	0.0242424242424242	0.0121212121212121	0.0121212121212121	0.496969696969697	0.454545454545455	0.436363636363636	0.0242424242424242	0.00606060606060606	0.0606060606060606	0.0242424242424242	0.0303030303030303	0.0121212121212121
ENSG00000023608.5	0.316367547410243	-5.20120413528281	0.825223832682102	10.1137421660492	0.0650406504065041	0.013550135501355	0.0514905149051491	0.029810298102981	0.013550135501355	0.00813008130081301	0.00813008130081301	0.016260162601626	0.032520325203252	0.00542005420054201	0.018970189701897	0.016260162601626	0.013550135501355	0.010840108401084	0.032520325203252	0.013550135501355	0.021680216802168	0.013550135501355	0.02710027100271	0.016260162601626	0.016260162601626	0.00542005420054201	0	0.010840108401084	0.00813008130081301	0.00542005420054201	0	0.00542005420054201	0.00813008130081301	0.013550135501355	0.021680216802168	0.002710027100271	0.0514905149051491	0.024390243902439	0.02710027100271	0.037940379403794	0.457994579945799	0.338753387533875	0.395663956639566	0.02710027100271	0.00813008130081301	0.00542005420054201	0.016260162601626	0.013550135501355	0.00813008130081301
ENSG00000023697.13	0.380852022812716	-6.18068177178173	0.446082676376222	10	0.0407523510971787	0.00940438871473354	0.0282131661442006	0.0188087774294671	0.0250783699059561	0.0156739811912226	0	0.0313479623824451	0.0156739811912226	0.00626959247648903	0.00940438871473354	0.00940438871473354	0.0219435736677116	0.0219435736677116	0.0219435736677116	0.0250783699059561	0.00940438871473354	0.00626959247648903	0.0188087774294671	0.0188087774294671	0.0156739811912226	0.00313479623824451	0.00626959247648903	0.00313479623824451	0.00626959247648903	0.00940438871473354	0.0125391849529781	0.00626959247648903	0	0.0250783699059561	0.0219435736677116	0.0313479623824451	0.0282131661442006	0.00940438871473354	0.0282131661442006	0.0407523510971787	0.545454545454545	0.432601880877743	0.413793103448276	0.0282131661442006	0.0344827586206897	0.00940438871473354	0.0470219435736677	0.0344827586206897	0.0156739811912226
ENSG00000023734.11	0.43780837489674	-6.33240661509612	-0.150166760664285	10.0940776856719	0.0512820512820513	0.00284900284900285	0.0227920227920228	0.0199430199430199	0.0256410256410256	0.0142450142450142	0.0142450142450142	0.0170940170940171	0.00854700854700855	0.00284900284900285	0	0.0341880341880342	0.00854700854700855	0.0113960113960114	0.0199430199430199	0.0313390313390313	0.00284900284900285	0.0113960113960114	0.0142450142450142	0.0170940170940171	0.00854700854700855	0.00284900284900285	0.00284900284900285	0.0341880341880342	0.00854700854700855	0.0056980056980057	0	0	0.0113960113960114	0.0056980056980057	0.0142450142450142	0.0199430199430199	0.0541310541310541	0.0113960113960114	0.0256410256410256	0.056980056980057	0.524216524216524	0.427350427350427	0.313390313390313	0.0313390313390313	0.0142450142450142	0	0.037037037037037	0.0341880341880342	0.0113960113960114
ENSG00000023892.11	-0.647855792844886	-3.71813335665721	1.17111897387963	10.8895039634115	0.0158227848101266	0.0205696202531646	0.0474683544303797	0.00949367088607595	0.00316455696202532	0.0158227848101266	0.00949367088607595	0	0.00474683544303797	0.0253164556962025	0.00632911392405063	0.00474683544303797	0	0.0189873417721519	0.0253164556962025	0.00316455696202532	0.00474683544303797	0.0174050632911392	0.0965189873417722	0.00316455696202532	0.00632911392405063	0.0110759493670886	0.00474683544303797	0.0110759493670886	0.00632911392405063	0.0332278481012658	0.0363924050632911	0.00316455696202532	0.00474683544303797	0.0221518987341772	0.0838607594936709	0.00316455696202532	0.0237341772151899	0.0189873417721519	0.106012658227848	0.0237341772151899	0.674050632911392	0.357594936708861	0.814873417721519	0.00632911392405063	0.0395569620253165	0.0110759493670886	0.0158227848101266	0.00632911392405063	0.0158227848101266
ENSG00000023902.14	-1.38620522346132	-3.68481340159714	-1.17403972366174	10.2656150464845	0.0317073170731707	0.0195121951219512	0.0487804878048781	0.0121951219512195	0.00731707317073171	0.0317073170731707	0.00731707317073171	0.00731707317073171	0.00975609756097561	0.0219512195121951	0.0170731707317073	0.00975609756097561	0	0.024390243902439	0.0146341463414634	0.00731707317073171	0.0048780487804878	0.0121951219512195	0.0536585365853659	0.0048780487804878	0.00975609756097561	0.0292682926829268	0.0146341463414634	0.0170731707317073	0.00975609756097561	0.0146341463414634	0.0317073170731707	0.0024390243902439	0.0048780487804878	0.0170731707317073	0.0585365853658537	0.00731707317073171	0.0195121951219512	0.0439024390243902	0.0707317073170732	0.0170731707317073	0.6	0.446341463414634	0.692682926829268	0.0292682926829268	0.0317073170731707	0.0024390243902439	0.0121951219512195	0.0146341463414634	0.0048780487804878
ENSG00000023909.10	0.261361721194717	-4.69001793750669	0.547467390331099	9.68999797141945	0.0436363636363636	0.0218181818181818	0.0181818181818182	0.0218181818181818	0.00363636363636364	0.0145454545454545	0.00727272727272727	0.0145454545454545	0.0145454545454545	0.0145454545454545	0.00727272727272727	0.0181818181818182	0.0109090909090909	0.0145454545454545	0.0145454545454545	0.0327272727272727	0.0254545454545455	0.0145454545454545	0.0363636363636364	0.0109090909090909	0.0218181818181818	0	0.00727272727272727	0.0181818181818182	0	0.0109090909090909	0.0109090909090909	0	0.00727272727272727	0.00363636363636364	0.0472727272727273	0.0218181818181818	0.0545454545454545	0.0181818181818182	0.0218181818181818	0.0327272727272727	0.538181818181818	0.381818181818182	0.450909090909091	0.0254545454545455	0.0181818181818182	0.0145454545454545	0.0145454545454545	0.0109090909090909	0.0109090909090909
ENSG00000024048.10	0.571605284929088	-4.93926227217677	-0.116276197566631	12.400612641082	0.0353075170842825	0.0130979498861048	0.0165148063781321	0.0187927107061503	0.0199316628701595	0.00911161731207289	0.00398633257403189	0.0159453302961276	0.0227790432801822	0.0148063781321185	0.0108200455580866	0.0182232346241458	0.0125284738041002	0.0119589977220957	0.0318906605922551	0.0267653758542141	0.0233485193621868	0.010250569476082	0.0296127562642369	0.0250569476082005	0.0187927107061503	0.00626423690205011	0.00113895216400911	0.0233485193621868	0.00626423690205011	0.00284738041002278	0.00455580865603645	0.00455580865603645	0.0119589977220957	0.00968109339407745	0.020501138952164	0.0222095671981777	0.056378132118451	0.0142369020501139	0.0273348519362187	0.0313211845102506	0.511958997722096	0.374145785876993	0.369020501138952	0.0222095671981777	0.0125284738041002	0.00341685649202733	0.0159453302961276	0.0216400911161731	0.00854214123006834
ENSG00000024422.12	-0.49601187470436	-7.14993412380248	1.60291697633037	10.7355560239115	0.00735294117647059	0.0202205882352941	0.0625	0.00183823529411765	0	0.0238970588235294	0.0110294117647059	0.00183823529411765	0.00183823529411765	0.0202205882352941	0.00367647058823529	0	0	0.0404411764705882	0.0294117647058824	0.00183823529411765	0	0.0257352941176471	0.0349264705882353	0.00367647058823529	0.00183823529411765	0.03125	0.0128676470588235	0.0128676470588235	0.00367647058823529	0.0330882352941176	0.0147058823529412	0.00183823529411765	0.00183823529411765	0.0349264705882353	0.0790441176470588	0	0.00367647058823529	0.0551470588235294	0.0772058823529412	0.00919117647058824	0.650735294117647	0.371323529411765	0.900735294117647	0.00735294117647059	0.0422794117647059	0.0165441176470588	0.00367647058823529	0.00367647058823529	0.0496323529411765
ENSG00000024526.17	1.49713436893561	-4.8103971341046	-1.73149834539148	11.270295326472	0.0517241379310345	0.0184729064039409	0.0197044334975369	0.0480295566502463	0.0172413793103448	0.00862068965517241	0.00246305418719212	0.0160098522167488	0.0332512315270936	0.00985221674876847	0.0135467980295567	0.0283251231527094	0.0172413793103448	0.0135467980295567	0.0246305418719212	0.0233990147783251	0.0307881773399015	0.00492610837438424	0.0233990147783251	0.020935960591133	0.0258620689655172	0.00738916256157635	0.00123152709359606	0.0184729064039409	0.00738916256157635	0	0.00123152709359606	0.0061576354679803	0.020935960591133	0.00738916256157635	0.0123152709359606	0.0295566502463054	0.0517241379310345	0.00738916256157635	0.020935960591133	0.0344827586206897	0.45935960591133	0.357142857142857	0.294334975369458	0.0172413793103448	0.0061576354679803	0	0.0147783251231527	0.020935960591133	0.0061576354679803
ENSG00000024862.17	0.174128417721209	-4.50630999906365	-0.542856796525259	9.68999797141945	0.0509090909090909	0	0.0254545454545455	0.04	0.0145454545454545	0.0109090909090909	0.00363636363636364	0.0181818181818182	0.0181818181818182	0.0145454545454545	0.0218181818181818	0.0181818181818182	0.00363636363636364	0.00363636363636364	0.0218181818181818	0.00727272727272727	0.0145454545454545	0.0145454545454545	0.04	0.00727272727272727	0.0145454545454545	0.00363636363636364	0.0145454545454545	0.0145454545454545	0.00363636363636364	0.00363636363636364	0.0181818181818182	0.00727272727272727	0	0.0181818181818182	0.0254545454545455	0.04	0.04	0.00363636363636364	0.0472727272727273	0.0327272727272727	0.563636363636364	0.432727272727273	0.48	0.0181818181818182	0.0145454545454545	0.0218181818181818	0.0254545454545455	0.0145454545454545	0.0109090909090909
ENSG00000025039.15	-1.68581857712141	-7.38207459379235	-1.53864059220856	10.2336196767597	0.0374064837905237	0.0124688279301746	0.029925187032419	0.0249376558603491	0.0174563591022444	0.0174563591022444	0.00249376558603491	0.0174563591022444	0.0199501246882793	0.0249376558603491	0.00997506234413965	0.00748129675810474	0.0149625935162095	0.0174563591022444	0.0199501246882793	0.0399002493765586	0.00748129675810474	0.0124688279301746	0.027431421446384	0.00997506234413965	0.00748129675810474	0.00997506234413965	0.0124688279301746	0.00748129675810474	0.00249376558603491	0	0.00997506234413965	0	0.00748129675810474	0.0199501246882793	0.0423940149625935	0.00748129675810474	0.0324189526184539	0.0523690773067332	0.0448877805486284	0.0423940149625935	0.523690773067332	0.314214463840399	0.518703241895262	0.0149625935162095	0.0174563591022444	0.00498753117206983	0.00748129675810474	0.0224438902743142	0.00748129675810474
ENSG00000025156.13	1.21489758976133	-4.71809127304733	0.0703046872406251	10.654636028528	0.0366088631984586	0.0192678227360308	0.0308285163776493	0.0366088631984586	0.00963391136801541	0.0134874759152216	0.00192678227360308	0.0173410404624277	0.00770712909441233	0.0192678227360308	0.0134874759152216	0.0346820809248555	0.0115606936416185	0.0134874759152216	0.0154142581888247	0.0327552986512524	0.0250481695568401	0.00770712909441233	0.0385356454720617	0.0115606936416185	0.0308285163776493	0.00578034682080925	0.00192678227360308	0.0173410404624277	0.00578034682080925	0.00192678227360308	0	0.00578034682080925	0.0115606936416185	0.00770712909441233	0.0211946050096339	0.0289017341040462	0.0578034682080925	0.0173410404624277	0.0346820809248555	0.0578034682080925	0.531791907514451	0.329479768786127	0.368015414258189	0.0173410404624277	0.00770712909441233	0.00192678227360308	0.0154142581888247	0.0154142581888247	0.00770712909441233
ENSG00000025293.17	0.201391491187819	-5.75519473562554	-0.298523377152866	11.612868497291	0.0493583415597236	0.018756169792695	0.054294175715696	0.0148075024679171	0.00987166831194472	0.0148075024679171	0.00493583415597236	0.0157946692991115	0.0148075024679171	0.0128331688055281	0.0177690029615005	0.0118460019743337	0.00592300098716683	0.0118460019743337	0.0118460019743337	0.00888450148075025	0.0118460019743337	0.0118460019743337	0.033563672260612	0.0227048371174729	0.0177690029615005	0.0177690029615005	0.00888450148075025	0.0236920039486673	0.00394866732477789	0.00592300098716683	0.00493583415597236	0.0069101678183613	0.00493583415597236	0.0069101678183613	0.0306021717670286	0.0118460019743337	0.0483711747285291	0.033563672260612	0.0493583415597236	0.0345508390918065	0.540967423494571	0.385982230997038	0.536031589338598	0.00789733464955577	0.0157946692991115	0.000987166831194472	0.0148075024679171	0.0157946692991115	0.0148075024679171
ENSG00000025434.19	0.608731173924148	-3.20246113438008	0.588339662514796	10.7523806465529	0.0198511166253102	0.0148883374689826	0.0297766749379653	0.00744416873449132	0.0124069478908189	0.0124069478908189	0.00248138957816377	0.00496277915632754	0	0.0248138957816377	0.0124069478908189	0.00992555831265509	0.00248138957816377	0.0372208436724566	0.0297766749379653	0.00496277915632754	0.0198511166253102	0.0248138957816377	0.0446650124069479	0.0124069478908189	0.0124069478908189	0.0421836228287841	0.00496277915632754	0.00744416873449132	0.00496277915632754	0.0173697270471464	0.032258064516129	0.0124069478908189	0.00744416873449132	0.0272952853598015	0.0595533498759305	0.00744416873449132	0.0223325062034739	0.0248138957816377	0.0620347394540943	0.00992555831265509	0.630272952853598	0.41439205955335	0.709677419354839	0.0173697270471464	0.0372208436724566	0.00496277915632754	0.0198511166253102	0.00496277915632754	0.0173697270471464
ENSG00000025708.14	-1.20007134276698	-3.22549538599058	1.38984649158994	10.5603328342124	0.0020703933747412	0.0020703933747412	0.020703933747412	0.0041407867494824	0.0082815734989648	0.020703933747412	0.0041407867494824	0.0020703933747412	0.0020703933747412	0.0248447204968944	0.0062111801242236	0.0062111801242236	0	0.0186335403726708	0.0227743271221532	0.0041407867494824	0.0041407867494824	0.010351966873706	0.0538302277432712	0.0020703933747412	0.0165631469979296	0.0248447204968944	0.0165631469979296	0.0124223602484472	0.0062111801242236	0.0289855072463768	0.0186335403726708	0.0041407867494824	0.0041407867494824	0.0331262939958592	0.0910973084886128	0.010351966873706	0.0062111801242236	0.0393374741200828	0.05175983436853	0.010351966873706	0.77639751552795	0.505175983436853	0.795031055900621	0.0248447204968944	0.0600414078674948	0.041407867494824	0.010351966873706	0.0248447204968944	0.041407867494824
ENSG00000025770.19	-0.459765182732787	-5.25172580852151	0.105800143355113	10.9541963103869	0.00165016501650165	0.0099009900990099	0.0396039603960396	0.0115511551155116	0.00825082508250825	0.0148514851485149	0.00495049504950495	0.0066006600660066	0.0033003300330033	0.0148514851485149	0.0264026402640264	0.00495049504950495	0.00165016501650165	0.0148514851485149	0.0313531353135314	0.0033003300330033	0	0.0132013201320132	0.0627062706270627	0.0033003300330033	0.0148514851485149	0.0462046204620462	0.00825082508250825	0.0148514851485149	0.00495049504950495	0.00825082508250825	0.0165016501650165	0.0033003300330033	0.00165016501650165	0.0231023102310231	0.0577557755775578	0.0066006600660066	0.0148514851485149	0.0462046204620462	0.0973597359735974	0.0165016501650165	0.656765676567657	0.412541254125413	0.782178217821782	0.0214521452145215	0.0445544554455446	0.0099009900990099	0.0148514851485149	0.00495049504950495	0.0181518151815182
ENSG00000025772.8	0.0397839213182942	-5.71789303322855	1.32681539530506	9.86263735755879	0.032258064516129	0.0387096774193548	0.0645161290322581	0.0161290322580645	0.0129032258064516	0.00645161290322581	0.00645161290322581	0.00645161290322581	0.0225806451612903	0.0193548387096774	0.00645161290322581	0.0129032258064516	0	0.0129032258064516	0.0161290322580645	0.0129032258064516	0.00645161290322581	0.0129032258064516	0.0290322580645161	0.0032258064516129	0.00645161290322581	0.0161290322580645	0	0.0225806451612903	0.00645161290322581	0.0129032258064516	0.0129032258064516	0	0.00645161290322581	0.0290322580645161	0.0419354838709677	0.00645161290322581	0.0387096774193548	0.0258064516129032	0.0419354838709677	0.0193548387096774	0.545161290322581	0.403225806451613	0.606451612903226	0.032258064516129	0.0387096774193548	0.00967741935483871	0.0290322580645161	0.00967741935483871	0.0161290322580645
ENSG00000025796.14	0.55092293263273	-3.72817819958426	-0.162413312368456	11.2306209331299	0.0551905387647832	0.011826544021025	0.0328515111695138	0.026281208935611	0.0249671484888305	0.0105124835742444	0.00394218134034166	0.00788436268068331	0.0144546649145861	0.0105124835742444	0.00788436268068331	0.011826544021025	0.0157687253613666	0.0131406044678055	0.0249671484888305	0.0210249671484888	0.0249671484888305	0.00394218134034166	0.0394218134034166	0.00919842312746386	0.0236530880420499	0.00525624178712221	0.00131406044678055	0.0223390275952694	0.00657030223390276	0.00394218134034166	0.00525624178712221	0.00788436268068331	0.0131406044678055	0.00525624178712221	0.0144546649145861	0.0249671484888305	0.0657030223390276	0.0144546649145861	0.0341655716162943	0.049934296977661	0.532194480946124	0.327201051248357	0.367936925098555	0.0197109067017083	0.0131406044678055	0.00131406044678055	0.0197109067017083	0.0210249671484888	0.00657030223390276
ENSG00000025800.14	0.610863467445426	-6.36276050511826	0.992931222297091	10.654636028528	0.0223463687150838	0.0204841713221601	0.0242085661080074	0.0335195530726257	0.0148975791433892	0.0167597765363128	0.00558659217877095	0.0111731843575419	0.0148975791433892	0.0186219739292365	0.0074487895716946	0.00931098696461825	0.0130353817504655	0.0297951582867784	0.0223463687150838	0.0223463687150838	0.0130353817504655	0.0074487895716946	0.042830540037244	0	0.00931098696461825	0.0130353817504655	0	0.0223463687150838	0.0111731843575419	0.0037243947858473	0.0148975791433892	0.00186219739292365	0.0111731843575419	0.0223463687150838	0.037243947858473	0.0186219739292365	0.0260707635009311	0.0204841713221601	0.0558659217877095	0.0335195530726257	0.547486033519553	0.379888268156425	0.547486033519553	0.0204841713221601	0.0279329608938547	0.00186219739292365	0.0242085661080074	0.0148975791433892	0.0167597765363128
ENSG00000026025.16	1.03889014191913	-4.46287876083185	0.269973167282765	10.4978518369511	0.0149892933618844	0.0321199143468951	0.0321199143468951	0.0171306209850107	0.00214132762312634	0.0299785867237687	0.00856531049250535	0.012847965738758	0.00856531049250535	0.0256959314775161	0.012847965738758	0.00214132762312634	0	0.0149892933618844	0.0214132762312634	0.0171306209850107	0.0149892933618844	0.00856531049250535	0.0556745182012848	0.00428265524625268	0.00214132762312634	0.00428265524625268	0.00642398286937901	0.00642398286937901	0	0.0385438972162741	0.019271948608137	0.012847965738758	0.00214132762312634	0.0256959314775161	0.0642398286937901	0.019271948608137	0.0492505353319058	0.0428265524625268	0.0685224839400428	0.019271948608137	0.620985010706638	0.361884368308351	0.713062098501071	0.00642398286937901	0.0406852248394004	0.00642398286937901	0.0171306209850107	0.00428265524625268	0.0214132762312634
ENSG00000026036.22	-2.19278555849297	-2.78217959099622	-1.00107258969698	11.2039597032395	0.00508905852417303	0.0178117048346056	0.0458015267175573	0.00508905852417303	0.00636132315521628	0.0190839694656489	0.0127226463104326	0.00254452926208651	0.00763358778625954	0.0254452926208651	0.0139949109414758	0.0089058524173028	0.00508905852417303	0.0356234096692112	0.0178117048346056	0.0114503816793893	0.00636132315521628	0.0216284987277354	0.044529262086514	0.00636132315521628	0.0152671755725191	0.0241730279898219	0.00763358778625954	0.0203562340966921	0.00636132315521628	0.0165394402035623	0.0178117048346056	0.00381679389312977	0.00381679389312977	0.0139949109414758	0.0636132315521628	0.00636132315521628	0.0114503816793893	0.0368956743002544	0.044529262086514	0.0089058524173028	0.600508905852417	0.451653944020356	0.750636132315522	0.0127226463104326	0.0330788804071247	0.0127226463104326	0.0254452926208651	0.0139949109414758	0.0241730279898219
ENSG00000026103.22	0.104377474743579	-4.8693056580115	0.310722010167028	10.1189410727235	0.0326530612244898	0.0326530612244898	0.0489795918367347	0.0204081632653061	0.0204081632653061	0.0285714285714286	0.00408163265306122	0.0244897959183673	0.036734693877551	0.00408163265306122	0.0122448979591837	0.00816326530612245	0.00816326530612245	0.0163265306122449	0.00816326530612245	0.00816326530612245	0.0204081632653061	0.00816326530612245	0.0244897959183673	0.0326530612244898	0.0244897959183673	0.00816326530612245	0	0.0244897959183673	0	0	0.00408163265306122	0	0.00816326530612245	0.0122448979591837	0.0163265306122449	0.0204081632653061	0.0612244897959184	0.0204081632653061	0.0163265306122449	0.0122448979591837	0.46530612244898	0.457142857142857	0.46530612244898	0	0.0122448979591837	0	0.0122448979591837	0.0204081632653061	0.0204081632653061
ENSG00000026297.15	-0.497594017671512	-3.9633161420983	0.790745963671475	10.3966047811819	0.0350194552529183	0.0194552529182879	0.0389105058365759	0.0194552529182879	0.0116731517509728	0.0116731517509728	0	0.00389105058365759	0.0194552529182879	0.0155642023346304	0.00778210116731518	0.00778210116731518	0.0155642023346304	0.00778210116731518	0.0116731517509728	0.0194552529182879	0.0155642023346304	0.00778210116731518	0.0428015564202335	0.0194552529182879	0.0233463035019455	0.0233463035019455	0.0116731517509728	0.0194552529182879	0	0.0194552529182879	0.00389105058365759	0.00389105058365759	0.0116731517509728	0.0194552529182879	0.0466926070038911	0.0194552529182879	0.0350194552529183	0.0272373540856031	0.0389105058365759	0.0311284046692607	0.583657587548638	0.400778210116732	0.587548638132296	0.0155642023346304	0.0311284046692607	0.0116731517509728	0	0.0116731517509728	0.0155642023346304
ENSG00000026508.18	0.718044790562221	-4.9099105044564	0.45682129885287	11.1279943209764	0.00942126514131898	0.0269179004037685	0.0174966352624495	0.0282637954239569	0.0511440107671602	0.0336473755047106	0.00942126514131898	0.0282637954239569	0.0148048452220727	0.0269179004037685	0.0161507402422611	0.0201884253028264	0.00672947510094213	0.0255720053835801	0.018842530282638	0.0134589502018843	0.0107671601615074	0.018842530282638	0.0255720053835801	0.0269179004037685	0.0282637954239569	0.0161507402422611	0.00269179004037685	0.0121130551816958	0.00269179004037685	0.0053835800807537	0.00403768506056528	0.00269179004037685	0.00403768506056528	0.0107671601615074	0.0107671601615074	0.00672947510094213	0.0457604306864065	0.0336473755047106	0.0215343203230148	0.0282637954239569	0.480484522207268	0.502018842530283	0.475100942126514	0.0228802153432032	0.00942126514131898	0.00134589502018843	0.0228802153432032	0.0296096904441454	0.0121130551816958
ENSG00000026559.14	-2.17159462775275	-2.63024530230436	-0.478933719919406	10.5915223465707	0.00194552529182879	0.0194552529182879	0.0233463035019455	0.00389105058365759	0	0.0330739299610895	0.0155642023346304	0.00194552529182879	0.00194552529182879	0.0311284046692607	0.00972762645914397	0.00389105058365759	0	0.0428015564202335	0.0233463035019455	0.00389105058365759	0.00194552529182879	0.0136186770428016	0.0350194552529183	0	0.00194552529182879	0.0194552529182879	0.0194552529182879	0.00389105058365759	0.00194552529182879	0.0466926070038911	0.0214007782101167	0.00389105058365759	0	0.0330739299610895	0.0953307392996109	0	0.00194552529182879	0.0525291828793774	0.0622568093385214	0.00389105058365759	0.61284046692607	0.429961089494163	0.939688715953307	0.00194552529182879	0.0389105058365759	0.0272373540856031	0.00194552529182879	0.00389105058365759	0.0466926070038911
ENSG00000026652.15	0.604444838502286	-3.37914063811611	0.286289824041531	10.5137275959524	0.0079155672823219	0.0184696569920844	0.0554089709762533	0.0184696569920844	0.0079155672823219	0.0211081794195251	0.0211081794195251	0.00263852242744063	0.0079155672823219	0.0211081794195251	0.0131926121372032	0.00263852242744063	0	0.0343007915567282	0.0211081794195251	0.0211081794195251	0	0.0158311345646438	0.029023746701847	0.0079155672823219	0.0131926121372032	0.0158311345646438	0.00263852242744063	0.0079155672823219	0.00527704485488127	0.0131926121372032	0.0158311345646438	0	0.00527704485488127	0.0395778364116095	0.0686015831134565	0	0.0211081794195251	0.029023746701847	0.0343007915567282	0.0105540897097625	0.50131926121372	0.37467018469657	0.751978891820581	0.00263852242744063	0.0395778364116095	0.00263852242744063	0.00263852242744063	0.0105540897097625	0.0237467018469657
ENSG00000026950.17	2.16237345816512	-2.96217054274899	-2.77893332583986	10.7338627196785	0.0214007782101167	0.0175097276264591	0.0408560311284047	0.0116731517509728	0.0116731517509728	0.0116731517509728	0.00194552529182879	0.0233463035019455	0.0291828793774319	0.0155642023346304	0.0136186770428016	0.0175097276264591	0.00778210116731518	0.0214007782101167	0.0214007782101167	0.0116731517509728	0.0136186770428016	0.00778210116731518	0.0272373540856031	0.0136186770428016	0.00583657587548638	0.0214007782101167	0.00583657587548638	0.0175097276264591	0.00389105058365759	0	0.00583657587548638	0.00389105058365759	0.00583657587548638	0.0214007782101167	0.0525291828793774	0.0175097276264591	0.0214007782101167	0.0214007782101167	0.0447470817120623	0.0252918287937743	0.552529182879377	0.420233463035019	0.575875486381323	0.0330739299610895	0.0252918287937743	0.00389105058365759	0.0116731517509728	0.0214007782101167	0.0136186770428016
ENSG00000027001.10	0.192067902312131	-5.79765280590725	0.520920777917616	11.0654161346765	0.030812324929972	0.00840336134453781	0.0182072829131653	0.0224089635854342	0.00980392156862745	0.00980392156862745	0.00280112044817927	0.0168067226890756	0.0182072829131653	0.0140056022408964	0.015406162464986	0.0126050420168067	0.00420168067226891	0.0112044817927171	0.0364145658263305	0.0196078431372549	0.0168067226890756	0.00980392156862745	0.0168067226890756	0.0182072829131653	0.0196078431372549	0.0168067226890756	0.00280112044817927	0.015406162464986	0.0112044817927171	0.00700280112044818	0.00560224089635854	0.0140056022408964	0.0126050420168067	0.0196078431372549	0.0294117647058824	0.0238095238095238	0.0448179271708683	0.0196078431372549	0.0252100840336134	0.0364145658263305	0.563025210084034	0.397759103641457	0.446778711484594	0.0210084033613445	0.0224089635854342	0.00420168067226891	0.0266106442577031	0.0238095238095238	0.015406162464986
ENSG00000027075.15	-0.632702853485309	-5.88704163988895	-0.336321315634937	11.1459321458205	0.0263157894736842	0.0248538011695906	0.0307017543859649	0.0204678362573099	0.00730994152046784	0.0350877192982456	0.010233918128655	0.0087719298245614	0.0131578947368421	0.0087719298245614	0.0116959064327485	0.0043859649122807	0.0087719298245614	0.0277777777777778	0.0277777777777778	0.0175438596491228	0.0116959064327485	0.0248538011695906	0.033625730994152	0.0146198830409357	0.0160818713450292	0.0146198830409357	0.00146198830409357	0.010233918128655	0.0131578947368421	0.0160818713450292	0.00146198830409357	0.0043859649122807	0.0043859649122807	0.0233918128654971	0.0365497076023392	0.0087719298245614	0.0233918128654971	0.0277777777777778	0.0380116959064327	0.0233918128654971	0.536549707602339	0.37719298245614	0.619883040935672	0.0146198830409357	0.0190058479532164	0.0043859649122807	0.0116959064327485	0.0175438596491228	0.0190058479532164
ENSG00000027697.14	0.920980393707941	-5.07883802466967	0.727602992784428	10.6229669447905	0.036734693877551	0.0122448979591837	0.0224489795918367	0.0326530612244898	0.0183673469387755	0.0142857142857143	0.00408163265306122	0.0163265306122449	0.0163265306122449	0.0183673469387755	0.00612244897959184	0.0163265306122449	0.0204081632653061	0.0204081632653061	0.0163265306122449	0.0326530612244898	0.00612244897959184	0.00612244897959184	0.0224489795918367	0.0183673469387755	0.0306122448979592	0.0102040816326531	0.00612244897959184	0.0183673469387755	0.00204081632653061	0	0	0	0.0102040816326531	0.0142857142857143	0.0122448979591837	0.0122448979591837	0.0591836734693878	0.0122448979591837	0.0326530612244898	0.036734693877551	0.483673469387755	0.377551020408163	0.36530612244898	0.00612244897959184	0.00816326530612245	0.00408163265306122	0.0142857142857143	0.0163265306122449	0.00816326530612245
ENSG00000027847.14	-0.514320150316252	-2.44284698467434	0.195320788475473	9.97727992349992	0.00609756097560976	0.024390243902439	0.0365853658536585	0.00304878048780488	0.0121951219512195	0.00914634146341463	0.00304878048780488	0.0121951219512195	0	0.0182926829268293	0.0213414634146341	0	0	0.0213414634146341	0.0152439024390244	0.00609756097560976	0.00609756097560976	0.0396341463414634	0.0274390243902439	0.00609756097560976	0.00609756097560976	0.0365853658536585	0.00609756097560976	0.0182926829268293	0	0.0365853658536585	0.024390243902439	0.00304878048780488	0.00304878048780488	0.0457317073170732	0.0518292682926829	0.00304878048780488	0.00914634146341463	0.0457317073170732	0.0457317073170732	0	0.615853658536585	0.448170731707317	0.835365853658537	0.0152439024390244	0.0274390243902439	0.00914634146341463	0.0121951219512195	0.0121951219512195	0.0426829268292683
ENSG00000027869.11	0.648399748209786	-2.49026119725215	1.15019158900547	10.2300204357056	0.010752688172043	0.0161290322580645	0.0161290322580645	0.0134408602150538	0.010752688172043	0.0295698924731183	0.00268817204301075	0.010752688172043	0.00806451612903226	0.0376344086021505	0.0241935483870968	0	0.00268817204301075	0.021505376344086	0.010752688172043	0.00268817204301075	0.00537634408602151	0.032258064516129	0.0645161290322581	0.00537634408602151	0.0241935483870968	0.0564516129032258	0.010752688172043	0.043010752688172	0.00537634408602151	0.0134408602150538	0.0188172043010753	0	0.00537634408602151	0.0188172043010753	0.0510752688172043	0.0161290322580645	0.021505376344086	0.0161290322580645	0.0510752688172043	0.00537634408602151	0.663978494623656	0.513440860215054	0.739247311827957	0.0161290322580645	0.0456989247311828	0.010752688172043	0.010752688172043	0.0161290322580645	0.0241935483870968
ENSG00000028116.17	0.280567622995284	-6.10552162774748	0.22159469568722	10.6474584264549	0.0589390962671906	0.0196463654223969	0.031434184675835	0.031434184675835	0.0235756385068762	0.00589390962671906	0.00196463654223969	0.0137524557956778	0.0255402750491159	0.0117878192534381	0.00392927308447937	0.0216110019646365	0.0216110019646365	0.0176817288801572	0.0157170923379175	0.0117878192534381	0.0255402750491159	0.00785854616895874	0.0294695481335953	0.0157170923379175	0.0255402750491159	0.00785854616895874	0.00196463654223969	0.0216110019646365	0.00392927308447937	0.00392927308447937	0.00196463654223969	0	0.00392927308447937	0.00785854616895874	0.0216110019646365	0.0235756385068762	0.0451866404715128	0.0137524557956778	0.0216110019646365	0.0275049115913556	0.473477406679764	0.357563850687623	0.355599214145383	0.0216110019646365	0.00785854616895874	0	0.0176817288801572	0.0294695481335953	0.0157170923379175
ENSG00000028203.18	0.61689258717322	-4.3871303493125	-1.63864856925845	11.353698209048	0.0375	0.0125	0.0125	0.0375	0.075	0	0	0.0125	0.0125	0	0	0.0125	0.025	0	0.0375	0	0.05	0.025	0.0125	0.0125	0.0375	0	0.0125	0.025	0	0	0	0	0.0125	0	0.025	0.0125	0.0375	0.025	0.05	0.0125	0.4625	0.375	0.35	0	0	0	0.0125	0.05	0.0125
ENSG00000028310.18	-1.11589273701762	-2.99626104471819	-0.00610960741261879	11.0161118382205	0.043956043956044	0	0.021978021978022	0	0.032967032967033	0.010989010989011	0.021978021978022	0.021978021978022	0.142857142857143	0.0879120879120879	0.0769230769230769	0.010989010989011	0	0.032967032967033	0.0549450549450549	0	0	0.010989010989011	0.043956043956044	0	0	0.010989010989011	0.010989010989011	0	0	0.010989010989011	0.010989010989011	0.010989010989011	0	0	0.032967032967033	0.010989010989011	0.032967032967033	0	0.043956043956044	0	0.351648351648352	0.626373626373626	0.626373626373626	0	0.010989010989011	0	0	0.043956043956044	0.021978021978022
ENSG00000028528.15	0.280531959502487	-4.60472040704029	0.63833685265025	10.8826430493618	0.0344168260038241	0.0152963671128107	0.0458891013384321	0.0191204588910134	0.0325047801147228	0.011472275334608	0.00191204588910134	0.00764818355640535	0.00956022944550669	0.0152963671128107	0.011472275334608	0.00956022944550669	0.011472275334608	0.011472275334608	0.017208413001912	0.0152963671128107	0.011472275334608	0.00573613766730402	0.0535372848948375	0.00956022944550669	0.00956022944550669	0.011472275334608	0.00764818355640535	0.017208413001912	0.00191204588910134	0.00956022944550669	0.0133843212237094	0.00191204588910134	0.011472275334608	0.0248565965583174	0.0267686424474187	0.0229445506692161	0.0420650095602294	0.0305927342256214	0.0764818355640535	0.0191204588910134	0.586998087954111	0.365200764818356	0.579349904397706	0.017208413001912	0.0420650095602294	0.00764818355640535	0.017208413001912	0.00191204588910134	0.00956022944550669
ENSG00000028839.10	-0.177348359587992	-3.18883975505395	-0.739928817474796	9.16239132875691	0.0427807486631016	0.0213903743315508	0.0267379679144385	0.0213903743315508	0.0588235294117647	0	0	0.0106951871657754	0.0374331550802139	0.0053475935828877	0.0106951871657754	0.0267379679144385	0.0106951871657754	0.0106951871657754	0.0160427807486631	0.0588235294117647	0	0	0.0213903743315508	0.0160427807486631	0.0160427807486631	0.0053475935828877	0	0.0213903743315508	0	0.0053475935828877	0.0053475935828877	0.0160427807486631	0.0160427807486631	0	0.0106951871657754	0.0106951871657754	0.0588235294117647	0.0106951871657754	0	0.0213903743315508	0.459893048128342	0.401069518716578	0.251336898395722	0.0267379679144385	0.0160427807486631	0	0.0427807486631016	0.0267379679144385	0
ENSG00000029153.14	0.896699647965445	-6.31257882076066	-3.44634467419138	10.9255544398736	0.0447761194029851	0.0165837479270315	0.021558872305141	0.0281923714759536	0.0232172470978441	0.0066334991708126	0	0.0248756218905473	0.0265339966832504	0.0132669983416252	0.0116086235489221	0.033167495854063	0.00829187396351575	0.00829187396351575	0.0265339966832504	0.021558872305141	0.0199004975124378	0.0149253731343284	0.0232172470978441	0.0149253731343284	0.0248756218905473	0.0033167495854063	0	0.0165837479270315	0.0033167495854063	0.0033167495854063	0.00497512437810945	0.0033167495854063	0.0066334991708126	0.00995024875621891	0.0116086235489221	0.0165837479270315	0.0431177446102819	0.0182421227197347	0.0265339966832504	0.0348258706467662	0.477611940298507	0.409618573797678	0.354892205638474	0.0182421227197347	0.00995024875621891	0.00995024875621891	0.0182421227197347	0.033167495854063	0.00829187396351575
ENSG00000029363.17	1.08894815495803	-4.15738482198964	-1.13004102784719	11.5225815312548	0.0525568181818182	0.00284090909090909	0.0340909090909091	0.0269886363636364	0.0170454545454545	0.00852272727272727	0	0.0184659090909091	0.0539772727272727	0.00994318181818182	0.0284090909090909	0.0355113636363636	0.00568181818181818	0.00994318181818182	0.0127840909090909	0.0113636363636364	0.015625	0.0142045454545455	0.0227272727272727	0.0198863636363636	0.015625	0.00568181818181818	0.00284090909090909	0.0340909090909091	0.0142045454545455	0.00426136363636364	0.00568181818181818	0.0142045454545455	0.00568181818181818	0.00852272727272727	0.00710227272727273	0.0113636363636364	0.0525568181818182	0.00994318181818182	0.0326704545454545	0.0397727272727273	0.460227272727273	0.498579545454545	0.315340909090909	0.0170454545454545	0.00426136363636364	0.00142045454545455	0.015625	0.0213068181818182	0.00426136363636364
ENSG00000029364.12	-0.025227250453444	-5.8733106288055	-0.0575133879638718	9.97297978606629	0.0162337662337662	0.00649350649350649	0.0162337662337662	0.012987012987013	0.0162337662337662	0.00974025974025974	0.00974025974025974	0.012987012987013	0.00649350649350649	0.0194805194805195	0.00324675324675325	0.012987012987013	0.00324675324675325	0.025974025974026	0.025974025974026	0.0227272727272727	0.00324675324675325	0.0292207792207792	0.0162337662337662	0.038961038961039	0.00974025974025974	0.00649350649350649	0	0.00974025974025974	0.00649350649350649	0.00324675324675325	0.00324675324675325	0	0.00324675324675325	0.0194805194805195	0.0584415584415584	0.0194805194805195	0.0292207792207792	0.012987012987013	0.0194805194805195	0.0194805194805195	0.626623376623377	0.399350649350649	0.483766233766234	0.0551948051948052	0.0324675324675325	0	0.0324675324675325	0.038961038961039	0.0162337662337662
ENSG00000029639.11	0.854265133361287	-3.38664686606318	0.495579994943092	10.0251395622785	0.0345821325648415	0	0.0345821325648415	0.037463976945245	0.0144092219020173	0	0.00864553314121038	0.0230547550432277	0.0345821325648415	0.0144092219020173	0.0115273775216138	0.00864553314121038	0.00864553314121038	0.0144092219020173	0.0172910662824208	0.031700288184438	0.0115273775216138	0.00864553314121038	0.0345821325648415	0.00864553314121038	0.0201729106628242	0.0172910662824208	0.00288184438040346	0.0259365994236311	0.0172910662824208	0.00864553314121038	0.00288184438040346	0.00576368876080692	0.00288184438040346	0.031700288184438	0.0288184438040346	0.0201729106628242	0.0518731988472622	0.0230547550432277	0.0172910662824208	0.0259365994236311	0.544668587896254	0.37463976945245	0.432276657060519	0.0230547550432277	0.00864553314121038	0.00576368876080692	0.0201729106628242	0.0230547550432277	0.0144092219020173
ENSG00000029725.17	-0.436072887045158	-5.82567275871067	-1.31312608927449	11.5410966153495	0.048667439165701	0.00811123986095017	0.033603707995365	0.0254924681344148	0.0173812282734647	0.00926998841251448	0.00231749710312862	0.0104287369640788	0.0208574739281576	0.00811123986095017	0.0115874855156431	0.0115874855156431	0.0115874855156431	0.0104287369640788	0.0243337195828505	0.0139049826187717	0.0347624565469293	0.00926998841251448	0.0683661645422943	0.00926998841251448	0.00811123986095017	0	0.00231749710312862	0.00463499420625724	0.00579374275782155	0	0.0104287369640788	0.00811123986095017	0.0115874855156431	0.0127462340672074	0.0289687137891078	0.0196987253765933	0.0764774044032445	0.0231749710312862	0.0625724217844728	0.033603707995365	0.582850521436848	0.302433371958285	0.426419466975666	0.0289687137891078	0.00926998841251448	0.00579374275782155	0.0324449594438007	0.0127462340672074	0.00695249130938586
ENSG00000029993.15	0.428591938298664	-6.8790678123322	-0.121907950536142	9.23840473932508	0.0646766169154229	0.00995024875621891	0.134328358208955	0.0248756218905473	0.00995024875621891	0	0.00497512437810945	0.00497512437810945	0.00497512437810945	0	0.00995024875621891	0.00497512437810945	0	0.0149253731343284	0.0298507462686567	0.00497512437810945	0	0	0.00995024875621891	0.00497512437810945	0.0199004975124378	0.0199004975124378	0.00497512437810945	0.0199004975124378	0	0.00995024875621891	0.00995024875621891	0	0	0	0.0149253731343284	0	0.0696517412935323	0.0199004975124378	0.0845771144278607	0.0447761194029851	0.512437810945274	0.338308457711443	0.522388059701492	0.0248756218905473	0.00995024875621891	0.00995024875621891	0.0298507462686567	0.0248756218905473	0.0149253731343284
ENSG00000030066.13	0.86071916716932	-5.0149541007239	-0.0730944298469611	12.1254134704833	0.0201809324982603	0.011830201809325	0.0153096729297147	0.0257480862908838	0.0201809324982603	0.00835073068893528	0.00208768267223382	0.0201809324982603	0.00556715379262352	0.0069589422407794	0.011134307585247	0.0180932498260264	0.011830201809325	0.0146137787056367	0.0250521920668058	0.0257480862908838	0.0222686151704941	0.011830201809325	0.0306193458594294	0.0146137787056367	0.0146137787056367	0.00974251913709116	0.00278357689631176	0.0167014613778706	0.00904662491301322	0.00835073068893528	0.00974251913709116	0.00556715379262352	0.0139178844815588	0.0160055671537926	0.0299234516353514	0.0264439805149617	0.0368823938761308	0.0146137787056367	0.0340988169798191	0.0320111343075852	0.546972860125261	0.380654140570633	0.433542101600557	0.0201809324982603	0.0187891440501044	0.00626304801670146	0.0271398747390397	0.0264439805149617	0.00765483646485734
ENSG00000030110.13	-0.551267028335737	-4.00487708223842	-1.57624719603327	9.35974956032233	0.00471698113207547	0.0141509433962264	0.00471698113207547	0.0141509433962264	0.00471698113207547	0.0283018867924528	0.00471698113207547	0.00471698113207547	0.00471698113207547	0.0188679245283019	0.00943396226415094	0.00471698113207547	0	0.0235849056603774	0.0235849056603774	0.0141509433962264	0.00943396226415094	0.0141509433962264	0.0707547169811321	0.0141509433962264	0.00943396226415094	0.0188679245283019	0	0.0235849056603774	0.00943396226415094	0.0188679245283019	0.00943396226415094	0.00943396226415094	0.00943396226415094	0.00471698113207547	0.0613207547169811	0.00471698113207547	0.00943396226415094	0.0283018867924528	0.0566037735849057	0	0.660377358490566	0.415094339622642	0.702830188679245	0.0141509433962264	0.0471698113207547	0	0.0235849056603774	0.00943396226415094	0.0518867924528302
ENSG00000030582.18	0.0714043441387187	-7.27459513140522	1.3715842842337	10.8963324039099	0.00336700336700337	0.0134680134680135	0.0235690235690236	0.00168350168350168	0.00841750841750842	0.0286195286195286	0.0134680134680135	0.00673400673400673	0.00673400673400673	0.0235690235690236	0.0117845117845118	0.00841750841750842	0.00168350168350168	0.0117845117845118	0.0134680134680135	0	0.00673400673400673	0.0387205387205387	0.0420875420875421	0.00673400673400673	0.0185185185185185	0.0353535353535354	0.0117845117845118	0.0185185185185185	0.00841750841750842	0.0134680134680135	0.0101010101010101	0.00505050505050505	0.00168350168350168	0.0101010101010101	0.0303030303030303	0.00168350168350168	0.00841750841750842	0.0353535353535354	0.0252525252525253	0.0252525252525253	0.569023569023569	0.595959595959596	0.730639730639731	0.0117845117845118	0.0404040404040404	0.00336700336700337	0.0235690235690236	0.0101010101010101	0.0269360269360269
ENSG00000031003.10	-0.193498766328436	-4.30636617737082	-2.73063271302445	11.4589192069676	0.0425764192139738	0.0109170305676856	0.027292576419214	0.0360262008733624	0.0120087336244541	0.00655021834061135	0.00218340611353712	0.00873362445414847	0.0207423580786026	0.0163755458515284	0.0141921397379913	0.0240174672489083	0.0120087336244541	0.00982532751091703	0.0152838427947598	0.027292576419214	0.0251091703056769	0.00982532751091703	0.0294759825327511	0.0174672489082969	0.0251091703056769	0.00545851528384279	0.00109170305676856	0.0141921397379913	0.00436681222707424	0.00327510917030568	0.00327510917030568	0.00655021834061135	0.00436681222707424	0.00327510917030568	0.0185589519650655	0.0382096069868996	0.0895196506550218	0.0141921397379913	0.0382096069868996	0.0491266375545851	0.539301310043668	0.334061135371179	0.322052401746725	0.0163755458515284	0.00873362445414847	0.00109170305676856	0.0207423580786026	0.0196506550218341	0.00327510917030568
ENSG00000031691.7	0.546097650654497	-5.21029062883807	1.25928254541841	9.6582114827518	0.0855018587360595	0.0260223048327138	0.0520446096654275	0.0483271375464684	0.0223048327137546	0.0148698884758364	0	0.0223048327137546	0.0260223048327138	0.0111524163568773	0.00371747211895911	0.0260223048327138	0.0148698884758364	0	0.0408921933085502	0.033457249070632	0.0260223048327138	0.00743494423791822	0.0371747211895911	0.0185873605947955	0.00743494423791822	0.00743494423791822	0.00371747211895911	0.00743494423791822	0.00371747211895911	0	0	0	0.0260223048327138	0.0111524163568773	0.033457249070632	0.0185873605947955	0.0743494423791822	0.0111524163568773	0.0260223048327138	0.0223048327137546	0.45724907063197	0.28996282527881	0.356877323420074	0.0260223048327138	0.00743494423791822	0.00371747211895911	0.0148698884758364	0.0111524163568773	0
ENSG00000031698.13	0.668831431970992	-4.36556328326414	0.499356976208063	10.654636028528	0.0233009708737864	0.0252427184466019	0.0640776699029126	0.00970873786407767	0.0058252427184466	0.0252427184466019	0.00388349514563107	0.0058252427184466	0.00388349514563107	0.00776699029126214	0.00776699029126214	0.0116504854368932	0.00194174757281553	0.0252427184466019	0.0252427184466019	0.0271844660194175	0.00776699029126214	0.0058252427184466	0.0330097087378641	0.0135922330097087	0.00970873786407767	0.0155339805825243	0.00776699029126214	0.00776699029126214	0.0174757281553398	0.0058252427184466	0.0155339805825243	0.00970873786407767	0.0058252427184466	0.0155339805825243	0.0407766990291262	0.0116504854368932	0.0233009708737864	0.0330097087378641	0.0699029126213592	0.0330097087378641	0.570873786407767	0.345631067961165	0.63495145631068	0.0174757281553398	0.0213592233009709	0.00388349514563107	0.0194174757281553	0.0135922330097087	0.0233009708737864
ENSG00000031823.14	0.0898641038987081	-3.61081447123665	0.839600094792421	11.0098286173681	0.0176056338028169	0.0211267605633803	0.0334507042253521	0.0158450704225352	0.0123239436619718	0.0246478873239437	0.0105633802816901	0.00528169014084507	0.0105633802816901	0.0369718309859155	0.00704225352112676	0.0140845070422535	0.00176056338028169	0.0140845070422535	0.0158450704225352	0.00352112676056338	0.00880281690140845	0.0105633802816901	0.0475352112676056	0.00352112676056338	0.0158450704225352	0.0246478873239437	0.00880281690140845	0.0352112676056338	0.00880281690140845	0.00880281690140845	0.0105633802816901	0	0.00528169014084507	0.00880281690140845	0.0299295774647887	0.00528169014084507	0.0316901408450704	0.0404929577464789	0.0686619718309859	0.0158450704225352	0.621478873239437	0.501760563380282	0.64612676056338	0.0316901408450704	0.0528169014084507	0.0123239436619718	0.0264084507042254	0.00880281690140845	0.022887323943662
ENSG00000032219.19	0.0648508957621075	-4.42853350796274	-0.702982735022757	11.8845521339872	0.0659777424483307	0.0103338632750397	0.0437201907790143	0.0365659777424483	0.019872813990461	0.0111287758346582	0.00238473767885533	0.0158982511923688	0.0214626391096979	0.0111287758346582	0.0158982511923688	0.027027027027027	0.0135135135135135	0.0095389507154213	0.0158982511923688	0.0254372019077901	0.0182829888712242	0.00317965023847377	0.0166931637519873	0.0111287758346582	0.0182829888712242	0.00317965023847377	0.00397456279809221	0.0190779014308426	0.00874403815580286	0.000794912559618442	0.00158982511923688	0.00317965023847377	0.0095389507154213	0.0111287758346582	0.00715421303656598	0.0158982511923688	0.0937996820349762	0.0222575516693164	0.0405405405405405	0.0532591414944356	0.500794912559618	0.353736089030207	0.302066772655008	0.0166931637519873	0.00794912559618442	0.00158982511923688	0.0174880763116057	0.027027027027027	0.00397456279809221
ENSG00000032389.12	-0.143987922020512	-4.93634836510193	0.666357197140112	10.8879821330585	0.0103092783505155	0.0335051546391753	0.0283505154639175	0.0180412371134021	0.0128865979381443	0.0283505154639175	0.0077319587628866	0.0077319587628866	0.0077319587628866	0.0438144329896907	0.0103092783505155	0.00515463917525773	0.0077319587628866	0.0335051546391753	0.0154639175257732	0.0103092783505155	0.0077319587628866	0.0257731958762887	0.0335051546391753	0.0206185567010309	0.0077319587628866	0.0128865979381443	0.00515463917525773	0.0077319587628866	0.00257731958762887	0.00257731958762887	0.0103092783505155	0.0077319587628866	0.00257731958762887	0.0154639175257732	0.0463917525773196	0.0103092783505155	0.0231958762886598	0.0618556701030928	0.038659793814433	0.0283505154639175	0.54639175257732	0.396907216494845	0.695876288659794	0.0154639175257732	0.0335051546391753	0.0077319587628866	0.0103092783505155	0.0128865979381443	0.0128865979381443
ENSG00000032444.16	-1.17355638153101	-5.63268521268639	0.816803802318594	12.0518886559054	0.00753012048192771	0.0112951807228916	0.0286144578313253	0.0052710843373494	0.00677710843373494	0.0240963855421687	0.016566265060241	0.00903614457831325	0.00150602409638554	0.0286144578313253	0.00753012048192771	0.00301204819277108	0	0.0308734939759036	0.0225903614457831	0.0105421686746988	0.00451807228915663	0.0173192771084337	0.0384036144578313	0.00301204819277108	0.0128012048192771	0.0301204819277108	0.0112951807228916	0.0112951807228916	0.00677710843373494	0.0301204819277108	0.0286144578313253	0.0052710843373494	0.00753012048192771	0.0240963855421687	0.0640060240963855	0.00753012048192771	0.00978915662650602	0.0399096385542169	0.0496987951807229	0.0135542168674699	0.64683734939759	0.463855421686747	0.79894578313253	0.0158132530120482	0.0384036144578313	0.0143072289156626	0.00828313253012048	0.00828313253012048	0.0368975903614458
ENSG00000032742.17	0.662674110120884	-3.90531594580778	-0.749350991452869	11.297489501161	0.0551558752997602	0.013189448441247	0.0227817745803357	0.0407673860911271	0.0167865707434053	0.00599520383693046	0.00119904076738609	0.0215827338129496	0.0287769784172662	0.0107913669064748	0.0107913669064748	0.026378896882494	0.0227817745803357	0.00959232613908873	0.0275779376498801	0.0251798561151079	0.0287769784172662	0.00599520383693046	0.0179856115107914	0.00239808153477218	0.0191846522781775	0.00359712230215827	0	0.0143884892086331	0.00719424460431655	0.00119904076738609	0.00119904076738609	0.00599520383693046	0.0107913669064748	0.00599520383693046	0.0119904076738609	0.0167865707434053	0.0587529976019185	0.0119904076738609	0.0203836930455636	0.0467625899280576	0.485611510791367	0.371702637889688	0.302158273381295	0.0371702637889688	0.0215827338129496	0	0.0371702637889688	0.0191846522781775	0.0143884892086331
ENSG00000033011.12	-0.189106661616108	-5.88705103721257	1.15169990754911	10.4948555844912	0.010752688172043	0.0279569892473118	0.0279569892473118	0.0043010752688172	0.010752688172043	0.00860215053763441	0.010752688172043	0.0043010752688172	0.0021505376344086	0.021505376344086	0.00860215053763441	0.0043010752688172	0.0021505376344086	0.0129032258064516	0.0279569892473118	0.00860215053763441	0.0021505376344086	0.0258064516129032	0.0365591397849462	0.0129032258064516	0.00860215053763441	0.021505376344086	0.0043010752688172	0.0193548387096774	0.00645161290322581	0.0129032258064516	0.0193548387096774	0.00645161290322581	0.0043010752688172	0.0236559139784946	0.0924731182795699	0.0172043010752688	0.0193548387096774	0.0301075268817204	0.0365591397849462	0.0129032258064516	0.619354838709677	0.391397849462366	0.718279569892473	0.00860215053763441	0.0193548387096774	0.0172043010752688	0.0172043010752688	0.010752688172043	0.0236559139784946
ENSG00000033030.14	0.829100864348266	-3.17262954228173	0.0638338052360349	11.0566377151132	0.0296610169491525	0.0240112994350282	0.0353107344632768	0.0310734463276836	0.00988700564971751	0.00706214689265537	0.00423728813559322	0.0254237288135593	0.00988700564971751	0.0169491525423729	0.00706214689265537	0.019774011299435	0.0155367231638418	0.00847457627118644	0.0169491525423729	0.0155367231638418	0.0169491525423729	0.0112994350282486	0.038135593220339	0.00706214689265537	0.0353107344632768	0.0141242937853107	0.0112994350282486	0.0282485875706215	0.00706214689265537	0.00423728813559322	0.00988700564971751	0	0.0141242937853107	0.0155367231638418	0.00706214689265537	0.0211864406779661	0.0564971751412429	0.0310734463276836	0.0494350282485876	0.0254237288135593	0.567796610169492	0.398305084745763	0.443502824858757	0.019774011299435	0.0169491525423729	0.00423728813559322	0.0127118644067797	0.0240112994350282	0.0127118644067797
ENSG00000033050.9	0.287600439984776	-5.21444790325038	0.308120316031375	10.871135184243	0.0208333333333333	0.016025641025641	0.0657051282051282	0.0208333333333333	0.0176282051282051	0.0176282051282051	0.00480769230769231	0.0112179487179487	0.00641025641025641	0.00801282051282051	0.0128205128205128	0.00801282051282051	0.0016025641025641	0.0304487179487179	0.0384615384615385	0.0192307692307692	0.00801282051282051	0.0208333333333333	0.032051282051282	0.0192307692307692	0.00961538461538462	0.0192307692307692	0	0.0144230769230769	0.0112179487179487	0.00480769230769231	0.0128205128205128	0.00641025641025641	0.016025641025641	0.0240384615384615	0.0528846153846154	0.00641025641025641	0.0240384615384615	0.0256410256410256	0.0657051282051282	0.0288461538461538	0.575320512820513	0.342948717948718	0.618589743589744	0.0144230769230769	0.0304487179487179	0.00320512820512821	0.0176282051282051	0.016025641025641	0.0128205128205128
ENSG00000033100.16	-0.470622001246776	-1.96695610944007	-0.52058468927749	11.2270141936491	0.00388098318240621	0.0103492884864166	0.0129366106080207	0.00905562742561449	0.0103492884864166	0.0142302716688228	0.00258732212160414	0.00905562742561449	0.00388098318240621	0.0168175937904269	0.00905562742561449	0.00776196636481242	0.00258732212160414	0.0103492884864166	0.0142302716688228	0.00517464424320828	0.00388098318240621	0.018111254851229	0.0413971539456662	0.00776196636481242	0.0245795601552393	0.0245795601552393	0.00258732212160414	0.0206985769728331	0.0168175937904269	0.019404915912031	0.0401034928848642	0.00905562742561449	0.00517464424320828	0.036222509702458	0.0711513583441138	0.00905562742561449	0.0245795601552393	0.0297542043984476	0.0465717981888745	0.0116429495472186	0.702457956015524	0.478654592496766	0.688227684346701	0.019404915912031	0.03751617076326	0.00776196636481242	0.0388098318240621	0.00646830530401035	0.0245795601552393
ENSG00000033170.16	-0.27440488131713	-5.84498494749425	-1.09310971218709	10.8328900141647	0.0381944444444444	0.00868055555555556	0.0277777777777778	0.0277777777777778	0.0225694444444444	0.00694444444444444	0.00520833333333333	0.0104166666666667	0.0138888888888889	0.00347222222222222	0.0138888888888889	0.00868055555555556	0.0138888888888889	0.0138888888888889	0.015625	0.0295138888888889	0.0121527777777778	0.0104166666666667	0.03125	0.03125	0.0121527777777778	0.0173611111111111	0	0.0173611111111111	0.0173611111111111	0.0104166666666667	0.00694444444444444	0.00520833333333333	0.0104166666666667	0.015625	0.0173611111111111	0.0208333333333333	0.0590277777777778	0.0225694444444444	0.0190972222222222	0.0329861111111111	0.555555555555556	0.369791666666667	0.414930555555556	0.0190972222222222	0.0190972222222222	0	0.0173611111111111	0.0243055555555556	0.0173611111111111
ENSG00000033178.13	1.08650757142087	-4.19486678167943	0.0142309549250013	11.6608872703026	0.0455840455840456	0.00949667616334283	0.0265906932573599	0.0313390313390313	0.0313390313390313	0.0113960113960114	0.00189933523266857	0.0218423551756885	0.0123456790123457	0.00759734093067426	0.00949667616334283	0.0161443494776828	0.0227920227920228	0.00664767331433998	0.0170940170940171	0.0341880341880342	0.0161443494776828	0.00949667616334283	0.0218423551756885	0.0199430199430199	0.0237416904083571	0.00284900284900285	0.00189933523266857	0.0246913580246914	0.00474833808167141	0.00189933523266857	0.000949667616334283	0.00474833808167141	0.00949667616334283	0.00664767331433998	0.00759734093067426	0.0246913580246914	0.0512820512820513	0.0142450142450142	0.0218423551756885	0.0417853751187085	0.491927825261159	0.374169040835708	0.304843304843305	0.0303893637226971	0.01329534662868	0.000949667616334283	0.0237416904083571	0.0246913580246914	0.0113960113960114
ENSG00000033627.16	0.623810052049911	-4.26245006075654	0.61097400607914	11.4377520723236	0.0166865315852205	0.0297973778307509	0.0274135876042908	0.0214541120381406	0.00595947556615018	0.0226460071513707	0.00715137067938021	0.0190703218116806	0.0107270560190703	0.00953516090584029	0.00953516090584029	0.00834326579261025	0.00834326579261025	0.034564958283671	0.034564958283671	0.0274135876042908	0.00595947556615018	0.0119189511323004	0.032181168057211	0.0131108462455304	0.0154946364719905	0.00834326579261025	0.00476758045292014	0.0143027413587604	0.00715137067938021	0.00715137067938021	0.0143027413587604	0.00357568533969011	0.00476758045292014	0.0178784266984505	0.0369487485101311	0.0202622169249106	0.0286054827175209	0.0166865315852205	0.0441001191895113	0.0178784266984505	0.494636471990465	0.34684147794994	0.564958283671037	0.00834326579261025	0.0154946364719905	0.00357568533969011	0.0214541120381406	0.0202622169249106	0.0166865315852205
ENSG00000033800.13	1.06700413436276	-4.80054099818789	0.52212737592447	10.9950604670327	0.0322085889570552	0.0153374233128834	0.0214723926380368	0.0199386503067485	0.0276073619631902	0.0260736196319018	0.00613496932515337	0.0107361963190184	0.00766871165644172	0.0230061349693252	0.0138036809815951	0.0245398773006135	0.0107361963190184	0.0122699386503067	0.0230061349693252	0.0245398773006135	0.0230061349693252	0.0168711656441718	0.0214723926380368	0.0184049079754601	0.0414110429447853	0.00920245398773006	0.00766871165644172	0.0214723926380368	0.00766871165644172	0.00460122699386503	0.00766871165644172	0	0.0199386503067485	0.0122699386503067	0.0153374233128834	0.0322085889570552	0.0352760736196319	0.0260736196319018	0.00920245398773006	0.0276073619631902	0.501533742331288	0.440184049079755	0.398773006134969	0.0260736196319018	0.0107361963190184	0.00613496932515337	0.0122699386503067	0.0153374233128834	0.0138036809815951
ENSG00000033867.16	-0.0220335533806784	-4.06563164098941	-0.532099779001394	11.9381093262192	0.0424028268551237	0.00971731448763251	0.0238515901060071	0.0159010600706714	0.0185512367491166	0.0106007067137809	0.00265017667844523	0.0229681978798587	0.0220848056537102	0.0106007067137809	0.00618374558303887	0.0212014134275618	0.0220848056537102	0.0106007067137809	0.0273851590106007	0.0282685512367491	0.00971731448763251	0.0106007067137809	0.0123674911660777	0.0185512367491166	0.0185512367491166	0.00618374558303887	0.00265017667844523	0.0273851590106007	0.00530035335689046	0.00265017667844523	0.00706713780918728	0.00618374558303887	0.0123674911660777	0.0159010600706714	0.015017667844523	0.0282685512367491	0.049469964664311	0.0132508833922261	0.0203180212014134	0.0432862190812721	0.513250883392226	0.382508833922261	0.346289752650177	0.0203180212014134	0.00971731448763251	0.00088339222614841	0.0273851590106007	0.0247349823321555	0.00971731448763251
ENSG00000034152.19	-0.0688789715649211	-4.82525832933047	-0.25702759250424	10.6054795180617	0.0114942528735632	0.028735632183908	0.0632183908045977	0.00574712643678161	0.00862068965517241	0.028735632183908	0.00862068965517241	0.00574712643678161	0.00862068965517241	0.0172413793103448	0.00862068965517241	0.0028735632183908	0.0028735632183908	0.0431034482758621	0.0459770114942529	0.014367816091954	0	0.014367816091954	0.0316091954022989	0.00574712643678161	0.0114942528735632	0.0402298850574713	0.00574712643678161	0.00574712643678161	0	0.0028735632183908	0.028735632183908	0.00862068965517241	0.00574712643678161	0.00862068965517241	0.0459770114942529	0.00574712643678161	0.00574712643678161	0.0488505747126437	0.0632183908045977	0.014367816091954	0.531609195402299	0.379310344827586	0.807471264367816	0.00862068965517241	0.0373563218390805	0	0.0114942528735632	0.014367816091954	0.0229885057471264
ENSG00000034510.6	0.459671005066942	-8.34198771936639	0.800303674356837	7.08746284125034	0.0666666666666667	0.0222222222222222	0.111111111111111	0	0	0.0666666666666667	0.0444444444444444	0	0	0.0222222222222222	0	0.0222222222222222	0	0.0222222222222222	0.0444444444444444	0.0444444444444444	0	0	0.0444444444444444	0	0.0222222222222222	0	0.0222222222222222	0	0	0	0.0222222222222222	0	0	0	0.0444444444444444	0	0.0444444444444444	0.0444444444444444	0.111111111111111	0.0222222222222222	0.466666666666667	0.333333333333333	0.733333333333333	0.0222222222222222	0.0444444444444444	0	0	0	0
ENSG00000034533.11	0.407215118876783	-3.37792691214788	-1.10085678163868	11.0808175276083	0.0268714011516315	0.0134357005758157	0.0268714011516315	0.036468330134357	0.0153550863723608	0.0153550863723608	0	0.0134357005758157	0.0153550863723608	0.00767754318618042	0.0115163147792706	0.0191938579654511	0.00767754318618042	0.0287907869481766	0.0211132437619962	0.0230326295585413	0.0115163147792706	0.0115163147792706	0.0345489443378119	0.0191938579654511	0.0153550863723608	0.0134357005758157	0	0.0249520153550864	0.00575815738963532	0.00191938579654511	0.0134357005758157	0.00383877159309021	0.0249520153550864	0.0134357005758157	0.0249520153550864	0.0307101727447217	0.0287907869481766	0.0211132437619962	0.0115163147792706	0.0345489443378119	0.502879078694818	0.36852207293666	0.443378119001919	0.0134357005758157	0.0153550863723608	0.00383877159309021	0.0249520153550864	0.0153550863723608	0.00383877159309021
ENSG00000034677.13	0.696435718614349	-5.28346687646226	-0.917168682647697	11.298062567719	0.0393325387365912	0.0202622169249106	0.0166865315852205	0.0262216924910608	0.0154946364719905	0.00953516090584029	0.00595947556615018	0.0178784266984505	0.0119189511323004	0.0214541120381406	0.00953516090584029	0.0417163289630513	0.0250297973778308	0.0107270560190703	0.0262216924910608	0.032181168057211	0.0154946364719905	0.0143027413587604	0.0119189511323004	0.0154946364719905	0.0166865315852205	0.00476758045292014	0	0.0154946364719905	0.0119189511323004	0.00476758045292014	0.00834326579261025	0.00476758045292014	0.00834326579261025	0.00119189511323004	0.0119189511323004	0.00715137067938021	0.0429082240762813	0.0154946364719905	0.0166865315852205	0.0381406436233611	0.469606674612634	0.466030989272944	0.3373063170441	0.0274135876042908	0.0119189511323004	0	0.0262216924910608	0.0297973778307509	0.0190703218116806
ENSG00000034693.15	0.603896106221456	-4.14593686383186	0.293468243183733	10.1331422124006	0.0427807486631016	0.018716577540107	0.018716577540107	0.0320855614973262	0.0240641711229947	0.0106951871657754	0.00267379679144385	0.0213903743315508	0.0160427807486631	0.00802139037433155	0.0106951871657754	0.0347593582887701	0.018716577540107	0.0133689839572193	0.0294117647058824	0.0294117647058824	0.0240641711229947	0.0053475935828877	0.0401069518716578	0.018716577540107	0.0160427807486631	0.00267379679144385	0	0.018716577540107	0.0133689839572193	0.00267379679144385	0.00267379679144385	0	0.0133689839572193	0.00802139037433155	0.0427807486631016	0.0294117647058824	0.0374331550802139	0.0160427807486631	0.0240641711229947	0.0213903743315508	0.494652406417112	0.350267379679144	0.377005347593583	0.0133689839572193	0.00802139037433155	0	0.0267379679144385	0.0240641711229947	0.0106951871657754
ENSG00000034713.8	0.191787029936937	-5.11473191676476	1.63124878178486	8.48784003382305	0.0338983050847458	0.00847457627118644	0.0677966101694915	0	0.00847457627118644	0	0	0.0254237288135593	0.00847457627118644	0.0169491525423729	0.0254237288135593	0	0	0.0423728813559322	0.0338983050847458	0.0338983050847458	0	0.0169491525423729	0.0423728813559322	0	0.0169491525423729	0.00847457627118644	0.00847457627118644	0.00847457627118644	0.00847457627118644	0	0.00847457627118644	0	0.00847457627118644	0	0.0169491525423729	0.0169491525423729	0.0423728813559322	0.0338983050847458	0.0338983050847458	0.0338983050847458	0.483050847457627	0.322033898305085	0.610169491525424	0	0.00847457627118644	0.0254237288135593	0.00847457627118644	0.0254237288135593	0.0169491525423729
ENSG00000035115.22	0.581879078350724	-3.3414005664338	-0.945722340301593	10.211888294546	0.0379008746355685	0.0204081632653061	0.0233236151603499	0.0379008746355685	0.0145772594752187	0.00583090379008746	0.00291545189504373	0.0174927113702624	0.0291545189504373	0.0116618075801749	0.0145772594752187	0.00291545189504373	0.0233236151603499	0.0145772594752187	0.00583090379008746	0.032069970845481	0.0204081632653061	0.00291545189504373	0.0174927113702624	0.00583090379008746	0.0174927113702624	0.0087463556851312	0.00291545189504373	0.0233236151603499	0.0087463556851312	0.00291545189504373	0.00291545189504373	0.00291545189504373	0	0.0087463556851312	0.0204081632653061	0.0204081632653061	0.0553935860058309	0.0116618075801749	0.0087463556851312	0.0262390670553936	0.513119533527697	0.443148688046647	0.361516034985423	0.0262390670553936	0.0233236151603499	0.0116618075801749	0.032069970845481	0.0495626822157434	0.0233236151603499
ENSG00000035141.8	0.106332679907319	-4.50269686302256	0.814534844370449	9.868822554775	0.0121951219512195	0.0121951219512195	0.040650406504065	0	0	0.0203252032520325	0.00813008130081301	0.00813008130081301	0.0040650406504065	0.032520325203252	0.0040650406504065	0.016260162601626	0.0040650406504065	0.016260162601626	0.0365853658536585	0.0040650406504065	0.0040650406504065	0.0203252032520325	0.0772357723577236	0.00813008130081301	0.0121951219512195	0.0203252032520325	0.024390243902439	0.0284552845528455	0	0.0121951219512195	0.0365853658536585	0.00813008130081301	0	0.032520325203252	0.032520325203252	0.016260162601626	0.00813008130081301	0.0284552845528455	0.0447154471544715	0.016260162601626	0.638211382113821	0.495934959349594	0.74390243902439	0.0040650406504065	0.032520325203252	0.024390243902439	0.0203252032520325	0.0203252032520325	0.016260162601626
ENSG00000035403.17	0.329976684732638	-5.30935052105746	0.568602844268032	11.7338627196785	0.0346766635426429	0.0215557638238051	0.0365510777881912	0.014058106841612	0.0159325210871603	0.0187441424554827	0.0056232427366448	0.0168697282099344	0.014058106841612	0.00937207122774133	0.00656044985941893	0.0056232427366448	0.00656044985941893	0.0187441424554827	0.0337394564198688	0.0271790065604499	0.0112464854732896	0.0056232427366448	0.0468603561387067	0.00468603561387067	0.0159325210871603	0.00656044985941893	0.00656044985941893	0.0215557638238051	0.0103092783505155	0.00656044985941893	0.0149953139643861	0.00937207122774133	0.0056232427366448	0.0187441424554827	0.0309278350515464	0.014058106841612	0.0365510777881912	0.0224929709465792	0.0468603561387067	0.0374882849109653	0.615745079662605	0.417994376757263	0.524835988753515	0.0243673851921275	0.0449859418931584	0.0056232427366448	0.0496719775070291	0.0178069353327085	0.00937207122774133
ENSG00000035499.13	0.195801846731628	-5.8365589808587	-0.681415031762101	10.7099453802325	0.0471698113207547	0.0113207547169811	0.0415094339622641	0.0207547169811321	0.0150943396226415	0.0113207547169811	0.00377358490566038	0.00566037735849057	0.0150943396226415	0.00377358490566038	0.0113207547169811	0.0132075471698113	0.00943396226415094	0.0132075471698113	0.030188679245283	0.0188679245283019	0.0169811320754717	0.00943396226415094	0.030188679245283	0.0150943396226415	0.030188679245283	0.0113207547169811	0.00566037735849057	0.0264150943396226	0.00943396226415094	0.00754716981132075	0.00188679245283019	0.0150943396226415	0.0132075471698113	0.00566037735849057	0.0358490566037736	0.0188679245283019	0.0433962264150943	0.0113207547169811	0.0377358490566038	0.030188679245283	0.520754716981132	0.347169811320755	0.439622641509434	0.0169811320754717	0.00943396226415094	0.00188679245283019	0.0226415094339623	0.00943396226415094	0.00943396226415094
ENSG00000035664.11	-1.65840448903221	-3.23432684139971	0.957050674656622	10.9351650496037	0.0107816711590297	0.0242587601078167	0.0592991913746631	0.0134770889487871	0.0107816711590297	0.0161725067385445	0.0161725067385445	0.00269541778975741	0.00269541778975741	0.032345013477089	0.0269541778975741	0.0161725067385445	0.00539083557951483	0.0431266846361186	0.0188679245283019	0.0242587601078167	0.00539083557951483	0.0296495956873315	0.032345013477089	0	0.0161725067385445	0.00808625336927224	0.00808625336927224	0.00269541778975741	0	0.0134770889487871	0.032345013477089	0	0.00269541778975741	0.0215633423180593	0.0539083557951483	0.0134770889487871	0.0215633423180593	0.0377358490566038	0.078167115902965	0.0161725067385445	0.549865229110512	0.336927223719677	0.722371967654987	0.0107816711590297	0.0242587601078167	0.00269541778975741	0.0134770889487871	0.0161725067385445	0.00539083557951483
ENSG00000035681.9	-0.0533922015990169	-5.07626477380191	-0.962820358515308	11.5372184005386	0.0337690631808279	0.0152505446623094	0.0217864923747277	0.0250544662309368	0.0272331154684096	0.0119825708061002	0.00871459694989107	0.00762527233115468	0.0185185185185185	0.014161220043573	0.00980392156862745	0.0185185185185185	0.0174291938997821	0.0206971677559913	0.0250544662309368	0.0196078431372549	0.0119825708061002	0.0239651416122004	0.0348583877995643	0.0152505446623094	0.0174291938997821	0.00762527233115468	0.00217864923747277	0.0130718954248366	0.00108932461873638	0.00762527233115468	0.00326797385620915	0.00217864923747277	0.0108932461873638	0.0174291938997821	0.0261437908496732	0.0152505446623094	0.0392156862745098	0.0228758169934641	0.0228758169934641	0.0403050108932462	0.494553376906318	0.368191721132898	0.465141612200436	0.0185185185185185	0.0130718954248366	0.00217864923747277	0.0108932461873638	0.0228758169934641	0.014161220043573
ENSG00000035687.10	0.409224809158719	-6.11616404774018	-0.253946410182181	10.4220647661728	0.0437636761487965	0.0131291028446389	0.0196936542669584	0.0328227571115974	0.0153172866520788	0.00656455142231947	0.00437636761487965	0.0218818380743982	0.0175054704595186	0	0.0153172866520788	0.00437636761487965	0.0131291028446389	0.0153172866520788	0.0175054704595186	0.0350109409190372	0.0328227571115974	0	0.0109409190371991	0.0175054704595186	0.0196936542669584	0.0109409190371991	0.00218818380743982	0.0131291028446389	0.00218818380743982	0.00437636761487965	0.00656455142231947	0	0.0153172866520788	0.0175054704595186	0.00656455142231947	0.0087527352297593	0.050328227571116	0.0262582056892779	0.0153172866520788	0.0262582056892779	0.553610503282276	0.38074398249453	0.343544857768052	0.0262582056892779	0.0087527352297593	0.0153172866520788	0.0196936542669584	0.0459518599562363	0.0218818380743982
ENSG00000035862.12	-0.509072885248701	-7.62427288375281	1.89971524576493	9.56985560833095	0.00904977375565611	0.0226244343891403	0.0723981900452489	0.00452488687782805	0.00452488687782805	0.0226244343891403	0.0135746606334842	0	0.00452488687782805	0.0135746606334842	0.0135746606334842	0.00904977375565611	0.00904977375565611	0.0588235294117647	0.0271493212669683	0.00904977375565611	0.00452488687782805	0.0180995475113122	0.0316742081447964	0	0.00452488687782805	0.0226244343891403	0.0226244343891403	0.00904977375565611	0	0.0180995475113122	0.00452488687782805	0	0	0.0271493212669683	0.0407239819004525	0.00452488687782805	0.00904977375565611	0.0542986425339367	0.0452488687782805	0.00904977375565611	0.529411764705882	0.429864253393665	0.819004524886878	0.0135746606334842	0.0407239819004525	0.0361990950226244	0	0.0180995475113122	0.0316742081447964
ENSG00000035928.16	0.948161041015332	-6.15824714008181	-0.322503770510812	11.7846348455575	0.0783289817232376	0.00696257615317668	0.0600522193211488	0.030461270670148	0.0234986945169713	0.0113141862489121	0.00261096605744125	0.0121845082680592	0.0156657963446475	0.0217580504786771	0.00870322019147084	0.0261096605744125	0.0147954743255004	0.0113141862489121	0.0243690165361184	0.0217580504786771	0.0182767624020888	0.00696257615317668	0.0182767624020888	0.0113141862489121	0.0147954743255004	0.0121845082680592	0.000870322019147084	0.0147954743255004	0.00522193211488251	0.00261096605744125	0.00609225413402959	0.00435161009573542	0.00348128807658834	0.00696257615317668	0.0200174064403829	0.0156657963446475	0.051348999129678	0.0191470844212359	0.0278503046127067	0.0443864229765013	0.470844212358573	0.386422976501305	0.386422976501305	0.0234986945169713	0.0217580504786771	0.00522193211488251	0.0174064403829417	0.0243690165361184	0.0139251523063534
ENSG00000036054.13	0.659219852465938	-4.79917653390971	0.301637999777456	11.0606959316876	0.0457142857142857	0.0114285714285714	0.0171428571428571	0.03	0.0142857142857143	0.00428571428571429	0.00285714285714286	0.0171428571428571	0.01	0.0157142857142857	0.0128571428571429	0.0257142857142857	0.0171428571428571	0.0142857142857143	0.0228571428571429	0.0357142857142857	0.0142857142857143	0.01	0.0271428571428571	0.0185714285714286	0.02	0.00285714285714286	0.00571428571428571	0.0142857142857143	0.00285714285714286	0.00142857142857143	0.00428571428571429	0.00428571428571429	0.00571428571428571	0.00857142857142857	0.0271428571428571	0.0228571428571429	0.0514285714285714	0.0185714285714286	0.02	0.0471428571428571	0.498571428571429	0.37	0.368571428571429	0.03	0.00714285714285714	0.00428571428571429	0.02	0.0242857142857143	0.0142857142857143
ENSG00000036257.13	-0.0120821349820391	-4.69323720294063	-0.394566290122573	11.2532565797812	0.0442132639791938	0.0143042912873862	0.0338101430429129	0.0364109232769831	0.0312093628088427	0.00520156046814044	0.00780234070221066	0.0130039011703511	0.023407022106632	0.00650195058517555	0.0156046814044213	0.011703511053316	0.0208062418725618	0.00780234070221066	0.0416124837451235	0.023407022106632	0.0260078023407022	0.00910273081924577	0.023407022106632	0.0156046814044213	0.0143042912873862	0.00260078023407022	0.00130039011703511	0.00650195058517555	0.00780234070221066	0.00260078023407022	0.011703511053316	0.00910273081924577	0.0156046814044213	0.0221066319895969	0.00780234070221066	0.0156046814044213	0.0663198959687906	0.0195058517555267	0.023407022106632	0.0286085825747724	0.498049414824447	0.323797139141743	0.361508452535761	0.0182054616384915	0.00910273081924577	0.00390117035110533	0.0143042912873862	0.0208062418725618	0.00650195058517555
ENSG00000036549.13	0.588157770658837	-4.98141440375825	-2.16627808844385	11.4178525148859	0.0376106194690266	0.0176991150442478	0.0287610619469027	0.0342920353982301	0.0188053097345133	0.00995575221238938	0.00221238938053097	0.0210176991150442	0.0287610619469027	0.00995575221238938	0.0143805309734513	0.0287610619469027	0.0143805309734513	0.00663716814159292	0.0143805309734513	0.0165929203539823	0.0221238938053097	0.00884955752212389	0.0353982300884956	0.0154867256637168	0.0254424778761062	0.00553097345132743	0.00110619469026549	0.0353982300884956	0.0110619469026549	0.00221238938053097	0.00110619469026549	0.00774336283185841	0.00774336283185841	0.00553097345132743	0.00774336283185841	0.0154867256637168	0.0674778761061947	0.0199115044247788	0.0232300884955752	0.0497787610619469	0.514380530973451	0.40929203539823	0.310840707964602	0.0143805309734513	0.00774336283185841	0.00110619469026549	0.0176991150442478	0.0132743362831858	0.0110619469026549
ENSG00000036672.16	-0.218664543112836	-4.78001960606786	-0.376068478943064	10.9736973663054	0.0099009900990099	0.0280528052805281	0.033003300330033	0.0115511551155116	0.0198019801980198	0.033003300330033	0.0099009900990099	0.0099009900990099	0.0148514851485149	0.037953795379538	0.0099009900990099	0.00825082508250825	0.00495049504950495	0.0148514851485149	0.0181518151815182	0.0066006600660066	0.0033003300330033	0.0115511551155116	0.0346534653465347	0.0066006600660066	0.00825082508250825	0.0297029702970297	0.00825082508250825	0.0165016501650165	0.0148514851485149	0.0214521452145215	0.0214521452145215	0.0033003300330033	0.00825082508250825	0.0313531353135314	0.0462046204620462	0.0115511551155116	0.0198019801980198	0.0313531353135314	0.0264026402640264	0.0231023102310231	0.536303630363036	0.483498349834983	0.678217821782178	0.00825082508250825	0.0297029702970297	0	0.0099009900990099	0.0115511551155116	0.0247524752475248
ENSG00000037042.9	-0.188376856580878	-2.2321859372483	-1.53893617516834	10.4062050054189	0.00442477876106195	0.0398230088495575	0.0309734513274336	0.00663716814159292	0.0110619469026549	0.0331858407079646	0.00663716814159292	0.00663716814159292	0	0.0199115044247788	0.0176991150442478	0.00663716814159292	0.00221238938053097	0.0530973451327434	0.0243362831858407	0.0132743362831858	0	0.0199115044247788	0.0597345132743363	0.00884955752212389	0.00663716814159292	0.0331858407079646	0.00663716814159292	0	0.00663716814159292	0.00884955752212389	0.0243362831858407	0.00221238938053097	0.00221238938053097	0.0353982300884956	0.0530973451327434	0	0.0154867256637168	0.0486725663716814	0.0442477876106195	0.0154867256637168	0.561946902654867	0.380530973451327	0.811946902654867	0.00663716814159292	0.0398230088495575	0.00221238938053097	0.00442477876106195	0.0132743362831858	0.0309734513274336
ENSG00000037241.7	1.75916281395127	-6.13299944097361	0.343077153533412	8.77807712953536	0.089041095890411	0.0136986301369863	0.0753424657534247	0.0205479452054795	0.00684931506849315	0.0136986301369863	0	0.00684931506849315	0.00684931506849315	0.00684931506849315	0.0136986301369863	0.00684931506849315	0	0.0342465753424658	0.0273972602739726	0.0273972602739726	0.0136986301369863	0.0342465753424658	0.0410958904109589	0	0.00684931506849315	0.0205479452054795	0.00684931506849315	0	0.0136986301369863	0.0410958904109589	0.0205479452054795	0.0136986301369863	0.00684931506849315	0.00684931506849315	0.0136986301369863	0.0136986301369863	0.0273972602739726	0.0273972602739726	0.0410958904109589	0.00684931506849315	0.534246575342466	0.301369863013699	0.63013698630137	0	0.0205479452054795	0	0	0.0136986301369863	0.0273972602739726
ENSG00000037474.15	0.172341942563583	-4.5491169365487	0.250774655690495	11.1705510353167	0.0299479166666667	0.0169270833333333	0.0442708333333333	0.0247395833333333	0.01953125	0.01171875	0.00390625	0.0143229166666667	0.01171875	0.0182291666666667	0.01171875	0.0169270833333333	0.00911458333333333	0.0169270833333333	0.02734375	0.0208333333333333	0.00520833333333333	0.00911458333333333	0.03515625	0.0169270833333333	0.02734375	0.0169270833333333	0.00911458333333333	0.01953125	0.00651041666666667	0.00390625	0.0182291666666667	0.00260416666666667	0.00520833333333333	0.01953125	0.0299479166666667	0.00651041666666667	0.0416666666666667	0.0260416666666667	0.04296875	0.02734375	0.548177083333333	0.401041666666667	0.510416666666667	0.0221354166666667	0.0130208333333333	0.00651041666666667	0.0143229166666667	0.0234375	0.0169270833333333
ENSG00000037637.11	-0.570502259627388	-3.69518275345359	-0.172915271458278	11.0854724591813	0.0250696378830084	0.011142061281337	0.0153203342618384	0.0222841225626741	0.00974930362116992	0.0125348189415042	0.00278551532033426	0.0139275766016713	0.0139275766016713	0.020891364902507	0.00696378830083565	0.0278551532033426	0.00974930362116992	0.0167130919220056	0.0264623955431755	0.00835654596100279	0.00835654596100279	0.0153203342618384	0.0348189415041783	0.0153203342618384	0.0334261838440111	0.0236768802228412	0.00278551532033426	0.0417827298050139	0.00974930362116992	0.00974930362116992	0.00835654596100279	0.00278551532033426	0.011142061281337	0.0125348189415042	0.0222841225626741	0.0125348189415042	0.0278551532033426	0.0194986072423398	0.020891364902507	0.0250696378830084	0.573816155988858	0.508356545961003	0.494428969359332	0.011142061281337	0.0250696378830084	0.00417827298050139	0.0278551532033426	0.0292479108635097	0.0222841225626741
ENSG00000037749.12	0.895885765827781	-4.38386159278973	-0.181169907839741	10.0901124196643	0.0247933884297521	0.0192837465564738	0.0165289256198347	0.0247933884297521	0.0165289256198347	0.0220385674931129	0	0.0137741046831956	0.0165289256198347	0.0165289256198347	0	0.0275482093663912	0.00826446280991736	0.0247933884297521	0.0247933884297521	0.0358126721763085	0.0165289256198347	0.0110192837465565	0.0165289256198347	0.0110192837465565	0.0165289256198347	0.00550964187327824	0	0.0137741046831956	0.00550964187327824	0.00275482093663912	0.00550964187327824	0.0165289256198347	0.0110192837465565	0.0137741046831956	0.0247933884297521	0.0165289256198347	0.0358126721763085	0.0192837465564738	0.0385674931129477	0.0440771349862259	0.517906336088154	0.396694214876033	0.418732782369146	0.0247933884297521	0.0247933884297521	0	0.0220385674931129	0.0220385674931129	0.0137741046831956
ENSG00000037757.14	0.387366232989468	-2.28625949581253	0.621659155464758	10.2288186904959	0.0027027027027027	0.0162162162162162	0.0189189189189189	0.00540540540540541	0.0135135135135135	0.0459459459459459	0.00540540540540541	0.00810810810810811	0.00540540540540541	0.0216216216216216	0.00540540540540541	0	0.0027027027027027	0.0297297297297297	0.0189189189189189	0.0216216216216216	0	0.0162162162162162	0.027027027027027	0.00810810810810811	0	0.0243243243243243	0.00810810810810811	0.00810810810810811	0.00540540540540541	0.027027027027027	0.0297297297297297	0.0027027027027027	0.0135135135135135	0.027027027027027	0.0594594594594595	0.0027027027027027	0.0108108108108108	0.0324324324324324	0.0567567567567568	0.0135135135135135	0.691891891891892	0.489189189189189	0.759459459459459	0.00810810810810811	0.0918918918918919	0.0135135135135135	0.027027027027027	0.0216216216216216	0.0432432432432432
ENSG00000037897.17	1.10742743958998	-3.36314830555561	0.456480377498495	9.73470962022584	0.0072202166064982	0.0144404332129964	0.0505415162454874	0.0144404332129964	0.0108303249097473	0.0216606498194946	0.0036101083032491	0.0144404332129964	0.0108303249097473	0.0108303249097473	0	0.0072202166064982	0.0108303249097473	0.0180505415162455	0.0216606498194946	0.0072202166064982	0.0216606498194946	0.0288808664259928	0.0216606498194946	0.0108303249097473	0.0324909747292419	0.0216606498194946	0.0072202166064982	0.0180505415162455	0.0072202166064982	0.0108303249097473	0.0216606498194946	0.0144404332129964	0.0252707581227437	0.0144404332129964	0.0505415162454874	0.0072202166064982	0.0180505415162455	0.0397111913357401	0.0505415162454874	0.0144404332129964	0.635379061371841	0.397111913357401	0.617328519855596	0.0252707581227437	0.0324909747292419	0.0036101083032491	0.0144404332129964	0.0108303249097473	0.0216606498194946
ENSG00000037965.6	-1.51750968887197	-0.471847179358097	-0.468332136151918	9.51175265376738	0.0329218106995885	0.0411522633744856	0.0329218106995885	0.0123456790123457	0.00411522633744856	0.0123456790123457	0	0.00823045267489712	0.0123456790123457	0.0329218106995885	0.0123456790123457	0.00823045267489712	0	0.00823045267489712	0.0164609053497942	0.00411522633744856	0.0288065843621399	0.0329218106995885	0.0329218106995885	0.00823045267489712	0.00411522633744856	0.0288065843621399	0.0164609053497942	0.00823045267489712	0.0123456790123457	0.00411522633744856	0.0164609053497942	0.00411522633744856	0.00411522633744856	0.0123456790123457	0.0246913580246914	0.00823045267489712	0.0493827160493827	0.0205761316872428	0.0576131687242798	0.00823045267489712	0.551440329218107	0.411522633744856	0.679012345679012	0	0.0246913580246914	0.0164609053497942	0.0123456790123457	0.0246913580246914	0.0411522633744856
ENSG00000038002.9	1.11220861006122	-3.49448042186231	-0.224347435294085	10.0251395622785	0.031700288184438	0.00576368876080692	0.0144092219020173	0.0345821325648415	0.0288184438040346	0.0144092219020173	0	0.0288184438040346	0.0144092219020173	0.00864553314121038	0.00576368876080692	0.0115273775216138	0.0201729106628242	0.0201729106628242	0.0288184438040346	0.0172910662824208	0.0115273775216138	0.00288184438040346	0.0201729106628242	0.0230547550432277	0.0230547550432277	0.0115273775216138	0.00288184438040346	0.0172910662824208	0.00288184438040346	0.00576368876080692	0.00864553314121038	0.00576368876080692	0.00576368876080692	0.00864553314121038	0.0172910662824208	0.0172910662824208	0.0345821325648415	0.0172910662824208	0.0144092219020173	0.0403458213256484	0.547550432276657	0.469740634005764	0.371757925072046	0.0288184438040346	0.0259365994236311	0.00576368876080692	0.0403458213256484	0.0403458213256484	0.0201729106628242
ENSG00000038210.14	0.182244408424362	-6.39418243228371	-0.312990891653225	10.4988492065317	0.0394190871369295	0.00829875518672199	0.0311203319502075	0.024896265560166	0.00622406639004149	0.004149377593361	0	0.012448132780083	0.024896265560166	0.0103734439834025	0.0145228215767635	0.016597510373444	0.0103734439834025	0.0103734439834025	0.012448132780083	0.0394190871369295	0.016597510373444	0.00622406639004149	0.0228215767634855	0.0103734439834025	0.016597510373444	0.0145228215767635	0.0103734439834025	0.029045643153527	0.0020746887966805	0.004149377593361	0.0145228215767635	0.0020746887966805	0.00829875518672199	0.00829875518672199	0.0186721991701245	0.0186721991701245	0.0477178423236514	0.033195020746888	0.04149377593361	0.0269709543568465	0.54149377593361	0.396265560165975	0.454356846473029	0.0186721991701245	0.020746887966805	0.0103734439834025	0.012448132780083	0.0103734439834025	0.0186721991701245
ENSG00000038219.13	-0.119882620144033	-4.25059731763127	-0.0979663349883243	13.188743367749	0.0619266055045872	0.0137614678899083	0.0314547837483617	0.0271952817824377	0.032437745740498	0.0173656618610747	0.00327653997378768	0.0252293577981651	0.022608125819135	0.0209698558322412	0.00884665792922674	0.0340760157273919	0.0104849279161206	0.00786369593709043	0.0153997378768021	0.0173656618610747	0.0153997378768021	0.00753604193971166	0.0196592398427261	0.0137614678899083	0.0209698558322412	0.0081913499344692	0.00589777195281782	0.0173656618610747	0.00327653997378768	0.00294888597640891	0.00294888597640891	0.00196592398427261	0.00294888597640891	0.0072083879423329	0.00786369593709043	0.00982961992136304	0.086173001310616	0.0239187418086501	0.0399737876802097	0.0389908256880734	0.532110091743119	0.435124508519004	0.359436435124509	0.0219528178243775	0.0157273918741809	0.00425950196592398	0.0239187418086501	0.0190039318479685	0.0150720838794233
ENSG00000038274.17	0.500291670178424	-5.29982483878244	0.672696304501027	10.0980320829605	0.026865671641791	0.0149253731343284	0.0238805970149254	0.0388059701492537	0.0119402985074627	0.00597014925373134	0.00298507462686567	0.017910447761194	0.0358208955223881	0.0149253731343284	0.0119402985074627	0.00597014925373134	0.00895522388059702	0.0119402985074627	0.017910447761194	0.0298507462686567	0.0119402985074627	0.017910447761194	0.0328358208955224	0.0208955223880597	0.0208955223880597	0.0149253731343284	0.00298507462686567	0.017910447761194	0.00597014925373134	0	0.00895522388059702	0.00298507462686567	0.0119402985074627	0.0149253731343284	0.017910447761194	0.0149253731343284	0.0417910447761194	0.0119402985074627	0.026865671641791	0.0388059701492537	0.567164179104478	0.391044776119403	0.394029850746269	0.0417910447761194	0.0119402985074627	0	0.0328358208955224	0.0208955223880597	0.017910447761194
ENSG00000038358.15	0.0406697895707913	-5.91945231517476	0.412913881012648	12.0385761027688	0.00713266761768902	0.0128388017118402	0.0306704707560628	0.00641940085592011	0.014265335235378	0.0185449358059914	0.0021398002853067	0.0164051355206847	0.000713266761768902	0.0485021398002853	0.00570613409415121	0.0164051355206847	0.000713266761768902	0.0206847360912981	0.0178316690442225	0.0135520684736091	0.0135520684736091	0.0199714693295292	0.0563480741797432	0.00855920114122682	0.0192582025677603	0.0192582025677603	0.00427960057061341	0.0249643366619116	0.00570613409415121	0.00784593437945792	0.0242510699001427	0.00641940085592011	0.00427960057061341	0.029243937232525	0.0620542082738944	0.0106990014265335	0.0156918687589158	0.0285306704707561	0.0499286733238231	0.021398002853067	0.641940085592011	0.465763195435093	0.678316690442225	0.0199714693295292	0.0449358059914408	0.00499286733238231	0.0242510699001427	0.00855920114122682	0.0285306704707561
ENSG00000038382.20	-0.525697438378249	-4.95644007612298	-1.27757872550983	13.2437690319619	0.025823111684958	0.0229180116204003	0.0387346675274371	0.0112976113621691	0.0100064557779212	0.0164622336991607	0.0100064557779212	0.00742414460942544	0.00903808908973531	0.0303421562298257	0.0116204002582311	0.0109748224661072	0.00613298902517753	0.026791478373144	0.0216268560361524	0.0148482892188509	0.00742414460942544	0.0216268560361524	0.0497094899935442	0.0122659780503551	0.00871530019367334	0.0209812782440284	0.00484183344092963	0.00903808908973531	0.00645577792123951	0.00936087798579729	0.0142027114267269	0.00355067785668173	0.00516462233699161	0.0206584893479664	0.0435765009683667	0.013557133634603	0.0316333118140736	0.0355067785668173	0.0493867010974822	0.0232408005164622	0.57520981278244	0.390251775338928	0.666559070367979	0.012588766946417	0.0313105229180116	0.00936087798579729	0.0122659780503551	0.0112976113621691	0.0284054228534538
ENSG00000038427.16	0.911823447382932	-6.63417780284183	0.0283487205149266	13.3184015836206	0.0279658522225493	0.00735943479540771	0.016190756549897	0.0164851339417133	0.0521047983514866	0.0182513982926111	0.00529879305269355	0.0426847218133647	0.012363850456285	0.0105975861053871	0.00853694436267295	0.0214895496025905	0.0138357374153665	0.0132469826317339	0.016190756549897	0.0235501913453047	0.0182513982926111	0.00853694436267295	0.0182513982926111	0.0135413600235502	0.0273770974389167	0.0138357374153665	0.00117750956726523	0.0273770974389167	0.000883132175448925	0.00235501913453047	0.00117750956726523	0.00412128348542832	0.00529879305269355	0.00883132175448926	0.0100088313217545	0.00971445392993818	0.0768324992640565	0.0209007948189579	0.0320871357079776	0.0385634383279364	0.514571680894907	0.450986164262585	0.334412717103326	0.0229614365616721	0.0111863408890197	0.00294377391816309	0.0179570209007948	0.0217839269944068	0.0105975861053871
ENSG00000038532.16	-0.767196482403686	-4.51290591668416	-0.593187967250652	11.7956338445068	0.0161290322580645	0.0284629981024668	0.032258064516129	0.0132827324478178	0.0132827324478178	0.0256166982922201	0.0094876660341556	0.0123339658444023	0.00759013282732448	0.032258064516129	0.00664136622390892	0.0094876660341556	0.0047438330170778	0.0360531309297913	0.0275142314990512	0.0132827324478178	0.00664136622390892	0.0227703984819734	0.0313092979127135	0.0104364326375712	0.0094876660341556	0.023719165085389	0.0094876660341556	0.0113851992409867	0.0047438330170778	0.0094876660341556	0.0161290322580645	0.0047438330170778	0.00379506641366224	0.0256166982922201	0.0540796963946869	0.0094876660341556	0.023719165085389	0.0332068311195446	0.0464895635673624	0.0256166982922201	0.555028462998102	0.388045540796964	0.696394686907021	0.0094876660341556	0.0332068311195446	0.0047438330170778	0.0142314990512334	0.00664136622390892	0.0246679316888046
ENSG00000039068.19	0.587311760045115	-6.10622356106979	1.1183686713809	11.4670960339057	0.0192525481313703	0.028312570781427	0.0203850509626274	0.028312570781427	0.0351075877689694	0.0317100792751982	0.00906002265005663	0.014722536806342	0.0124575311438279	0.0135900339750849	0.00906002265005663	0.00566251415628539	0.00679501698754247	0.0215175537938845	0.0113250283125708	0.0260475651189128	0.0113250283125708	0.0113250283125708	0.0237825594563986	0.00339750849377123	0.0169875424688562	0.0226500566251416	0.00566251415628539	0.0271800679501699	0.00453001132502831	0.00792751981879955	0.00906002265005663	0.00113250283125708	0.00566251415628539	0.0158550396375991	0.0373725934314836	0.00906002265005663	0.0328425821064553	0.0464326160815402	0.0351075877689694	0.0305775764439411	0.565118912797282	0.409966024915062	0.56964892412231	0.0113250283125708	0.0260475651189128	0.00679501698754247	0.0226500566251416	0.0169875424688562	0.0215175537938845
ENSG00000039123.16	0.665581683501518	-5.59304520507556	0.243924566999735	11.6279897843157	0.0546500479386385	0.00767018216682646	0.0297219558964525	0.0287631831255992	0.0143815915627996	0.00958772770853308	0.00287631831255992	0.0172579098753595	0.0182166826462128	0.0105465004793864	0.00671140939597315	0.0115052732502397	0.0115052732502397	0.00575263662511985	0.0325982742090125	0.0441035474592522	0.0182166826462128	0.00575263662511985	0.0201342281879195	0.0143815915627996	0.0172579098753595	0.00671140939597315	0.00191754554170662	0.0182166826462128	0.00767018216682646	0.00383509108341323	0.00287631831255992	0.0105465004793864	0.00671140939597315	0.00575263662511985	0.0105465004793864	0.024928092042186	0.0642377756471716	0.0153403643336529	0.0220517737296261	0.0431447746883988	0.519654841802493	0.346116970278044	0.323106423777565	0.0287631831255992	0.0143815915627996	0.00383509108341323	0.0220517737296261	0.0268456375838926	0.00767018216682646
ENSG00000039319.17	0.125362099807408	-3.90798519832611	-0.7483193757761	12.1817734388088	0.0454545454545455	0.0149350649350649	0.0201298701298701	0.0415584415584416	0.0233766233766234	0.00974025974025974	0	0.0233766233766234	0.011038961038961	0.0103896103896104	0.0025974025974026	0.0324675324675325	0.0246753246753247	0.0116883116883117	0.0168831168831169	0.0279220779220779	0.0194805194805195	0.0038961038961039	0.0233766233766234	0.0162337662337662	0.0188311688311688	0.00324675324675325	0.00194805194805195	0.0220779220779221	0.00519480519480519	0	0.0025974025974026	0.000649350649350649	0.0136363636363636	0.00649350649350649	0.00974025974025974	0.0214285714285714	0.0584415584415584	0.0168831168831169	0.0142857142857143	0.0590909090909091	0.47987012987013	0.370779220779221	0.273376623376623	0.0220779220779221	0.00519480519480519	0.0012987012987013	0.0149350649350649	0.025974025974026	0.00974025974025974
ENSG00000039523.20	-0.643089389996321	-6.19570852655315	0.0411689553198683	11.88378880326	0.00655737704918033	0.00655737704918033	0.0180327868852459	0.00901639344262295	0.0237704918032787	0.0344262295081967	0.00573770491803279	0.0229508196721311	0.00409836065573771	0.0401639344262295	0.0131147540983607	0.019672131147541	0.00409836065573771	0.0114754098360656	0.0147540983606557	0.00409836065573771	0.00491803278688525	0.0155737704918033	0.0385245901639344	0.0139344262295082	0.0204918032786885	0.0450819672131148	0.00819672131147541	0.0229508196721311	0.00901639344262295	0.0131147540983607	0.0221311475409836	0.00491803278688525	0.00983606557377049	0.0254098360655738	0.059016393442623	0.00737704918032787	0.0180327868852459	0.0270491803278689	0.0516393442622951	0.0139344262295082	0.628688524590164	0.531967213114754	0.668032786885246	0.0131147540983607	0.0442622950819672	0.00245901639344262	0.0237704918032787	0.00655737704918033	0.0270491803278689
ENSG00000039560.14	0.0733434911505231	-6.10314513316616	-0.664606385056861	11.5660540381711	0.0713557594291539	0.0152905198776758	0.0387359836901121	0.0234454638124363	0.0122324159021407	0.0132517838939857	0.00203873598369011	0.0142711518858308	0.0132517838939857	0.0214067278287462	0.0122324159021407	0.0224260958205912	0.0132517838939857	0.00917431192660551	0.0234454638124363	0.0122324159021407	0.0285423037716616	0.0112130479102956	0.0458715596330275	0.0163098878695209	0.0132517838939857	0.00407747196738022	0.00101936799184506	0.00713557594291539	0.00203873598369011	0.00101936799184506	0.00305810397553517	0	0.0122324159021407	0.0203873598369011	0.0275229357798165	0.0193679918450561	0.0601427115188583	0.017329255861366	0.0530071355759429	0.0316004077471967	0.533129459734964	0.325178389398573	0.458715596330275	0.0234454638124363	0.017329255861366	0.00611620795107034	0.0265035677879715	0.0101936799184506	0.00611620795107034
ENSG00000039650.12	-0.979959758715549	-3.33907810286307	0.466196964209065	10.7623820387104	0.00766283524904215	0.0229885057471264	0.0459770114942529	0.00191570881226054	0.0114942528735632	0.024904214559387	0.0191570881226054	0.0114942528735632	0.00383141762452107	0.0114942528735632	0.0153256704980843	0.00191570881226054	0.00191570881226054	0.0210727969348659	0.0134099616858238	0.00191570881226054	0.00766283524904215	0.00957854406130268	0.0268199233716475	0.00383141762452107	0.0172413793103448	0.0325670498084291	0.0210727969348659	0.0134099616858238	0.00574712643678161	0.0229885057471264	0.0172413793103448	0.00383141762452107	0.00574712643678161	0.024904214559387	0.053639846743295	0.00191570881226054	0.00766283524904215	0.028735632183908	0.0613026819923372	0.0134099616858238	0.628352490421456	0.484674329501916	0.791187739463602	0.0134099616858238	0.053639846743295	0.00766283524904215	0.00957854406130268	0.0134099616858238	0.0402298850574713
ENSG00000040199.18	0.197910972919746	-5.00701699438883	-1.5011511067973	12.0610336016811	0.0161883738042678	0.0228108903605592	0.0235467255334805	0.0294334069168506	0.0176600441501104	0.0279617365710081	0.00367917586460633	0.0191317144959529	0.0117733627667403	0.0198675496688742	0.0125091979396615	0.0176600441501104	0.00883002207505519	0.0161883738042678	0.0206033848417954	0.0132450331125828	0.0147167034584253	0.0154525386313466	0.0279617365710081	0.0132450331125828	0.0154525386313466	0.0154525386313466	0.00662251655629139	0.0176600441501104	0.0103016924208977	0.00662251655629139	0.00809418690213392	0.00147167034584253	0.00956585724797645	0.0264900662251656	0.0485651214128035	0.0191317144959529	0.0279617365710081	0.025018395879323	0.0441501103752759	0.0235467255334805	0.545253863134658	0.40691685062546	0.545253863134658	0.0169242089771891	0.0117733627667403	0.00367917586460633	0.0176600441501104	0.0183958793230316	0.0169242089771891
ENSG00000040275.17	0.623824249417496	-4.08754245221662	-0.470811983753744	10.8501868376458	0.0693069306930693	0.0214521452145215	0.033003300330033	0.0264026402640264	0.0115511551155116	0.0148514851485149	0.00165016501650165	0.0148514851485149	0.0148514851485149	0.0115511551155116	0.00825082508250825	0.0247524752475248	0.0115511551155116	0.0033003300330033	0.037953795379538	0.0132013201320132	0.0346534653465347	0.0066006600660066	0.0478547854785479	0.00495049504950495	0.0033003300330033	0.0066006600660066	0.00165016501650165	0.0165016501650165	0.0132013201320132	0.0033003300330033	0.00495049504950495	0.00825082508250825	0.0231023102310231	0.0198019801980198	0.0214521452145215	0.0231023102310231	0.100660066006601	0.00825082508250825	0.0445544554455446	0.0264026402640264	0.541254125412541	0.288778877887789	0.374587458745875	0.0181518151815182	0.0099009900990099	0	0.0214521452145215	0.00825082508250825	0.00165016501650165
ENSG00000040341.18	0.70944410764791	-5.50909482198066	-0.183729261226875	10.9722618487333	0.0612959719789842	0.0157618213660245	0.0385288966725044	0.0490367775831874	0.0175131348511384	0.00350262697022767	0.00175131348511384	0.021015761821366	0.0122591943957968	0.0122591943957968	0.00875656742556918	0.0192644483362522	0.010507880910683	0.0122591943957968	0.0280210157618214	0.0140105078809107	0.0280210157618214	0.00350262697022767	0.0297723292469352	0.00875656742556918	0.0367775831873905	0.0122591943957968	0.00350262697022767	0.0332749562171629	0.00875656742556918	0.00700525394045534	0.00175131348511384	0.00350262697022767	0.00350262697022767	0.00700525394045534	0.0192644483362522	0.0245183887915937	0.0525394045534151	0.00525394045534151	0.021015761821366	0.0192644483362522	0.530647985989492	0.415061295971979	0.355516637478109	0.0227670753064799	0.0245183887915937	0.00525394045534151	0.0280210157618214	0.031523642732049	0.0157618213660245
ENSG00000040487.13	-1.1010638511702	-4.41448565533346	1.09171491294661	9.85798099512757	0.0102739726027397	0.023972602739726	0.0171232876712329	0	0.00342465753424658	0.023972602739726	0.0171232876712329	0	0	0.0342465753424658	0.0102739726027397	0.00684931506849315	0.00342465753424658	0.0410958904109589	0.0205479452054795	0.0102739726027397	0	0.00684931506849315	0.0376712328767123	0	0	0.0376712328767123	0.00342465753424658	0.00684931506849315	0	0.0136986301369863	0.0171232876712329	0	0	0.0342465753424658	0.102739726027397	0.0136986301369863	0.0102739726027397	0.023972602739726	0.023972602739726	0.00342465753424658	0.547945205479452	0.445205479452055	0.85958904109589	0.00684931506849315	0.0308219178082192	0.0136986301369863	0.0205479452054795	0.00342465753424658	0.0547945205479452
ENSG00000040531.14	0.175402424011782	-4.40638719877567	0.704199066415193	10.4167975276061	0.0135869565217391	0.0407608695652174	0.0190217391304348	0.0190217391304348	0.00815217391304348	0.0217391304347826	0.0135869565217391	0.016304347826087	0.00543478260869565	0.0380434782608696	0.00815217391304348	0.00543478260869565	0.00815217391304348	0.0543478260869565	0.0135869565217391	0.016304347826087	0.00815217391304348	0.00815217391304348	0.0353260869565217	0.00271739130434783	0.0108695652173913	0.0135869565217391	0.00543478260869565	0.016304347826087	0	0.0108695652173913	0.00543478260869565	0.00271739130434783	0.00271739130434783	0.046195652173913	0.0489130434782609	0.0108695652173913	0.00543478260869565	0.0190217391304348	0.0190217391304348	0.00271739130434783	0.483695652173913	0.353260869565217	0.720108695652174	0.0108695652173913	0.0135869565217391	0.00543478260869565	0.00543478260869565	0.0190217391304348	0.0271739130434783
ENSG00000040608.14	-0.666102514592008	-7.31678155120452	0.197130061291797	10.800090987625	0.00210970464135021	0.0232067510548523	0.0147679324894515	0.0147679324894515	0.0105485232067511	0.0189873417721519	0.00421940928270042	0.0105485232067511	0.00210970464135021	0.0274261603375527	0.00843881856540084	0	0	0.0147679324894515	0.00421940928270042	0.00210970464135021	0.00210970464135021	0.0253164556962025	0.0379746835443038	0.00843881856540084	0.0210970464135021	0.0379746835443038	0.0168776371308017	0.0147679324894515	0.00210970464135021	0.0421940928270042	0.0126582278481013	0.0147679324894515	0.0105485232067511	0.0379746835443038	0.0949367088607595	0.00632911392405063	0.00210970464135021	0.0337552742616034	0.0253164556962025	0.0105485232067511	0.706751054852321	0.546413502109705	0.770042194092827	0.0168776371308017	0.0527426160337553	0.0126582278481013	0.0253164556962025	0.00632911392405063	0.0632911392405063
ENSG00000040633.13	0.021408393597952	-5.81950295007583	0.187163389464073	10.3230547603416	0.0198019801980198	0.00742574257425743	0.0594059405940594	0	0.0222772277227723	0.0173267326732673	0.00247524752475248	0.0123762376237624	0.0099009900990099	0.0198019801980198	0.0123762376237624	0.0222772277227723	0	0.0123762376237624	0.0198019801980198	0.0099009900990099	0.00495049504950495	0.00495049504950495	0.0173267326732673	0.00495049504950495	0.0346534653465347	0.0544554455445545	0.00247524752475248	0.047029702970297	0.0173267326732673	0	0.0272277227722772	0.00247524752475248	0	0.0123762376237624	0.0198019801980198	0.0148514851485149	0.047029702970297	0.0321782178217822	0.051980198019802	0.0321782178217822	0.611386138613861	0.53960396039604	0.54950495049505	0.0222772277227723	0.0222772277227723	0.00495049504950495	0.0247524752475248	0.0148514851485149	0.0123762376237624
ENSG00000040933.15	-0.128038186170784	-4.03949748042201	-1.14648141896059	11.6054795180617	0.0173824130879346	0.0194274028629857	0.0306748466257669	0.0143149284253579	0.016359918200409	0.0286298568507157	0.00920245398773006	0.0122699386503067	0.0102249488752556	0.0214723926380368	0.0132924335378323	0.0153374233128834	0.00613496932515337	0.0286298568507157	0.0265848670756646	0.0112474437627812	0.0122699386503067	0.0081799591002045	0.0408997955010225	0.0184049079754601	0.00920245398773006	0.0194274028629857	0.00511247443762781	0.0153374233128834	0.00613496932515337	0.0122699386503067	0.0194274028629857	0.00511247443762781	0.00613496932515337	0.0184049079754601	0.0572597137014315	0.00715746421267894	0.0122699386503067	0.0368098159509202	0.0552147239263804	0.016359918200409	0.558282208588957	0.418200408997955	0.668711656441718	0.0214723926380368	0.0316973415132924	0.00511247443762781	0.0081799591002045	0.0122699386503067	0.0153374233128834
ENSG00000041357.16	0.996779110181498	-4.71773743847204	0.552607686640582	9.66177809777199	0.0687022900763359	0.00381679389312977	0.0305343511450382	0.0343511450381679	0.0229007633587786	0.0152671755725191	0	0.0114503816793893	0.0152671755725191	0.00381679389312977	0.0114503816793893	0.0152671755725191	0.0114503816793893	0.0190839694656489	0.0229007633587786	0.0267175572519084	0.0229007633587786	0.00763358778625954	0.0267175572519084	0.00763358778625954	0.00763358778625954	0.00381679389312977	0	0.00763358778625954	0.00381679389312977	0.00763358778625954	0	0.00763358778625954	0.0114503816793893	0.0190839694656489	0.0114503816793893	0.0152671755725191	0.0648854961832061	0.0152671755725191	0.0343511450381679	0.0267175572519084	0.50763358778626	0.347328244274809	0.347328244274809	0.0305343511450382	0.0114503816793893	0.00381679389312977	0.0419847328244275	0.0343511450381679	0.0152671755725191
ENSG00000041802.11	0.403150361103932	-4.98312636219767	-0.0639189325706373	10.9614496943982	0.0303490136570561	0.0242792109256449	0.0364188163884674	0.0227617602427921	0.0151745068285281	0.0106221547799697	0.00606980273141123	0.0242792109256449	0.0273141122913505	0.0166919575113809	0.00910470409711684	0.0182094081942337	0.00910470409711684	0.0106221547799697	0.0212443095599393	0.0182094081942337	0.00910470409711684	0.0151745068285281	0.0409711684370258	0.0197268588770865	0.0182094081942337	0.00910470409711684	0.00303490136570561	0.0227617602427921	0.0106221547799697	0.00455235204855842	0.00910470409711684	0.00606980273141123	0.0106221547799697	0.0182094081942337	0.0242792109256449	0.0151745068285281	0.0515933232169954	0.0257966616084977	0.0424886191198786	0.0349013657056146	0.552352048558422	0.396054628224583	0.479514415781487	0.0136570561456753	0.0136570561456753	0.00606980273141123	0.0212443095599393	0.0182094081942337	0.0136570561456753
ENSG00000041880.14	0.395763163547386	-4.97224029253145	0.315575390994993	10.6697708885255	0.00749063670411985	0.0411985018726592	0.0636704119850187	0.00374531835205993	0.00936329588014981	0.0224719101123595	0.00749063670411985	0.0131086142322097	0.00561797752808989	0.0280898876404494	0.00749063670411985	0.00374531835205993	0.00561797752808989	0.0318352059925094	0.0187265917602996	0.00561797752808989	0.0112359550561798	0.0262172284644195	0.0543071161048689	0.00749063670411985	0.0168539325842697	0.0243445692883895	0.00936329588014981	0.0149812734082397	0.00374531835205993	0.0149812734082397	0.0112359550561798	0.00374531835205993	0.00374531835205993	0.0187265917602996	0.052434456928839	0.00749063670411985	0.0131086142322097	0.0318352059925094	0.0711610486891386	0.0131086142322097	0.597378277153558	0.380149812734082	0.762172284644195	0.0149812734082397	0.0337078651685393	0.00374531835205993	0.00749063670411985	0.00936329588014981	0.0374531835205993
ENSG00000041988.15	-0.510515976004578	-2.71647683820672	0.758515751358515	10.1799090900149	0.0208333333333333	0.0333333333333333	0.0541666666666667	0.0166666666666667	0.0125	0.00833333333333333	0.00833333333333333	0.0125	0.0166666666666667	0.0333333333333333	0.025	0.00833333333333333	0	0.00833333333333333	0.0166666666666667	0	0.00416666666666667	0.0291666666666667	0.0666666666666667	0	0.0208333333333333	0.0208333333333333	0.0208333333333333	0.0166666666666667	0.00416666666666667	0.025	0.0291666666666667	0.00416666666666667	0.00416666666666667	0.0291666666666667	0.0291666666666667	0.0166666666666667	0.025	0.0208333333333333	0.0416666666666667	0.00833333333333333	0.591666666666667	0.466666666666667	0.725	0.0125	0.0458333333333333	0.00833333333333333	0.00833333333333333	0.0166666666666667	0.025
ENSG00000042088.14	0.62015959891018	-4.02479289666392	-1.20056662721869	11.0505289055306	0.0443349753694581	0.013136288998358	0.0410509031198686	0.0197044334975369	0.0147783251231527	0.0147783251231527	0.00492610837438424	0.00985221674876847	0.00492610837438424	0.0197044334975369	0.013136288998358	0.0164203612479475	0.00985221674876847	0.0164203612479475	0.0213464696223317	0.0147783251231527	0.00985221674876847	0.0197044334975369	0.0311986863711002	0.0164203612479475	0.0295566502463054	0.013136288998358	0.00328407224958949	0.0246305418719212	0.00328407224958949	0.00492610837438424	0.00492610837438424	0	0.00164203612479475	0.0262725779967159	0.0213464696223317	0.0164203612479475	0.0262725779967159	0.0213464696223317	0.0394088669950739	0.0295566502463054	0.51559934318555	0.42200328407225	0.504105090311987	0.0147783251231527	0.0213464696223317	0.00164203612479475	0.0279146141215107	0.0246305418719212	0.0180623973727422
ENSG00000042286.15	-0.364989383299571	-3.8464638166768	1.33141683204497	10.1331422124006	0.018716577540107	0.0267379679144385	0.0347593582887701	0.0133689839572193	0.0106951871657754	0.0106951871657754	0.0133689839572193	0.00802139037433155	0.00802139037433155	0.0267379679144385	0.00802139037433155	0.00802139037433155	0.00267379679144385	0.0294117647058824	0.0267379679144385	0.0160427807486631	0.0053475935828877	0.018716577540107	0.0481283422459893	0.00267379679144385	0.00267379679144385	0.0133689839572193	0.0053475935828877	0.0106951871657754	0.0053475935828877	0.0053475935828877	0.0240641711229947	0	0.0053475935828877	0.0320855614973262	0.0588235294117647	0.0053475935828877	0.00802139037433155	0.0294117647058824	0.0508021390374332	0	0.612299465240642	0.393048128342246	0.759358288770054	0.0133689839572193	0.053475935828877	0.00267379679144385	0.018716577540107	0.0106951871657754	0.0374331550802139
ENSG00000042317.17	0.589442640414079	-3.82220111501898	-1.48505938834455	11.047123912114	0.0583333333333333	0.0133333333333333	0.0266666666666667	0.04	0.025	0.00833333333333333	0	0.0233333333333333	0.015	0.015	0.00666666666666667	0.0216666666666667	0.0116666666666667	0.00666666666666667	0.025	0.02	0.0233333333333333	0.01	0.0183333333333333	0.0166666666666667	0.015	0.0133333333333333	0.005	0.0166666666666667	0.00666666666666667	0.005	0.00833333333333333	0.00333333333333333	0.01	0.00666666666666667	0.0183333333333333	0.015	0.06	0.0183333333333333	0.0283333333333333	0.0416666666666667	0.465	0.371666666666667	0.363333333333333	0.02	0.01	0	0.015	0.00666666666666667	0.00833333333333333
ENSG00000042429.12	0.33900090790104	-2.163198457972	0.846754155241828	11.2057932493972	0.0475460122699387	0.0107361963190184	0.0230061349693252	0.0276073619631902	0.0107361963190184	0.00766871165644172	0.00460122699386503	0.00460122699386503	0.0153374233128834	0.0168711656441718	0.00460122699386503	0.0214723926380368	0.0153374233128834	0.0138036809815951	0.0199386503067485	0.0322085889570552	0.0322085889570552	0.00766871165644172	0.0475460122699387	0.0230061349693252	0.0122699386503067	0.00460122699386503	0.00613496932515337	0.0291411042944785	0.00920245398773006	0.00153374233128834	0.00613496932515337	0.00613496932515337	0.0107361963190184	0.0153374233128834	0.0245398773006135	0.0245398773006135	0.0276073619631902	0.0184049079754601	0.0352760736196319	0.0337423312883436	0.552147239263804	0.368098159509202	0.409509202453988	0.0276073619631902	0.0107361963190184	0.00766871165644172	0.0138036809815951	0.0153374233128834	0.0153374233128834
ENSG00000042445.14	0.153607804501808	-5.17244511839739	1.13748784662043	10.9922302649659	0.0196399345335516	0.0196399345335516	0.0409165302782324	0.00818330605564648	0.00490998363338789	0.0229132569558101	0.00327332242225859	0.0114566284779051	0	0.0114566284779051	0.00818330605564648	0.0147299509001637	0.00327332242225859	0.027823240589198	0.0229132569558101	0.0130932896890344	0.00981996726677578	0.0114566284779051	0.0310965630114566	0.0114566284779051	0.0147299509001637	0.0261865793780687	0.00981996726677578	0.00981996726677578	0.00981996726677578	0.00490998363338789	0.0114566284779051	0.00490998363338789	0.00490998363338789	0.0229132569558101	0.0736497545008183	0.00981996726677578	0.0212765957446809	0.027823240589198	0.0327332242225859	0.00818330605564648	0.597381342062193	0.409165302782324	0.672667757774141	0.0130932896890344	0.0360065466448445	0.00654664484451719	0.027823240589198	0.016366612111293	0.0327332242225859
ENSG00000042493.16	-0.245091390187433	-7.088084086573	1.5132312223027	10.0334230015375	0.00859598853868195	0.0343839541547278	0.0601719197707736	0.0114613180515759	0.00859598853868195	0.00859598853868195	0.00286532951289398	0.0114613180515759	0	0.00859598853868195	0.00286532951289398	0.00859598853868195	0.00573065902578797	0.0315186246418338	0.0143266475644699	0.00859598853868195	0.00573065902578797	0.0143266475644699	0.0601719197707736	0.00859598853868195	0.0200573065902579	0.00859598853868195	0.00573065902578797	0.0171919770773639	0.00573065902578797	0.00859598853868195	0.0200573065902579	0.00286532951289398	0.00286532951289398	0.0171919770773639	0.0659025787965616	0.00286532951289398	0.0143266475644699	0.0372492836676218	0.0601719197707736	0.0143266475644699	0.630372492836676	0.392550143266476	0.736389684813754	0.0143266475644699	0.0487106017191977	0.00859598853868195	0.0200573065902579	0.0114613180515759	0.0429799426934097
ENSG00000042753.11	0.0829883466110605	-7.55581142206534	0.6429959176252	9.05528243550119	0.020979020979021	0.0559440559440559	0.041958041958042	0.013986013986014	0	0.020979020979021	0.020979020979021	0	0	0.00699300699300699	0	0	0	0.048951048951049	0.027972027972028	0.013986013986014	0	0.020979020979021	0.041958041958042	0.00699300699300699	0	0	0	0	0.013986013986014	0.027972027972028	0.013986013986014	0	0.00699300699300699	0.013986013986014	0.0769230769230769	0	0.020979020979021	0.027972027972028	0.0629370629370629	0.027972027972028	0.545454545454546	0.223776223776224	0.769230769230769	0.00699300699300699	0.027972027972028	0	0.020979020979021	0	0.020979020979021
ENSG00000043093.15	1.01395246536415	-4.27929825318169	-0.355553913545118	9.60917873814198	0.0576923076923077	0.00769230769230769	0.0384615384615385	0.0423076923076923	0.0307692307692308	0	0.00384615384615385	0.00769230769230769	0.0115384615384615	0.00769230769230769	0.00384615384615385	0.0230769230769231	0.0230769230769231	0.00384615384615385	0.0307692307692308	0.0307692307692308	0.0269230769230769	0	0.0346153846153846	0.00769230769230769	0.0153846153846154	0.00384615384615385	0	0.0153846153846154	0.0115384615384615	0.00384615384615385	0	0.00384615384615385	0.00769230769230769	0.00384615384615385	0.00769230769230769	0.0230769230769231	0.05	0.0384615384615385	0.0153846153846154	0.05	0.453846153846154	0.311538461538462	0.357692307692308	0.0346153846153846	0.0153846153846154	0.00384615384615385	0.00384615384615385	0.0307692307692308	0.00769230769230769
ENSG00000043143.20	-0.791131015043274	-5.25802417464667	-0.421157189700232	11.2957689344205	0.0113636363636364	0.0138888888888889	0.0416666666666667	0.00631313131313131	0.0164141414141414	0.023989898989899	0.00757575757575758	0.00757575757575758	0.00631313131313131	0.0277777777777778	0.0138888888888889	0.00631313131313131	0.00252525252525253	0.023989898989899	0.0214646464646465	0.00505050505050505	0.00252525252525253	0.00883838383838384	0.0404040404040404	0.00883838383838384	0.029040404040404	0.0265151515151515	0.0138888888888889	0.0265151515151515	0.00883838383838384	0.0151515151515152	0.0176767676767677	0.00378787878787879	0.00505050505050505	0.0138888888888889	0.0555555555555556	0.00378787878787879	0.0138888888888889	0.0454545454545455	0.077020202020202	0.0176767676767677	0.622474747474748	0.481060606060606	0.718434343434343	0.0214646464646465	0.0340909090909091	0.00252525252525253	0.0151515151515152	0.00378787878787879	0.029040404040404
ENSG00000043355.12	-0.78795582008572	-3.73604233309645	1.10383413515619	10.6438561897747	0.0112570356472795	0.026266416510319	0.0300187617260788	0.0075046904315197	0.0075046904315197	0.00938086303939963	0.00562851782363977	0.00187617260787992	0	0.0375234521575985	0.00375234521575985	0.00375234521575985	0	0.0112570356472795	0.026266416510319	0	0.00562851782363977	0.0731707317073171	0.0356472795497186	0.00375234521575985	0.00375234521575985	0.0356472795497186	0.0318949343339587	0	0	0.0206378986866792	0.0112570356472795	0.00187617260787992	0.00187617260787992	0.0206378986866792	0.0281425891181989	0	0.00562851782363977	0.0206378986866792	0.0393996247654784	0.00187617260787992	0.656660412757974	0.547842401500938	0.885553470919325	0.0075046904315197	0.0412757973733583	0.075046904315197	0.00938086303939963	0.00562851782363977	0.0956848030018762
ENSG00000043514.17	1.00693735543677	-2.55460653419488	-0.236326638161251	10.6320864128352	0.0405982905982906	0.0192307692307692	0.0341880341880342	0.0192307692307692	0.00854700854700855	0.014957264957265	0.00641025641025641	0.0128205128205128	0.0235042735042735	0.014957264957265	0.00641025641025641	0.014957264957265	0.00854700854700855	0.0277777777777778	0.014957264957265	0.0213675213675214	0.0235042735042735	0.0192307692307692	0.0277777777777778	0.0170940170940171	0.0128205128205128	0.0106837606837607	0	0.0213675213675214	0.0106837606837607	0.0106837606837607	0.00854700854700855	0.00427350427350427	0.014957264957265	0.014957264957265	0.0256410256410256	0.0277777777777778	0.0427350427350427	0.0277777777777778	0.0363247863247863	0.0256410256410256	0.583333333333333	0.365384615384615	0.495726495726496	0.0106837606837607	0.014957264957265	0.00854700854700855	0.0235042735042735	0.0128205128205128	0.0235042735042735
ENSG00000044090.8	-0.788042582532575	-4.42561059972882	0.337364952127529	12.3853231761759	0.00560852495793606	0.0207515423443634	0.0252383623107123	0.00616937745372967	0.00336511497476164	0.0179472798653954	0.00504767246214246	0.0123387549074593	0.0106561974200785	0.0218732473359506	0.0128996074032529	0.0106561974200785	0.00336511497476164	0.0246775098149187	0.0190689848569826	0.0106561974200785	0.0100953449242849	0.0229949523275379	0.0515984296130118	0.00785193494111049	0.0128996074032529	0.0246775098149187	0.00448681996634885	0.0173864273696018	0.00560852495793606	0.0162647223780146	0.0190689848569826	0.00560852495793606	0.00729108244531688	0.031407739764442	0.074032529444756	0.00785193494111049	0.0196298373527762	0.0291643297812675	0.0577678070667415	0.021312394840157	0.646662927650028	0.421761076836792	0.714526079641054	0.0162647223780146	0.0336511497476164	0.00560852495793606	0.0179472798653954	0.00841278743690409	0.0263600673022995
ENSG00000044115.21	0.585618724304751	-7.23495336310365	0.371943097634643	11.5166849493096	0.0352811466372657	0.019845644983462	0.0463065049614112	0.0242557883131202	0.0143329658213892	0.0132304299889746	0.00220507166482911	0.00882028665931643	0.00882028665931643	0.0154355016538037	0.00992282249173098	0.00882028665931643	0.00551267916207277	0.019845644983462	0.0308710033076075	0.0242557883131202	0.0154355016538037	0.00771775082690187	0.0441014332965821	0.00551267916207277	0.00771775082690187	0.00661521499448732	0.00220507166482911	0.00992282249173098	0.00771775082690187	0.00771775082690187	0.00771775082690187	0.0121278941565601	0.00330760749724366	0.0176405733186329	0.0319735391400221	0.0132304299889746	0.0308710033076075	0.0330760749724366	0.0441014332965821	0.0374862183020948	0.585446527012128	0.364939360529217	0.545755237045204	0.0374862183020948	0.0374862183020948	0.00551267916207277	0.0385887541345094	0.0132304299889746	0.0143329658213892
ENSG00000044446.12	-0.40685049635222	-4.89281756768865	-0.310266491981419	11.856814552503	0.0186084142394822	0.0161812297734628	0.0266990291262136	0.0194174757281553	0.0137540453074434	0.0202265372168285	0.00889967637540453	0.0113268608414239	0.0121359223300971	0.0161812297734628	0.0129449838187702	0.0169902912621359	0.00647249190938511	0.029126213592233	0.0250809061488673	0.0226537216828479	0.0105177993527508	0.0169902912621359	0.0380258899676375	0.0145631067961165	0.00809061488673139	0.0137540453074434	0.00809061488673139	0.0137540453074434	0.00647249190938511	0.00889967637540453	0.00970873786407767	0.0040453074433657	0.00728155339805825	0.0258899676375405	0.0412621359223301	0.0194174757281553	0.0250809061488673	0.0307443365695793	0.0364077669902913	0.0250809061488673	0.560679611650485	0.386731391585761	0.604368932038835	0.0105177993527508	0.029126213592233	0.00647249190938511	0.0137540453074434	0.0202265372168285	0.0194174757281553
ENSG00000044459.15	0.528483141291473	-4.79422620354866	-0.405042691527339	12.0539258815311	0.0732054015636105	0.0135039090262971	0.0476190476190476	0.0341151385927505	0.0227434257285004	0.0106609808102345	0.00213219616204691	0.0163468372423596	0.0206112295664534	0.0120824449182658	0.0113717128642502	0.0213219616204691	0.0191897654584222	0.007818052594172	0.0227434257285004	0.0163468372423596	0.031272210376688	0.00497512437810945	0.0433546552949538	0.0113717128642502	0.00923951670220327	0.00426439232409382	0.00142146410803127	0.00852878464818763	0.00710732054015636	0.00284292821606254	0.00923951670220327	0.00355366027007818	0.0170575692963753	0.0113717128642502	0.0184790334044065	0.0163468372423596	0.0895522388059701	0.0149253731343284	0.0369580668088131	0.0305614783226724	0.506041222459133	0.309168443496802	0.378109452736318	0.0241648898365316	0.0113717128642502	0.00568585643212509	0.0163468372423596	0.00710732054015636	0.00568585643212509
ENSG00000044574.8	0.504072291413696	-6.90608792939049	0.798174683865399	10.9410476063406	0.0366412213740458	0.0183206106870229	0.0564885496183206	0.0244274809160305	0.0213740458015267	0.0213740458015267	0.00916030534351145	0.0229007633587786	0.00610687022900763	0.00610687022900763	0.00763358778625954	0.00152671755725191	0.00305343511450382	0.0244274809160305	0.016793893129771	0.0366412213740458	0.0152671755725191	0.00305343511450382	0.0213740458015267	0.00610687022900763	0.0152671755725191	0.00763358778625954	0.00458015267175573	0.0137404580152672	0.00305343511450382	0.0106870229007634	0.00916030534351145	0.00610687022900763	0.00305343511450382	0.016793893129771	0.0381679389312977	0.0122137404580153	0.0625954198473282	0.0305343511450382	0.0351145038167939	0.0412213740458015	0.580152671755725	0.354198473282443	0.49618320610687	0.00916030534351145	0.0229007633587786	0.00610687022900763	0.0320610687022901	0.0183206106870229	0.0229007633587786
ENSG00000046604.13	0.455430304638547	-7.19898245002504	0.605167181799023	11.7172480058276	0.0339588918677391	0.0107238605898123	0.0196604110813226	0.0393208221626452	0.032171581769437	0.0196604110813226	0.00446827524575514	0.0232350312779267	0.0214477211796247	0.0169794459338695	0.00714924039320822	0.0160857908847185	0.0169794459338695	0.0125111706881144	0.0196604110813226	0.0268096514745308	0.0178731009830206	0.00714924039320822	0.0205540661304736	0.0151921358355675	0.0178731009830206	0.00893655049151028	0.000893655049151028	0.0268096514745308	0.000893655049151028	0.00536193029490617	0.00268096514745308	0.000893655049151028	0.00804289544235925	0.00536193029490617	0.0294906166219839	0.0214477211796247	0.0554066130473637	0.0142984807864164	0.0259159964253798	0.0339588918677391	0.537086684539768	0.40840035746202	0.381590705987489	0.0250223413762288	0.0169794459338695	0.00446827524575514	0.0232350312779267	0.0277033065236819	0.0160857908847185
ENSG00000046647.13	0.713404580768263	-3.24337506424102	0.807288857063743	9.51175265376738	0.0123456790123457	0.00823045267489712	0.0329218106995885	0.0164609053497942	0.00823045267489712	0.0123456790123457	0	0.0123456790123457	0.0164609053497942	0.0246913580246914	0.0205761316872428	0.0123456790123457	0	0.0164609053497942	0.0288065843621399	0	0.0246913580246914	0.0123456790123457	0.0452674897119342	0.037037037037037	0.0123456790123457	0.0164609053497942	0.00823045267489712	0.0164609053497942	0.00823045267489712	0.0164609053497942	0.0164609053497942	0.00823045267489712	0	0.00411522633744856	0.0246913580246914	0.0123456790123457	0.037037037037037	0.0411522633744856	0.0576131687242798	0.0123456790123457	0.567901234567901	0.436213991769547	0.588477366255144	0.0329218106995885	0.0329218106995885	0.0164609053497942	0.0246913580246914	0	0
ENSG00000046651.15	0.37619635632295	-4.01956793813569	-0.796912052820995	11.5712786185146	0.0572737686139748	0.0126002290950745	0.0412371134020619	0.0309278350515464	0.011454753722795	0.00458190148911798	0.0011454753722795	0.013745704467354	0.0240549828178694	0.00916380297823597	0.0160366552119129	0.0240549828178694	0.0148911798396334	0.00801832760595647	0.0217640320733104	0.0194730813287514	0.0366552119129439	0.00916380297823597	0.0355097365406644	0.0126002290950745	0.0103092783505155	0.00572737686139748	0.00343642611683849	0.0148911798396334	0.00572737686139748	0.00458190148911798	0.00572737686139748	0.00572737686139748	0.0217640320733104	0.0126002290950745	0.0240549828178694	0.0240549828178694	0.0950744558991982	0.0183276059564719	0.0458190148911798	0.0229095074455899	0.548682703321879	0.313860252004582	0.382588774341352	0.0274914089347079	0.0126002290950745	0	0.0252004581901489	0.00343642611683849	0.00916380297823597
ENSG00000047056.16	-0.484193516559685	-4.05791975368466	0.593083933763589	10.8454900509444	0.0222222222222222	0.0181818181818182	0.0262626262626263	0.0121212121212121	0.0222222222222222	0.0181818181818182	0.0202020202020202	0.0262626262626263	0.0181818181818182	0.0282828282828283	0.00808080808080808	0.0121212121212121	0.0101010101010101	0.0262626262626263	0.0101010101010101	0.0121212121212121	0.0181818181818182	0.0262626262626263	0.0323232323232323	0.00808080808080808	0.00606060606060606	0.0222222222222222	0.00202020202020202	0.00606060606060606	0.00606060606060606	0.0161616161616162	0.0121212121212121	0.00606060606060606	0.00404040404040404	0.0222222222222222	0.0303030303030303	0.0101010101010101	0.0303030303030303	0.0444444444444444	0.0222222222222222	0.0222222222222222	0.543434343434343	0.460606060606061	0.61010101010101	0.0161616161616162	0.0202020202020202	0.00606060606060606	0.0222222222222222	0.0161616161616162	0.0181818181818182
ENSG00000047188.16	-0.0914169572557862	-3.71397165779622	-0.397482033956839	12.0717975222842	0.037037037037037	0.00698812019566737	0.023759608665269	0.0300489168413697	0.0251572327044025	0.0076869322152341	0.00139762403913347	0.0195667365478686	0.0272536687631027	0.00978336827393431	0.0111809923130678	0.0293501048218029	0.0146750524109015	0.00978336827393431	0.0251572327044025	0.0258560447239693	0.0181691125087351	0.00349406009783368	0.0272536687631027	0.0188679245283019	0.0209643605870021	0.00559049615653389	0.00279524807826695	0.023759608665269	0.0139762403913347	0.00279524807826695	0.00559049615653389	0.00559049615653389	0.010482180293501	0.00908455625436757	0.0174703004891684	0.0230607966457023	0.0496156533892383	0.0146750524109015	0.0160726764500349	0.037037037037037	0.515723270440252	0.422082459818309	0.327044025157233	0.026554856743536	0.0111809923130678	0.000698812019566737	0.0335429769392034	0.0216631726065688	0.013277428371768
ENSG00000047230.15	0.546318251404372	-4.94266964571557	0.25602210491696	10.8933015308606	0.0357751277683135	0.0187393526405451	0.0272572402044293	0.030664395229983	0.010221465076661	0.0119250425894378	0.00681431005110733	0.0119250425894378	0.0238500851788756	0.0119250425894378	0.0170357751277683	0.0119250425894378	0.0221465076660988	0.0272572402044293	0.020442930153322	0.0323679727427598	0.0170357751277683	0.0153321976149915	0.020442930153322	0.010221465076661	0.00851788756388416	0.010221465076661	0.00681431005110733	0.0255536626916525	0.00511073253833049	0.00170357751277683	0.00170357751277683	0.00170357751277683	0.00511073253833049	0.00681431005110733	0.0357751277683135	0.0170357751277683	0.0323679727427598	0.0187393526405451	0.0340715502555366	0.0357751277683135	0.509369676320273	0.361158432708688	0.454855195911414	0.0136286201022147	0.020442930153322	0.00511073253833049	0.0136286201022147	0.0289608177172061	0.0119250425894378
ENSG00000047249.18	0.0805688041727651	-5.14248239392206	0.92755101350972	10.5196362528432	0.0433884297520661	0.0165289256198347	0.0206611570247934	0.0268595041322314	0.0103305785123967	0.00826446280991736	0	0.0165289256198347	0.0103305785123967	0.0144628099173554	0.00619834710743802	0.0206611570247934	0.0103305785123967	0.0185950413223141	0.0392561983471074	0.0227272727272727	0.0144628099173554	0.0103305785123967	0.0640495867768595	0.012396694214876	0.00619834710743802	0.0103305785123967	0	0.00619834710743802	0.00826446280991736	0.0103305785123967	0.00826446280991736	0.00826446280991736	0.00206611570247934	0.0144628099173554	0.0309917355371901	0.0206611570247934	0.0578512396694215	0.00826446280991736	0.0268595041322314	0.0351239669421488	0.537190082644628	0.328512396694215	0.460743801652893	0.0206611570247934	0.0144628099173554	0.00206611570247934	0.0351239669421488	0.0144628099173554	0.0103305785123967
[truncated: 10,872 more rows]
[truncated: 53 more columns]
