# Supplementary material for: A ubiquitous GC content signature underlies multimodal mRNA regulation by DDX3X
Source: bioRxiv. 2023 Nov 23:2023.05.11.540322. Originally published 2023 May 12. Preprint. [Version 2] doi: 10.1101/2023.05.11.540322 (PMC10197686; doi:10.1101/2023.05.11.540322)
Supplement: Supplement 4 — Supplementary Table 4. Input to the Random Forest model for the cKO Ddx3x mouse dataset. [file media-4.tsv]

gene_id	delta_TE	base_intrex	base_TE	cdslen	codonfr_AAA	codonfr_AAC	codonfr_AAG	codonfr_AAU	codonfr_ACA	codonfr_ACC	codonfr_ACG	codonfr_ACU	codonfr_AGA	codonfr_AGC	codonfr_AGG	codonfr_AGU	codonfr_AUA	codonfr_AUC	codonfr_AUG	codonfr_AUU	codonfr_CAA	codonfr_CAC	codonfr_CAG	codonfr_CAU	codonfr_CCA	codonfr_CCC	codonfr_CCG	codonfr_CCU	codonfr_CGA	codonfr_CGC	codonfr_CGG	codonfr_CGU	codonfr_CUA	codonfr_CUC	codonfr_CUG	codonfr_CUU	codonfr_GAA	codonfr_GAC	codonfr_GAG	codonfr_GAU	codonfr_gc1	codonfr_gc2	codonfr_gc3	codonfr_GCA	codonfr_GCC	codonfr_GCG	codonfr_GCU	codonfr_GGA	codonfr_GGC
ENSMUSG00000000001.4	-0.256264179984807	-10.148146919539	0.930718879292034	10.0579917227592	0.047887323943662	0.0225352112676056	0.0309859154929577	0.0169014084507042	0.0225352112676056	0.0197183098591549	0.00563380281690141	0.0169014084507042	0.0140845070422535	0.0169014084507042	0.00845070422535211	0.0112676056338028	0.00845070422535211	0.0253521126760563	0.0253521126760563	0.0366197183098592	0.00563380281690141	0.00845070422535211	0.0309859154929577	0.00563380281690141	0.00845070422535211	0	0	0	0.0169014084507042	0.0028169014084507	0.0112676056338028	0.0028169014084507	0.00563380281690141	0.0140845070422535	0.0140845070422535	0.0140845070422535	0.047887323943662	0.028169014084507	0.0366197183098592	0.0422535211267606	0.47887323943662	0.352112676056338	0.48169014084507	0.0169014084507042	0.0169014084507042	0.00845070422535211	0.0253521126760563	0.0112676056338028	0.0197183098591549
ENSMUSG00000000028.15	-0.00710308227802753	-6.80802061792842	0.330043308656082	10.733015321686	0.0141093474426808	0.0211640211640212	0.0440917107583774	0.0123456790123457	0.0141093474426808	0.017636684303351	0.00352733686067019	0.0158730158730159	0.00529100529100529	0.0194003527336861	0.0158730158730159	0.0105820105820106	0.00529100529100529	0.0211640211640212	0.0299823633156966	0.00881834215167548	0.0105820105820106	0.0141093474426808	0.0388007054673721	0.0141093474426808	0.00705467372134039	0.00529100529100529	0.00352733686067019	0.00881834215167548	0.0123456790123457	0.00529100529100529	0.00881834215167548	0.00529100529100529	0.00705467372134039	0.0352733686067019	0.0458553791887125	0.0194003527336861	0.0246913580246914	0.0476190476190476	0.0476190476190476	0.0299823633156966	0.552028218694885	0.338624338624339	0.63668430335097	0.0141093474426808	0.0264550264550265	0.00352733686067019	0.0105820105820106	0.00352733686067019	0.0105820105820106
ENSMUSG00000000056.7	0.101050067327063	-7.45674445012434	0.141421366871088	10.4408691676109	0.0259179265658747	0.0107991360691145	0.041036717062635	0.0129589632829374	0.0151187904967603	0.0151187904967603	0	0.0172786177105832	0.0151187904967603	0.0151187904967603	0.00647948164146868	0.0259179265658747	0.00431965442764579	0.019438444924406	0.0151187904967603	0.00863930885529158	0.00863930885529158	0.0237580993520518	0.0475161987041037	0.0151187904967603	0.0129589632829374	0.0151187904967603	0	0.0107991360691145	0.00431965442764579	0.00863930885529158	0.00863930885529158	0.00863930885529158	0.00431965442764579	0.0172786177105832	0.041036717062635	0.0151187904967603	0.019438444924406	0.0259179265658747	0.0626349892008639	0.0302375809935205	0.587473002159827	0.388768898488121	0.570194384449244	0.0215982721382289	0.0172786177105832	0.00431965442764579	0.0259179265658747	0.00863930885529158	0.0237580993520518
ENSMUSG00000000078.7	0.10944832206152	-6.70935501667507	0.714350951782432	9.98726401207254	0.0250783699059561	0.00940438871473354	0.0313479623824451	0.0188087774294671	0.00940438871473354	0.0250783699059561	0.00940438871473354	0.00626959247648903	0.0156739811912226	0.0250783699059561	0.0156739811912226	0.0219435736677116	0.00313479623824451	0.00626959247648903	0.0125391849529781	0.0156739811912226	0.00940438871473354	0.0282131661442006	0.0188087774294671	0.00940438871473354	0.0188087774294671	0.0250783699059561	0.00626959247648903	0.0219435736677116	0.00626959247648903	0.00626959247648903	0.0125391849529781	0.00626959247648903	0.00940438871473354	0.00940438871473354	0.0344827586206897	0.0125391849529781	0.0407523510971787	0.0376175548589342	0.0407523510971787	0.0188087774294671	0.501567398119122	0.492163009404389	0.536050156739812	0.00626959247648903	0.0125391849529781	0.00313479623824451	0.00940438871473354	0.0125391849529781	0.0156739811912226
ENSMUSG00000000085.16	0.119768188665669	-6.94004665496359	-1.8701014821193	11.0586682503406	0.0225563909774436	0.0210526315789474	0.0496240601503759	0.0150375939849624	0.0195488721804511	0.0225563909774436	0.00300751879699248	0.0180451127819549	0.00601503759398496	0.0225563909774436	0.00902255639097744	0.0135338345864662	0	0.0165413533834586	0.0225563909774436	0.0150375939849624	0.00601503759398496	0.0180451127819549	0.0285714285714286	0.0165413533834586	0.0315789473684211	0.0285714285714286	0.00300751879699248	0.0285714285714286	0.0120300751879699	0.0075187969924812	0.0165413533834586	0.00601503759398496	0.0105263157894737	0.0195488721804511	0.0345864661654135	0.0150375939849624	0.0210526315789474	0.0300751879699248	0.0195488721804511	0.0210526315789474	0.544360902255639	0.46015037593985	0.578947368421053	0.0075187969924812	0.0255639097744361	0.00150375939849624	0.0150375939849624	0.0165413533834586	0.0300751879699248
ENSMUSG00000000088.7	-0.101162919343782	-7.74375846677684	1.8322204555479	8.78790255939143	0.0272108843537415	0.00680272108843537	0.0204081632653061	0.0204081632653061	0.0204081632653061	0.00680272108843537	0	0.0136054421768707	0.0136054421768707	0.00680272108843537	0	0.00680272108843537	0	0.0340136054421769	0.0136054421768707	0.0204081632653061	0	0.0136054421768707	0.00680272108843537	0.0136054421768707	0.0204081632653061	0.0340136054421769	0	0.0136054421768707	0.0136054421768707	0.0272108843537415	0.00680272108843537	0.0136054421768707	0	0.0204081632653061	0.0204081632653061	0.0204081632653061	0.0272108843537415	0.0204081632653061	0.0476190476190476	0.0408163265306122	0.612244897959184	0.462585034013605	0.482993197278912	0.0272108843537415	0.054421768707483	0.00680272108843537	0.054421768707483	0.0136054421768707	0.0204081632653061
ENSMUSG00000000093.6	0.216697398384456	-3.22150589705839	0.431275221362041	11.0613711926598	0.0112359550561798	0.0098314606741573	0.0379213483146067	0.00421348314606742	0.00421348314606742	0.0196629213483146	0.00561797752808989	0.00842696629213483	0.00280898876404494	0.0365168539325843	0.00561797752808989	0.0126404494382022	0	0.0182584269662921	0.023876404494382	0.00280898876404494	0.00140449438202247	0.0210674157303371	0.023876404494382	0.00842696629213483	0.0126404494382022	0.047752808988764	0.0337078651685393	0.0182584269662921	0.0098314606741573	0.0196629213483146	0.0196629213483146	0.00842696629213483	0.0126404494382022	0.0140449438202247	0.0561797752808989	0.00140449438202247	0.0112359550561798	0.0351123595505618	0.0491573033707865	0.00561797752808989	0.675561797752809	0.557584269662921	0.77247191011236	0.026685393258427	0.0617977528089888	0.0435393258426966	0.0168539325842697	0.0112359550561798	0.0463483146067416
ENSMUSG00000000126.11	-0.0559741691320534	-6.05942225109257	-0.193873042328308	10.1137421660492	0.00819672131147541	0.0191256830601093	0.0437158469945355	0.00273224043715847	0.0163934426229508	0.0245901639344262	0.0109289617486339	0.0136612021857923	0.00273224043715847	0.0191256830601093	0.0136612021857923	0.0136612021857923	0.00273224043715847	0.00819672131147541	0.0109289617486339	0.00273224043715847	0.00546448087431694	0.0218579234972678	0.0245901639344262	0.00546448087431694	0.00819672131147541	0.0163934426229508	0.00546448087431694	0.00819672131147541	0.0163934426229508	0.0437158469945355	0.0163934426229508	0.00273224043715847	0.00819672131147541	0.0191256830601093	0.0628415300546448	0.00546448087431694	0.0109289617486339	0.0218579234972678	0.0601092896174863	0.00819672131147541	0.60655737704918	0.53551912568306	0.745901639344262	0.0191256830601093	0.0519125683060109	0.0109289617486339	0.0136612021857923	0.00819672131147541	0.0519125683060109
ENSMUSG00000000131.15	0.123370308101532	-7.57021559392156	-1.32396216935909	11.7313190310251	0.0168738898756661	0.0177619893428064	0.0257548845470693	0.019538188277087	0.0186500888099467	0.022202486678508	0.00621669626998224	0.0142095914742451	0.00621669626998224	0.019538188277087	0.0088809946714032	0.0142095914742451	0.00266429840142096	0.0328596802841918	0.0213143872113677	0.0150976909413854	0.00976909413854352	0.0168738898756661	0.0515097690941385	0.0106571936056838	0.0124333925399645	0.0124333925399645	0.00355239786856128	0.0133214920071048	0.0106571936056838	0.00355239786856128	0.0133214920071048	0.00710479573712256	0.0088809946714032	0.0346358792184725	0.0470692717584369	0.0186500888099467	0.022202486678508	0.022202486678508	0.041740674955595	0.0230905861456483	0.543516873889876	0.347246891651865	0.626110124333925	0.00710479573712256	0.0230905861456483	0.00621669626998224	0.0204262877442274	0.00799289520426288	0.0115452930728242
ENSMUSG00000000142.15	0.0682310243031559	-6.7375477380252	-0.928521211415454	11.3014961949825	0.0202140309155767	0.0118906064209275	0.0416171224732461	0.0107015457788347	0.00594530321046373	0.0297265160523187	0.00832342449464923	0.00832342449464923	0.00832342449464923	0.0321046373365042	0.0214030915576694	0.0190249702734839	0.00237812128418549	0.0130796670630202	0.0190249702734839	0.00475624256837099	0.00713436385255648	0.0309155766944114	0.0416171224732461	0.00832342449464923	0.0202140309155767	0.0297265160523187	0.00951248513674197	0.0178359096313912	0.00356718192627824	0.0118906064209275	0.0178359096313912	0	0.00475624256837099	0.0178359096313912	0.0344827586206897	0.00951248513674197	0.0309155766944114	0.0249702734839477	0.0475624256837099	0.0190249702734839	0.587395957193817	0.468489892984542	0.665873959571938	0.0202140309155767	0.0344827586206897	0.00594530321046373	0.0178359096313912	0.0190249702734839	0.0190249702734839
ENSMUSG00000000148.17	0.136517579042942	-5.58146611133705	0.660128792551688	11.3586512008929	0.00607533414337789	0.00729040097205346	0.0145808019441069	0.00243013365735115	0.0109356014580802	0.0121506682867558	0.00729040097205346	0.0133657351154313	0.00486026731470231	0.0328068043742406	0.0145808019441069	0.00972053462940462	0.00486026731470231	0.00850546780072904	0.0145808019441069	0.00243013365735115	0.00850546780072904	0.0121506682867558	0.054678007290401	0.0145808019441069	0.0170109356014581	0.0352369380315917	0.00486026731470231	0.0145808019441069	0.00850546780072904	0.00850546780072904	0.00729040097205346	0.00486026731470231	0.0145808019441069	0.040097205346294	0.0765492102065614	0.0145808019441069	0.00972053462940462	0.040097205346294	0.0437424058323208	0.0121506682867558	0.674362089914945	0.462940461725395	0.681652490886999	0.0194410692588092	0.054678007290401	0.00243013365735115	0.0291616038882139	0.0121506682867558	0.0170109356014581
ENSMUSG00000000167.14	0.08280703215274	-1.90328930137728	-0.352259404374548	9.9614496943982	0.060126582278481	0.0158227848101266	0.0221518987341772	0.0253164556962025	0.0189873417721519	0.00949367088607595	0.00632911392405063	0.0189873417721519	0.0189873417721519	0.00949367088607595	0.00632911392405063	0.0189873417721519	0.0126582278481013	0.0284810126582278	0.0316455696202532	0.0348101265822785	0.0158227848101266	0.00632911392405063	0.0316455696202532	0.00632911392405063	0.0158227848101266	0.0126582278481013	0.00316455696202532	0.0253164556962025	0.00949367088607595	0.00316455696202532	0.00632911392405063	0.00316455696202532	0.0126582278481013	0.0158227848101266	0.0253164556962025	0.0284810126582278	0.0474683544303797	0.0158227848101266	0.0443037974683544	0.0253164556962025	0.506329113924051	0.354430379746835	0.449367088607595	0.0189873417721519	0.0126582278481013	0.0158227848101266	0.0126582278481013	0.00632911392405063	0.00949367088607595
ENSMUSG00000000168.9	-0.0996382171990351	-6.71723251323159	0.227807816670616	10.9143851321554	0.0295489891135303	0.00777604976671851	0.0326594090202177	0.0124416796267496	0.015552099533437	0.0186625194401244	0.0031104199066874	0.0108864696734059	0.00622083981337481	0.015552099533437	0.0139968895800933	0.0139968895800933	0.015552099533437	0.0264385692068429	0.0217729393468118	0.0233281493001555	0.00622083981337481	0.0015552099533437	0.0248833592534992	0.00933125972006221	0.031104199066874	0.0202177293934681	0.00777604976671851	0.0388802488335925	0.0046656298600311	0.0108864696734059	0.00777604976671851	0.0046656298600311	0.0031104199066874	0.00933125972006221	0.0202177293934681	0.0171073094867807	0.0357698289269051	0.015552099533437	0.0233281493001555	0.0233281493001555	0.600311041990669	0.496111975116641	0.477449455676516	0.046656298600311	0.0264385692068429	0.015552099533437	0.0419906687402799	0.0186625194401244	0.0186625194401244
ENSMUSG00000000171.5	0.25759277482304	-7.40961117434631	1.62552629633391	8.90989308377004	0	0	0.025	0.0125	0	0.04375	0	0	0.0125	0.0125	0.0125	0.025	0	0.0125	0.0125	0.00625	0.01875	0.05	0.01875	0.00625	0.00625	0.0125	0.00625	0.0125	0.0125	0	0.0125	0	0.00625	0.06875	0.05	0.0125	0	0.025	0.00625	0.00625	0.63125	0.48125	0.61875	0.03125	0.01875	0.0125	0.05625	0.01875	0.03125
ENSMUSG00000000184.12	-0.111401491286977	-9.83573737060475	2.18070529675876	9.86727873970966	0.00689655172413793	0.0241379310344828	0.0551724137931034	0.00344827586206897	0.0103448275862069	0.0379310344827586	0.00344827586206897	0.0137931034482759	0	0.00689655172413793	0.00689655172413793	0	0	0.0310344827586207	0.0275862068965517	0.0103448275862069	0.0206896551724138	0.0103448275862069	0.0448275862068966	0.0103448275862069	0	0.00689655172413793	0.0310344827586207	0.0137931034482759	0	0.0241379310344828	0.00344827586206897	0.00689655172413793	0.00689655172413793	0.0137931034482759	0.1	0.0103448275862069	0.0310344827586207	0.0379310344827586	0.0517241379310345	0.0241379310344828	0.617241379310345	0.348275862068965	0.727586206896552	0.0137931034482759	0.0379310344827586	0.00689655172413793	0.0172413793103448	0.0137931034482759	0
ENSMUSG00000000202.9	0.107852017253065	-1.2814905498994	1.11449156596902	10.4898479604393	0.00208768267223382	0.0187891440501044	0.0125260960334029	0.00417536534446764	0.00208768267223382	0.0208768267223382	0.00417536534446764	0.00626304801670146	0.00417536534446764	0.0313152400835073	0.00835073068893528	0.0125260960334029	0	0.0146137787056367	0.0104384133611691	0.00835073068893528	0.00208768267223382	0.0292275574112735	0.0459290187891441	0.0146137787056367	0.00417536534446764	0.0167014613778706	0.0271398747390397	0.00626304801670146	0.0125260960334029	0.0417536534446764	0.0167014613778706	0.00208768267223382	0.00208768267223382	0.0187891440501044	0.0918580375782881	0.00626304801670146	0.00626304801670146	0.022964509394572	0.0354906054279749	0.0167014613778706	0.701461377870564	0.480167014613779	0.791231732776618	0.0167014613778706	0.0501043841336117	0.0438413361169102	0.0292275574112735	0.00835073068893528	0.0354906054279749
ENSMUSG00000000244.17	-0.106292197325751	-3.14609975402992	-0.24965131438957	9.72451385311995	0.00869565217391304	0.0173913043478261	0.00869565217391304	0	0.0130434782608696	0.0347826086956522	0.00869565217391304	0.0130434782608696	0.0260869565217391	0.0391304347826087	0.0130434782608696	0.00434782608695652	0.00434782608695652	0.0260869565217391	0.0347826086956522	0.0173913043478261	0	0.0173913043478261	0.0391304347826087	0.0173913043478261	0.0130434782608696	0.0130434782608696	0	0.00434782608695652	0	0.00434782608695652	0.00434782608695652	0	0.00434782608695652	0.0260869565217391	0.0652173913043478	0.00434782608695652	0.00869565217391304	0.0217391304347826	0.0260869565217391	0.0130434782608696	0.504347826086956	0.447826086956522	0.7	0.00869565217391304	0.0521739130434783	0.0130434782608696	0.0217391304347826	0.0130434782608696	0.0217391304347826
ENSMUSG00000000247.11	-0.157350478060703	-6.35106610809975	-1.03953744042124	10.2900188469326	0.00245700245700246	0.0343980343980344	0.0540540540540541	0.00737100737100737	0.0171990171990172	0.0221130221130221	0.027027027027027	0.0122850122850123	0.00491400491400491	0.0319410319410319	0.00982800982800983	0.00982800982800983	0	0.0171990171990172	0.0245700245700246	0.00245700245700246	0.0122850122850123	0.0319410319410319	0.0221130221130221	0.00491400491400491	0.00491400491400491	0.0245700245700246	0.0147420147420147	0.00737100737100737	0	0.0294840294840295	0.0147420147420147	0.00245700245700246	0	0.0196560196560197	0.0417690417690418	0.0171990171990172	0.0147420147420147	0.0393120393120393	0.027027027027027	0.0147420147420147	0.547911547911548	0.488943488943489	0.749385749385749	0.027027027027027	0.0417690417690418	0.0122850122850123	0.0196560196560197	0.00491400491400491	0.0393120393120393
ENSMUSG00000000253.13	0.0279272956013552	-7.45106920763617	0.919622601315481	10.12153351734	0.0289017341040462	0.0173410404624277	0.0346820809248555	0.00578034682080925	0.0173410404624277	0.0375722543352601	0.00578034682080925	0.00578034682080925	0.00289017341040462	0.0202312138728324	0.0115606936416185	0.00578034682080925	0.00578034682080925	0.0346820809248555	0.0346820809248555	0.00867052023121387	0.00578034682080925	0.023121387283237	0.0202312138728324	0.0115606936416185	0.00578034682080925	0.0115606936416185	0.00289017341040462	0.00867052023121387	0.0173410404624277	0.00867052023121387	0.00578034682080925	0	0	0.023121387283237	0.0317919075144509	0.0115606936416185	0.0202312138728324	0.0260115606936416	0.0433526011560694	0.0260115606936416	0.572254335260116	0.416184971098266	0.65028901734104	0.0144508670520231	0.0375722543352601	0.00867052023121387	0.0144508670520231	0.0346820809248555	0.0260115606936416
ENSMUSG00000000276.11	-0.178698207845698	-4.04928505749649	-0.878943107823588	10.7431513941125	0.0265486725663717	0.0212389380530973	0.0371681415929204	0.0176991150442478	0.0141592920353982	0.00884955752212389	0.00353982300884956	0.0194690265486726	0.0106194690265487	0.0176991150442478	0.00707964601769911	0.00176991150442478	0.00707964601769911	0.0265486725663717	0.0265486725663717	0.015929203539823	0.0123893805309735	0.0230088495575221	0.0300884955752212	0.00530973451327434	0.0106194690265487	0.0123893805309735	0.0123893805309735	0.015929203539823	0.00884955752212389	0.0106194690265487	0.00707964601769911	0.00707964601769911	0.00884955752212389	0.0141592920353982	0.0460176991150442	0.00884955752212389	0.0230088495575221	0.0265486725663717	0.0300884955752212	0.0336283185840708	0.538053097345133	0.398230088495575	0.576991150442478	0.0106194690265487	0.0176991150442478	0.00530973451327434	0.0123893805309735	0.0336283185840708	0.0247787610619469
ENSMUSG00000000278.10	0.234843733369644	-7.31794960142441	0.146324893256391	10.4093909361377	0.0198675496688742	0.0264900662251656	0.0529801324503311	0.011037527593819	0.00662251655629139	0.0198675496688742	0.00662251655629139	0.011037527593819	0.0022075055187638	0.0176600441501104	0	0.00883002207505519	0.0022075055187638	0.0264900662251656	0.0353200883002208	0.0132450331125828	0.0154525386313466	0.00662251655629139	0.0286975717439294	0.00441501103752759	0.00441501103752759	0.0132450331125828	0.00441501103752759	0.0176600441501104	0.00662251655629139	0.0022075055187638	0.00883002207505519	0.0022075055187638	0.011037527593819	0.033112582781457	0.0441501103752759	0.011037527593819	0.0286975717439294	0.0286975717439294	0.0264900662251656	0.0264900662251656	0.534216335540839	0.370860927152318	0.635761589403974	0.011037527593819	0.0309050772626932	0.00441501103752759	0.0198675496688742	0.0198675496688742	0.0198675496688742
ENSMUSG00000000282.12	-0.235722349734958	-6.30089835974519	0.242510648825934	11.0437108633472	0.00844594594594595	0.0168918918918919	0.0337837837837838	0.00506756756756757	0.0152027027027027	0.0388513513513514	0.0118243243243243	0.0101351351351351	0.00675675675675676	0.0168918918918919	0.0101351351351351	0.00506756756756757	0.00337837837837838	0.0202702702702703	0.0118243243243243	0.00844594594594595	0.0118243243243243	0.027027027027027	0.0625	0.0185810810810811	0.0506756756756757	0.0506756756756757	0.0168918918918919	0.0540540540540541	0.00168918918918919	0.00844594594594595	0.0118243243243243	0.00844594594594595	0.00675675675675676	0.0135135135135135	0.0625	0.0118243243243243	0.0135135135135135	0.0135135135135135	0.0506756756756757	0.00337837837837838	0.717905405405405	0.505067567567568	0.6875	0.0202702702702703	0.0574324324324324	0.0152027027027027	0.0168918918918919	0.00844594594594595	0.0202702702702703
ENSMUSG00000000295.13	-0.00983009994486284	-5.36739430101793	0.740601300754275	9.39016895620018	0.025	0.01	0.03	0.015	0.015	0.01	0	0.01	0.035	0.015	0.01	0.005	0.02	0.015	0.045	0	0.005	0.02	0.04	0	0.015	0.005	0.005	0.015	0	0.005	0.01	0.015	0.02	0.015	0.035	0.02	0.07	0.03	0.055	0.03	0.6	0.38	0.535	0.025	0.045	0.005	0.01	0.01	0.015
ENSMUSG00000000317.11	0.677559710623697	-5.12122120432613	-1.23853772086839	10.4777582664439	0.0189473684210526	0.0147368421052632	0.0231578947368421	0.0105263157894737	0.0105263157894737	0.0252631578947368	0.00631578947368421	0.0168421052631579	0.00842105263157895	0.0294736842105263	0.00631578947368421	0.0210526315789474	0	0.0189473684210526	0.00631578947368421	0.00421052631578947	0.0168421052631579	0.0357894736842105	0.0210526315789474	0.00842105263157895	0.04	0.0252631578947368	0.00842105263157895	0.0168421052631579	0.0147368421052632	0.0273684210526316	0.00842105263157895	0.0105263157894737	0.0189473684210526	0.0252631578947368	0.0336842105263158	0.00842105263157895	0.0189473684210526	0.0168421052631579	0.0315789473684211	0.00421052631578947	0.608421052631579	0.541052631578947	0.568421052631579	0.0189473684210526	0.0231578947368421	0.00842105263157895	0.0357894736842105	0.0273684210526316	0.0210526315789474
ENSMUSG00000000325.16	-0.146415914339278	-8.709513993996	0.287735794968758	11.5206186805563	0.0123180291153415	0.019036954087346	0.0257558790593505	0.00783874580067189	0.0268756998880179	0.0167973124300112	0.00895856662933931	0.0145576707726764	0.00447928331466965	0.0257558790593505	0.0156774916013438	0.00559910414333707	0.00111982082866741	0.013437849944009	0.0100783874580067	0.00335946248600224	0.00223964165733483	0.0123180291153415	0.0235162374020157	0.00671892497200448	0.0235162374020157	0.0235162374020157	0.00559910414333707	0.0257558790593505	0.0100783874580067	0.0167973124300112	0.0335946248600224	0.0156774916013438	0.00895856662933931	0.0212765957446809	0.0559910414333707	0.00895856662933931	0.0167973124300112	0.0391937290033595	0.0548712206047032	0.0302351623740202	0.677491601343785	0.509518477043673	0.643896976483763	0.0223964165733483	0.0414333706606943	0.00335946248600224	0.019036954087346	0.00671892497200448	0.0391937290033595
ENSMUSG00000000326.13	-0.179287833625306	-3.89187720005781	-0.0389774515186037	9.64205169292798	0.0150375939849624	0.0112781954887218	0.0338345864661654	0.0037593984962406	0.0150375939849624	0.0150375939849624	0.0037593984962406	0	0	0.0263157894736842	0.0112781954887218	0	0	0.0225563909774436	0.0338345864661654	0.018796992481203	0.0112781954887218	0.018796992481203	0.037593984962406	0.0037593984962406	0.0112781954887218	0.0150375939849624	0.0075187969924812	0.0150375939849624	0.0075187969924812	0.018796992481203	0.0037593984962406	0	0.0150375939849624	0.0300751879699248	0.0714285714285714	0.018796992481203	0.0037593984962406	0.0526315789473684	0.0451127819548872	0.0112781954887218	0.631578947368421	0.368421052631579	0.721804511278195	0.0225563909774436	0.0263157894736842	0.0037593984962406	0.0225563909774436	0.0150375939849624	0.0338345864661654
ENSMUSG00000000339.14	-0.240689853805992	-7.19407125281755	0.744056838843077	10.1228279948077	0.0272479564032698	0.00272479564032698	0.0299727520435967	0.0190735694822888	0.0163487738419619	0.0217983651226158	0.0108991825613079	0.0163487738419619	0.0136239782016349	0.00817438692098093	0.0108991825613079	0.00544959128065395	0.0108991825613079	0.0326975476839237	0.0326975476839237	0.0272479564032698	0.00544959128065395	0.0136239782016349	0.0299727520435967	0.00544959128065395	0.0136239782016349	0.0136239782016349	0.00817438692098093	0.00272479564032698	0.00817438692098093	0.00817438692098093	0.0108991825613079	0.00544959128065395	0.0163487738419619	0.0190735694822888	0.0245231607629428	0.00544959128065395	0.0299727520435967	0.0190735694822888	0.0381471389645777	0.0217983651226158	0.577656675749319	0.435967302452316	0.566757493188011	0.0190735694822888	0.0217983651226158	0.0217983651226158	0.0272479564032698	0.0217983651226158	0.0435967302452316
ENSMUSG00000000346.9	0.0113549751174462	-7.60185114709789	-1.524826164793	8.98868468677217	0.00591715976331361	0.029585798816568	0.00591715976331361	0.00591715976331361	0.0177514792899408	0.0236686390532544	0	0.0177514792899408	0.00591715976331361	0.0118343195266272	0	0	0	0.0118343195266272	0.0355029585798817	0.0118343195266272	0.0118343195266272	0	0.0414201183431953	0.0118343195266272	0.0532544378698225	0.029585798816568	0	0.0946745562130177	0	0.00591715976331361	0	0.00591715976331361	0.00591715976331361	0.0118343195266272	0.00591715976331361	0.0118343195266272	0.00591715976331361	0	0.00591715976331361	0.0177514792899408	0.63905325443787	0.57396449704142	0.408284023668639	0.029585798816568	0.0355029585798817	0	0.0591715976331361	0.029585798816568	0.0355029585798817
ENSMUSG00000000355.13	-0.21355678261974	-4.41711580480862	0.27025977555912	9.09539702279256	0.0714285714285714	0.010989010989011	0.032967032967033	0.0384615384615385	0.010989010989011	0.00549450549450549	0	0.0164835164835165	0.0164835164835165	0	0	0.00549450549450549	0.00549450549450549	0.043956043956044	0.0384615384615385	0.043956043956044	0.0274725274725275	0.00549450549450549	0.0164835164835165	0.032967032967033	0.021978021978022	0.00549450549450549	0	0.032967032967033	0.00549450549450549	0	0	0	0.010989010989011	0.00549450549450549	0.010989010989011	0.021978021978022	0.0549450549450549	0.00549450549450549	0.010989010989011	0.0274725274725275	0.483516483516484	0.302197802197802	0.296703296703297	0.0274725274725275	0.00549450549450549	0	0.0164835164835165	0.032967032967033	0.010989010989011
ENSMUSG00000000374.8	0.0594961513184384	-6.30786152615779	-1.10651697718061	11.8834069863884	0.0206513105639396	0.0230341540905481	0.0317712470214456	0.0119142176330421	0.0190627482128674	0.0174741858617951	0.0039714058776807	0.0158856235107228	0.00953137410643368	0.0246227164416203	0.0135027799841144	0.011119936457506	0.00714853057982526	0.0166799046862589	0.0214455917394758	0.00953137410643368	0.00714853057982526	0.0238284352660842	0.0460683081810961	0.0079428117553614	0.011119936457506	0.0190627482128674	0.00555996822875298	0.0182684670373312	0.00555996822875298	0.00238284352660842	0.00953137410643368	0.00079428117553614	0.00714853057982526	0.0214455917394758	0.0571882446386021	0.0142970611596505	0.0277998411437649	0.0309769658459095	0.04527402700556	0.0182684670373312	0.562351072279587	0.389992057188245	0.629070691024623	0.0135027799841144	0.0262112787926926	0.00238284352660842	0.0246227164416203	0.0103256552819698	0.0135027799841144
ENSMUSG00000000378.15	0.227074067740416	-6.8228581857455	-1.45242265623441	10.4252159032994	0.0110132158590308	0.0066079295154185	0.0418502202643172	0.0066079295154185	0.0176211453744493	0.0198237885462555	0.013215859030837	0.00881057268722467	0.00881057268722467	0.0330396475770925	0.013215859030837	0.0286343612334802	0.0066079295154185	0.0308370044052863	0.0154185022026432	0.0176211453744493	0	0.0198237885462555	0.0330396475770925	0.0154185022026432	0.00881057268722467	0.0176211453744493	0.00440528634361234	0.0176211453744493	0.0066079295154185	0.013215859030837	0.00440528634361234	0.00881057268722467	0.00881057268722467	0.0154185022026432	0.0572687224669604	0.00440528634361234	0.0176211453744493	0.0506607929515418	0.052863436123348	0.026431718061674	0.561674008810573	0.433920704845815	0.651982378854626	0.0176211453744493	0.0220264317180617	0.00881057268722467	0.0176211453744493	0.00440528634361234	0.0242290748898678
ENSMUSG00000000384.15	0.230458394423919	-2.80539198688693	-0.674488681414788	10.8872206154684	0.0158478605388273	0.0158478605388273	0.0443740095087163	0.00316957210776545	0.0142630744849445	0.0126782884310618	0.0063391442155309	0.00950871632329636	0.00792393026941363	0.0221870047543582	0.00475435816164818	0.0063391442155309	0.00158478605388273	0.0126782884310618	0.0237717908082409	0.00316957210776545	0.00792393026941363	0.0316957210776545	0.0396196513470681	0.0110935023771791	0.0158478605388273	0.0221870047543582	0.00475435816164818	0.0142630744849445	0.00950871632329636	0.0142630744849445	0.0126782884310618	0.0063391442155309	0.0142630744849445	0.0301109350237718	0.098256735340729	0.0110935023771791	0.0158478605388273	0.0206022187004754	0.0570522979397781	0.0142630744849445	0.638668779714739	0.374009508716323	0.709984152139461	0.0126782884310618	0.0412044374009509	0.00475435816164818	0.0206022187004754	0.0063391442155309	0.0158478605388273
ENSMUSG00000000399.10	0.0462376792326358	-9.05387759600592	0.819338382754866	10.1947568544222	0.0132275132275132	0.0132275132275132	0.0396825396825397	0.0158730158730159	0.0105820105820106	0.0211640211640212	0.00529100529100529	0.0132275132275132	0.0105820105820106	0.00793650793650794	0.0105820105820106	0.0132275132275132	0.0132275132275132	0.0264550264550265	0.0211640211640212	0.0211640211640212	0.00264550264550265	0.0211640211640212	0.0158730158730159	0.0158730158730159	0.0185185185185185	0.00529100529100529	0.00793650793650794	0.0238095238095238	0.0132275132275132	0.00793650793650794	0.0238095238095238	0.0105820105820106	0.00529100529100529	0.00793650793650794	0.0291005291005291	0.0264550264550265	0.0185185185185185	0.0211640211640212	0.0291005291005291	0.0238095238095238	0.566137566137566	0.415343915343915	0.526455026455026	0.0238095238095238	0.0264550264550265	0.00793650793650794	0.0132275132275132	0.0185185185185185	0.0185185185185185
ENSMUSG00000000409.14	0.117978238931243	-5.79762179081081	-0.978619943885807	10.6110247973074	0.0117647058823529	0.0392156862745098	0.0352941176470588	0.00980392156862745	0.0117647058823529	0.0156862745098039	0.0137254901960784	0.00784313725490196	0.00588235294117647	0.0215686274509804	0.00196078431372549	0.00588235294117647	0.00196078431372549	0.0372549019607843	0.0235294117647059	0.0156862745098039	0.00588235294117647	0.0137254901960784	0.0372549019607843	0.00980392156862745	0.0156862745098039	0.0274509803921569	0.00588235294117647	0.0176470588235294	0.00392156862745098	0.00980392156862745	0.0215686274509804	0.00784313725490196	0.00784313725490196	0.0117647058823529	0.0509803921568627	0.00980392156862745	0.0392156862745098	0.0431372549019608	0.0431372549019608	0.0117647058823529	0.568627450980392	0.392156862745098	0.703921568627451	0.0137254901960784	0.0215686274509804	0.0117647058823529	0.00784313725490196	0.0156862745098039	0.0235294117647059
ENSMUSG00000000420.15	-0.23796066850446	-8.32501896506649	-1.34347442722618	10.7151040092362	0.0446428571428571	0.0214285714285714	0.0160714285714286	0.0267857142857143	0.0303571428571429	0.0125	0	0.00892857142857143	0.0303571428571429	0.00892857142857143	0.0125	0.0125	0.0125	0.0160714285714286	0.0321428571428571	0.0285714285714286	0.00714285714285714	0.00892857142857143	0.0285714285714286	0.0160714285714286	0.0160714285714286	0.00357142857142857	0.00357142857142857	0.025	0.00892857142857143	0.00357142857142857	0.00714285714285714	0.00535714285714286	0.0178571428571429	0.00892857142857143	0.0142857142857143	0.025	0.0357142857142857	0.0267857142857143	0.0321428571428571	0.0303571428571429	0.505357142857143	0.375	0.441071428571429	0.0107142857142857	0.00892857142857143	0.00178571428571429	0.0160714285714286	0.0285714285714286	0.0125
ENSMUSG00000000441.17	0.145658129245312	-6.67077908907815	-1.21515514417159	11.0907740546408	0.0261941448382126	0.024653312788906	0.0308166409861325	0.0169491525423729	0.0138674884437596	0.0138674884437596	0.00924499229583975	0.0231124807395994	0.012326656394453	0.0215716486902928	0.0154083204930663	0.0154083204930663	0.00462249614791988	0.0292758089368259	0.0308166409861325	0.0138674884437596	0.0061633281972265	0.0184899845916795	0.0462249614791988	0.0169491525423729	0.0231124807395994	0.0107858243451464	0.00462249614791988	0.0169491525423729	0.00770416024653313	0.0061633281972265	0.0169491525423729	0.00462249614791988	0.0061633281972265	0.0154083204930663	0.036979969183359	0.00924499229583975	0.0215716486902928	0.024653312788906	0.0231124807395994	0.0215716486902928	0.514637904468413	0.428351309707242	0.582434514637905	0.0200308166409861	0.0184899845916795	0.00308166409861325	0.0154083204930663	0.0154083204930663	0.0215716486902928
ENSMUSG00000000486.13	0.071210783731797	-3.78098907325636	-1.14580434169845	10.1059085085712	0.0136239782016349	0.0245231607629428	0.0435967302452316	0.00544959128065395	0.00544959128065395	0.0217983651226158	0.00544959128065395	0.00817438692098093	0.00544959128065395	0.0108991825613079	0.0163487738419619	0.0108991825613079	0	0.0326975476839237	0.0272479564032698	0.0108991825613079	0.0163487738419619	0.0108991825613079	0.0463215258855586	0.00817438692098093	0.0108991825613079	0.0108991825613079	0.00544959128065395	0.0163487738419619	0.0108991825613079	0.0272479564032698	0.0245231607629428	0	0.00544959128065395	0.0272479564032698	0.0408719346049046	0.00544959128065395	0.0272479564032698	0.0354223433242507	0.0708446866485014	0.0299727520435967	0.610354223433243	0.365122615803815	0.70299727520436	0.0136239782016349	0.0217983651226158	0	0.0190735694822888	0.00817438692098093	0.0190735694822888
ENSMUSG00000000489.7	0.55602100306809	-4.91755565164336	-0.321363246053701	9.50581155391959	0.00413223140495868	0.0206611570247934	0.0537190082644628	0.012396694214876	0.0165289256198347	0.0289256198347107	0.012396694214876	0.00413223140495868	0.0165289256198347	0.0165289256198347	0.012396694214876	0.00413223140495868	0	0.0247933884297521	0.0165289256198347	0.0165289256198347	0.00826446280991736	0.0247933884297521	0.0289256198347107	0.00413223140495868	0	0.0206611570247934	0.00826446280991736	0.0289256198347107	0.0206611570247934	0.0330578512396694	0.0289256198347107	0.00413223140495868	0.00413223140495868	0.0206611570247934	0.0413223140495868	0.00826446280991736	0.0165289256198347	0.0206611570247934	0.0537190082644628	0.0247933884297521	0.590909090909091	0.466942148760331	0.723140495867769	0.0165289256198347	0.0371900826446281	0.00826446280991736	0.012396694214876	0.00826446280991736	0.00826446280991736
ENSMUSG00000000530.16	0.332966489989133	-4.07463684023446	0.741327280839473	10.5603328342124	0.00795228628230616	0.025844930417495	0.0298210735586481	0.00795228628230616	0.0139165009940358	0.0159045725646123	0.0099403578528827	0.0099403578528827	0.0119284294234592	0.0178926441351889	0.0159045725646123	0.0139165009940358	0.00198807157057654	0.0278330019880716	0.0218687872763419	0.0099403578528827	0.00596421471172962	0.025844930417495	0.0377733598409543	0.0119284294234592	0.0119284294234592	0.0238568588469185	0.00397614314115308	0.0119284294234592	0.00596421471172962	0.0099403578528827	0.0218687872763419	0.00596421471172962	0.0139165009940358	0.0178926441351889	0.0616302186878728	0.00397614314115308	0.00596421471172962	0.0337972166998012	0.0497017892644135	0.0159045725646123	0.576540755467197	0.429423459244533	0.727634194831014	0.0119284294234592	0.025844930417495	0.0099403578528827	0.0119284294234592	0.00795228628230616	0.0357852882703777
ENSMUSG00000000531.5	-0.289360176426052	-5.66827451279466	1.55665913475501	10.2045711442492	0.00763358778625954	0.0127226463104326	0.0305343511450382	0.00254452926208651	0.00763358778625954	0.0178117048346056	0.0101781170483461	0.0152671755725191	0.00254452926208651	0.0203562340966921	0.00763358778625954	0.00763358778625954	0	0.0152671755725191	0.00763358778625954	0.00763358778625954	0.00508905852417303	0.0127226463104326	0.0356234096692112	0.00508905852417303	0.0101781170483461	0.0330788804071247	0.0229007633587786	0.0203562340966921	0.0101781170483461	0.0381679389312977	0.0254452926208651	0.00508905852417303	0.0101781170483461	0.0305343511450382	0.0534351145038168	0.0101781170483461	0.0203562340966921	0.0254452926208651	0.0585241730279898	0.00254452926208651	0.699745547073791	0.531806615776081	0.753180661577608	0.0178117048346056	0.0508905852417303	0.0330788804071247	0.0152671755725191	0.0101781170483461	0.0508905852417303
ENSMUSG00000000532.11	0.168417607000484	-5.25165375725154	0.0669154671526784	10.5689061545021	0.0138339920948617	0.0217391304347826	0.033596837944664	0.0138339920948617	0.0118577075098814	0.0217391304347826	0.00395256916996047	0.00592885375494071	0.00197628458498024	0.00790513833992095	0.00790513833992095	0.00592885375494071	0.00197628458498024	0.033596837944664	0.0296442687747036	0.0296442687747036	0.00592885375494071	0.0158102766798419	0.0256916996047431	0.0158102766798419	0.00197628458498024	0.0237154150197628	0.00395256916996047	0.00988142292490119	0.0118577075098814	0.0138339920948617	0.00988142292490119	0.0138339920948617	0.00790513833992095	0.0217391304347826	0.041501976284585	0.0138339920948617	0.0158102766798419	0.0395256916996047	0.0395256916996047	0.0158102766798419	0.567193675889328	0.401185770750988	0.658102766798419	0.00988142292490119	0.0256916996047431	0.00790513833992095	0.0237154150197628	0.0158102766798419	0.0296442687747036
ENSMUSG00000000538.18	0.129524060173977	-6.88896404514117	0.532433717581923	10.7380922596205	0.0118110236220472	0.0275590551181102	0.0236220472440945	0.0177165354330709	0.031496062992126	0.0196850393700787	0.00590551181102362	0.00984251968503937	0.00590551181102362	0.015748031496063	0.0216535433070866	0.0177165354330709	0.00590551181102362	0.0196850393700787	0.0255905511811024	0.015748031496063	0.00393700787401575	0.00984251968503937	0.0393700787401575	0.00196850393700787	0.0177165354330709	0.031496062992126	0.00590551181102362	0.015748031496063	0.0118110236220472	0.00984251968503937	0.0118110236220472	0	0.0118110236220472	0.0236220472440945	0.0433070866141732	0.0078740157480315	0.0354330708661417	0.0433070866141732	0.0492125984251969	0.0216535433070866	0.590551181102362	0.437007874015748	0.614173228346457	0.015748031496063	0.031496062992126	0.00590551181102362	0.0216535433070866	0.00984251968503937	0.0177165354330709
ENSMUSG00000000552.10	-0.213813468761716	-8.51475139742312	-0.0552579527516648	10.2191685204622	0.0201149425287356	0.00862068965517241	0.0459770114942529	0.0172413793103448	0.00574712643678161	0.0114942528735632	0.0028735632183908	0.0172413793103448	0.0028735632183908	0.0172413793103448	0.014367816091954	0.0114942528735632	0	0.0258620689655172	0.0114942528735632	0.00574712643678161	0	0.028735632183908	0.0316091954022989	0.00574712643678161	0.0488505747126437	0.0316091954022989	0.0114942528735632	0.0488505747126437	0.0172413793103448	0.00862068965517241	0.014367816091954	0.00862068965517241	0.00862068965517241	0.0172413793103448	0.0459770114942529	0.00574712643678161	0.014367816091954	0.00574712643678161	0.0459770114942529	0.00862068965517241	0.669540229885057	0.557471264367816	0.586206896551724	0.0201149425287356	0.0229885057471264	0.014367816091954	0.0459770114942529	0.0316091954022989	0.0258620689655172
ENSMUSG00000000555.8	0.244318139980388	-4.41567377963745	-0.932940750073843	11.6370776571437	0.0123339658444023	0.0227703984819734	0.0256166982922201	0.0123339658444023	0.0132827324478178	0.0246679316888046	0.00094876660341556	0.00853889943074004	0.00379506641366224	0.0275142314990512	0.00664136622390892	0.0094876660341556	0.0047438330170778	0.0227703984819734	0.00853889943074004	0.00759013282732448	0.0180265654648956	0.00853889943074004	0.0445920303605313	0.00759013282732448	0.0246679316888046	0.0199240986717268	0.00664136622390892	0.0208728652751423	0.00664136622390892	0.0094876660341556	0.0142314990512334	0.00379506641366224	0.0094876660341556	0.0303605313092979	0.0502846299810247	0.015180265654649	0.0180265654648956	0.0303605313092979	0.0341555977229602	0.015180265654649	0.613851992409867	0.444971537001898	0.648956356736243	0.0123339658444023	0.0284629981024668	0.00379506641366224	0.0218216318785579	0.0208728652751423	0.0351043643263757
ENSMUSG00000000561.14	0.0613409778831014	-7.69389835806792	0.603197585116087	10.0084286220706	0.0116618075801749	0.0116618075801749	0.0174927113702624	0.0174927113702624	0.0087463556851312	0.0233236151603499	0.00291545189504373	0.0145772594752187	0.0145772594752187	0.0204081632653061	0	0.0291545189504373	0.00291545189504373	0.0087463556851312	0.0087463556851312	0.0087463556851312	0.00583090379008746	0.0204081632653061	0.0262390670553936	0.0116618075801749	0.0087463556851312	0.0262390670553936	0.0087463556851312	0.0233236151603499	0.00583090379008746	0.0087463556851312	0.0087463556851312	0.00291545189504373	0.00583090379008746	0.0291545189504373	0.0291545189504373	0.0233236151603499	0.0145772594752187	0.0408163265306122	0.0349854227405248	0.0233236151603499	0.597667638483965	0.489795918367347	0.53935860058309	0.0116618075801749	0.0174927113702624	0.0087463556851312	0.0466472303206997	0.0116618075801749	0.0116618075801749
ENSMUSG00000000563.17	-0.0117209596068206	-8.12090308684797	-0.802184937469731	9.77313920671969	0.0272373540856031	0.0116731517509728	0.0622568093385214	0.0116731517509728	0.0155642023346304	0.0155642023346304	0	0.0116731517509728	0	0.0116731517509728	0.00778210116731518	0	0.0155642023346304	0.0116731517509728	0.0272373540856031	0.0389105058365759	0.0116731517509728	0.0116731517509728	0.0505836575875486	0.0116731517509728	0.0155642023346304	0	0.00389105058365759	0.0272373540856031	0	0.0155642023346304	0.0116731517509728	0.00778210116731518	0.0233463035019455	0.00389105058365759	0.0272373540856031	0.0350194552529183	0.0505836575875486	0.0155642023346304	0.0311284046692607	0.0116731517509728	0.587548638132296	0.334630350194553	0.490272373540856	0.0233463035019455	0.0428015564202335	0.00778210116731518	0.0155642023346304	0.0272373540856031	0.00389105058365759
ENSMUSG00000000567.5	-0.240560458994929	-5.32496686067625	2.13269535163244	10.5745935273376	0.00590551181102362	0.0255905511811024	0.0433070866141732	0.00590551181102362	0.00196850393700787	0.0393700787401575	0.0137795275590551	0.00984251968503937	0.00590551181102362	0.0354330708661417	0.00590551181102362	0.00590551181102362	0	0.0236220472440945	0.0216535433070866	0.00196850393700787	0.0196850393700787	0.0354330708661417	0.0767716535433071	0.00590551181102362	0.015748031496063	0.0610236220472441	0.0334645669291339	0.0177165354330709	0.00590551181102362	0.015748031496063	0.0078740157480315	0	0	0.0118110236220472	0.0334645669291339	0.00196850393700787	0.00984251968503937	0.0354330708661417	0.0511811023622047	0.0078740157480315	0.618110236220472	0.478346456692913	0.824803149606299	0.0137795275590551	0.0177165354330709	0.0236220472440945	0.0118110236220472	0.00196850393700787	0.0413385826771654
ENSMUSG00000000568.15	-0.0717279650811657	-7.02227311801225	0.748720342610496	10.0620461377205	0.0533707865168539	0.0280898876404494	0.0365168539325843	0.0168539325842697	0.0112359550561798	0.0112359550561798	0.00280898876404494	0.00842696629213483	0.0112359550561798	0.0196629213483146	0.0112359550561798	0.0168539325842697	0.0140449438202247	0.00561797752808989	0.0224719101123595	0.00842696629213483	0.0112359550561798	0.00561797752808989	0.0393258426966292	0.00842696629213483	0.0112359550561798	0.00280898876404494	0.00280898876404494	0.0140449438202247	0.00842696629213483	0.00280898876404494	0.00280898876404494	0.00280898876404494	0.00280898876404494	0.00280898876404494	0.00561797752808989	0.00842696629213483	0.0393258426966292	0.0224719101123595	0.0449438202247191	0.0196629213483146	0.553370786516854	0.455056179775281	0.50561797752809	0.0140449438202247	0.0224719101123595	0.050561797752809	0.00280898876404494	0.050561797752809	0.047752808988764
ENSMUSG00000000581.8	0.121799050133586	-6.21513254800384	-0.304689768777239	8.73809225962049	0.0563380281690141	0.0211267605633803	0.0633802816901408	0.028169014084507	0.0211267605633803	0.0140845070422535	0	0.00704225352112676	0.0422535211267606	0.0211267605633803	0	0	0.00704225352112676	0.00704225352112676	0.0492957746478873	0.00704225352112676	0.0140845070422535	0.0140845070422535	0.0140845070422535	0.00704225352112676	0.0211267605633803	0.0211267605633803	0	0	0	0	0	0	0	0.00704225352112676	0.0352112676056338	0	0.0633802816901408	0.0352112676056338	0.028169014084507	0.0140845070422535	0.492957746478873	0.338028169014085	0.471830985915493	0.0422535211267606	0.0140845070422535	0	0.0422535211267606	0.00704225352112676	0
ENSMUSG00000000600.15	0.0479825074059033	-5.24479031374181	-0.615183819576416	11.1661630826461	0.0474898236092266	0.0203527815468114	0.0325644504748982	0.033921302578019	0.0176390773405699	0.00407055630936228	0.00271370420624152	0.0203527815468114	0.0135685210312076	0.0122116689280868	0.00407055630936228	0.0203527815468114	0.0257801899592944	0.0149253731343284	0.0230664857530529	0.0244233378561737	0.0203527815468114	0.0149253731343284	0.028493894165536	0.0189959294436906	0.0230664857530529	0.00814111261872456	0.00135685210312076	0.0189959294436906	0.0122116689280868	0.00271370420624152	0.00542740841248304	0.00407055630936228	0.0162822252374491	0.0149253731343284	0.0244233378561737	0.0217096336499322	0.0542740841248304	0.0176390773405699	0.0149253731343284	0.0244233378561737	0.512890094979647	0.345997286295794	0.369063772048847	0.0230664857530529	0.0108548168249661	0.00407055630936228	0.0230664857530529	0.028493894165536	0.0135685210312076
ENSMUSG00000000605.9	0.220509658469985	-5.05547876586532	-1.17696199643206	11.1780423288648	0.0120320855614973	0.0160427807486631	0.0254010695187166	0.0106951871657754	0.0160427807486631	0.0254010695187166	0.0053475935828877	0.0160427807486631	0.0053475935828877	0.0213903743315508	0.0240641711229947	0.00935828877005348	0.00935828877005348	0.0320855614973262	0.0294117647058824	0.0213903743315508	0.00267379679144385	0.00802139037433155	0.0160427807486631	0.0106951871657754	0.00935828877005348	0.018716577540107	0.00668449197860963	0.0133689839572193	0.00133689839572193	0.00668449197860963	0.0120320855614973	0.00668449197860963	0.0106951871657754	0.0254010695187166	0.0454545454545455	0.0147058823529412	0.0120320855614973	0.0280748663101604	0.0441176470588235	0.0147058823529412	0.532085561497326	0.426470588235294	0.649732620320856	0.0160427807486631	0.0267379679144385	0.00668449197860963	0.0267379679144385	0.018716577540107	0.018716577540107
ENSMUSG00000000628.10	-0.0651414541253027	-9.80435453141205	0.940026783287568	11.4278366034585	0.0119825708061002	0.0196078431372549	0.0457516339869281	0.00871459694989107	0.014161220043573	0.0152505446623094	0.0108932461873638	0.0163398692810458	0.00871459694989107	0.014161220043573	0.0108932461873638	0.0065359477124183	0.00108932461873638	0.0326797385620915	0.0413943355119826	0.0174291938997821	0.00435729847494553	0.0119825708061002	0.0294117647058824	0.0119825708061002	0.00326797385620915	0.0065359477124183	0.00435729847494553	0.00871459694989107	0.00762527233115468	0.0174291938997821	0.014161220043573	0.00980392156862745	0.00544662309368192	0.0261437908496732	0.0533769063180828	0.00762527233115468	0.0163398692810458	0.0457516339869281	0.0620915032679739	0.0217864923747277	0.594771241830065	0.376906318082789	0.71677559912854	0.00544662309368192	0.0359477124183007	0.00762527233115468	0.0119825708061002	0.0185185185185185	0.0337690631808279
ENSMUSG00000000631.20	-0.0756181888201752	-7.49783641727349	-0.698940014281397	13.0605270670486	0.0160897123354461	0.0190151145782545	0.06045831301804	0.00633837152608484	0.00780107264748903	0.022915650901999	0.00487567040468064	0.00390053632374451	0.00487567040468064	0.0243783520234032	0.0126767430521697	0.0160897123354461	0.00195026816187226	0.0170648464163823	0.0258410531448074	0.0102389078498294	0.0112140419307655	0.0160897123354461	0.0536323744514871	0.00536323744514871	0.00975134080936129	0.00877620672842516	0.00146270112140419	0.0107264748902974	0.00780107264748903	0.0136518771331058	0.03022915650902	0.00731350560702097	0.00828863968795709	0.0238907849829352	0.0658215504631887	0.0107264748902974	0.0248659190638713	0.0355923939541687	0.0848366650414432	0.0234032179424671	0.627986348122867	0.382740126767431	0.704534373476353	0.0160897123354461	0.0326669917113603	0.00828863968795709	0.0268161872257435	0.00975134080936129	0.0190151145782545
ENSMUSG00000000686.11	-0.0968878495526727	-1.90821772593758	0.52942995925182	10.5381889320524	0.00434782608695652	0.00869565217391304	0.0152173913043478	0.00652173913043478	0.00217391304347826	0.0173913043478261	0	0.0130434782608696	0.00434782608695652	0.0282608695652174	0.0152173913043478	0.00869565217391304	0.00217391304347826	0.0173913043478261	0.00652173913043478	0.00652173913043478	0.00217391304347826	0.0282608695652174	0.0152173913043478	0.00434782608695652	0.0130434782608696	0.0326086956521739	0.0173913043478261	0.0217391304347826	0.0152173913043478	0.0369565217391304	0.0108695652173913	0.00869565217391304	0.0130434782608696	0.0347826086956522	0.0782608695652174	0	0.0152173913043478	0.0173913043478261	0.05	0.0195652173913043	0.647826086956522	0.517391304347826	0.743478260869565	0.00652173913043478	0.0260869565217391	0.0369565217391304	0.0152173913043478	0.0195652173913043	0.0304347826086957
ENSMUSG00000000693.10	0.075778809694877	-3.76058708004096	-0.0936783357806259	11.1459321458205	0.00529801324503311	0.0264900662251656	0.0291390728476821	0.00794701986754967	0.0119205298013245	0.0198675496688742	0.00397350993377483	0.0158940397350993	0.00927152317880795	0.0172185430463576	0.0158940397350993	0.0198675496688742	0.00397350993377483	0.0264900662251656	0.0145695364238411	0.00529801324503311	0.0105960264900662	0.0278145695364238	0.0291390728476821	0.0172185430463576	0.00529801324503311	0.0119205298013245	0.00264900662251656	0.0158940397350993	0.0145695364238411	0.0119205298013245	0.0105960264900662	0.00662251655629139	0.00927152317880795	0.0105960264900662	0.0384105960264901	0.0105960264900662	0.0291390728476821	0.0278145695364238	0.0397350993377483	0.0158940397350993	0.585430463576159	0.480794701986755	0.634437086092715	0.00794701986754967	0.0344370860927152	0.00397350993377483	0.0211920529801325	0.0225165562913907	0.0357615894039735
ENSMUSG00000000711.3	-0.134785178400887	-6.95463742910697	-2.48317921694602	9.34207466799914	0.0185185185185185	0.0277777777777778	0.0462962962962963	0.0185185185185185	0.0185185185185185	0.00925925925925926	0.00462962962962963	0.0231481481481481	0.00462962962962963	0.0462962962962963	0.00925925925925926	0.0138888888888889	0.00925925925925926	0.00925925925925926	0.0231481481481481	0.0185185185185185	0.0138888888888889	0.00462962962962963	0.0648148148148148	0.00925925925925926	0.00462962962962963	0.0138888888888889	0	0.00925925925925926	0.00925925925925926	0.00462962962962963	0.0138888888888889	0.00462962962962963	0.00462962962962963	0.00925925925925926	0.0231481481481481	0.00925925925925926	0.0277777777777778	0.0185185185185185	0.0324074074074074	0.0231481481481481	0.537037037037037	0.421296296296296	0.560185185185185	0.0416666666666667	0.037037037037037	0.00925925925925926	0.0324074074074074	0.0138888888888889	0.00462962962962963
ENSMUSG00000000732.9	-0.172481440965909	-3.53721364306696	0.212646708165023	10.0443941193585	0.00309597523219814	0.0402476780185759	0.0371517027863777	0.0340557275541796	0.0309597523219814	0.021671826625387	0.00928792569659443	0.0185758513931889	0.00619195046439629	0.0371517027863777	0.0123839009287926	0.0123839009287926	0.00619195046439629	0.0247678018575851	0.0154798761609907	0.00619195046439629	0.00309597523219814	0.0154798761609907	0.0340557275541796	0.00928792569659443	0.0123839009287926	0.0185758513931889	0.00309597523219814	0.0154798761609907	0.00309597523219814	0.00619195046439629	0.00309597523219814	0.0123839009287926	0.00619195046439629	0.0154798761609907	0.0464396284829721	0.0154798761609907	0.0247678018575851	0.0185758513931889	0.021671826625387	0.0123839009287926	0.486068111455108	0.408668730650155	0.609907120743034	0.021671826625387	0.00928792569659443	0.00619195046439629	0.0123839009287926	0.00928792569659443	0.0154798761609907
ENSMUSG00000000738.18	0.208116448874161	-4.69417634787593	-0.653075088598826	11.2342186782385	0.0179028132992327	0.0166240409207161	0.0396419437340153	0.010230179028133	0.010230179028133	0.0191815856777494	0.00767263427109974	0.00383631713554987	0.00767263427109974	0.0153452685421995	0.0153452685421995	0.0115089514066496	0.0051150895140665	0.0127877237851662	0.0332480818414322	0.0230179028132992	0.00255754475703325	0.00895140664961637	0.0358056265984655	0.0115089514066496	0.00895140664961637	0.0191815856777494	0.010230179028133	0.0153452685421995	0.0127877237851662	0.0115089514066496	0.0166240409207161	0.00767263427109974	0.00383631713554987	0.0217391304347826	0.0537084398976982	0.010230179028133	0.0242966751918159	0.020460358056266	0.0537084398976982	0.0179028132992327	0.622762148337596	0.427109974424552	0.659846547314578	0.020460358056266	0.0396419437340153	0.010230179028133	0.0345268542199488	0.0179028132992327	0.0319693094629156
ENSMUSG00000000739.14	0.288369634461537	-2.68255828407636	-0.191856779571292	9.83289001416474	0.0136986301369863	0.0308219178082192	0.0445205479452055	0.00684931506849315	0.0102739726027397	0.0273972602739726	0	0.0205479452054795	0	0.0273972602739726	0.00684931506849315	0.0102739726027397	0.0171232876712329	0.0273972602739726	0.0273972602739726	0.00342465753424658	0.00342465753424658	0.0308219178082192	0.0308219178082192	0.00342465753424658	0.0136986301369863	0.0273972602739726	0	0.0136986301369863	0.00342465753424658	0.0205479452054795	0.0102739726027397	0	0.00342465753424658	0.0205479452054795	0.0479452054794521	0.0102739726027397	0.0171232876712329	0.0273972602739726	0.0513698630136986	0.0171232876712329	0.493150684931507	0.383561643835616	0.732876712328767	0	0.0171232876712329	0.00342465753424658	0.0102739726027397	0.00684931506849315	0.023972602739726
ENSMUSG00000000740.12	-0.579303498268877	-6.69421277467957	-7.91130681355618	9.3151495622563	0.0283018867924528	0.0188679245283019	0.089622641509434	0.0141509433962264	0.0141509433962264	0.0141509433962264	0.00471698113207547	0.00471698113207547	0.00943396226415094	0.00943396226415094	0.0424528301886792	0.00943396226415094	0.00471698113207547	0.0518867924528302	0.0188679245283019	0	0.00471698113207547	0.0188679245283019	0.0330188679245283	0	0	0.0330188679245283	0.0141509433962264	0.0188679245283019	0.0235849056603774	0.0377358490566038	0.0188679245283019	0.00943396226415094	0	0.0188679245283019	0.0330188679245283	0.00471698113207547	0.0330188679245283	0.0141509433962264	0.0283018867924528	0.00943396226415094	0.566037735849057	0.466981132075472	0.712264150943396	0.00943396226415094	0.0424528301886792	0.0283018867924528	0.0330188679245283	0.00943396226415094	0.0330188679245283
ENSMUSG00000000743.9	0.106300758682352	-7.00917363260452	-0.168447637420523	9.20945336562895	0.0152284263959391	0.0101522842639594	0.0812182741116751	0.0304568527918782	0.0152284263959391	0.0304568527918782	0.0101522842639594	0	0	0.0304568527918782	0.0152284263959391	0	0.0050761421319797	0.0050761421319797	0.0355329949238579	0.0050761421319797	0	0.0050761421319797	0.0913705583756345	0	0.0050761421319797	0	0	0.0050761421319797	0.0050761421319797	0.0101522842639594	0.0101522842639594	0.0050761421319797	0.0050761421319797	0.0152284263959391	0.0558375634517767	0.0101522842639594	0.0152284263959391	0.0456852791878173	0.0609137055837563	0.0152284263959391	0.614213197969543	0.350253807106599	0.761421319796954	0.0101522842639594	0.065989847715736	0.0101522842639594	0.0355329949238579	0.0050761421319797	0.0101522842639594
ENSMUSG00000000751.13	-0.0160971086775384	-9.58791461171839	0.723048285606217	10.9188632372746	0.0272435897435897	0.032051282051282	0.0432692307692308	0.0288461538461538	0.0128205128205128	0.016025641025641	0.00641025641025641	0.0176282051282051	0.00961538461538462	0.016025641025641	0.00801282051282051	0.00801282051282051	0.00320512820512821	0.0336538461538462	0.0256410256410256	0.0176282051282051	0.00641025641025641	0.00641025641025641	0.0576923076923077	0.00320512820512821	0.0128205128205128	0.0192307692307692	0.0016025641025641	0.00641025641025641	0.00480769230769231	0.00641025641025641	0.0112179487179487	0.00480769230769231	0.00480769230769231	0.00961538461538462	0.0256410256410256	0.0128205128205128	0.0288461538461538	0.0368589743589744	0.0304487179487179	0.0144230769230769	0.522435897435897	0.391025641025641	0.607371794871795	0.0128205128205128	0.0304487179487179	0.00801282051282051	0.0176282051282051	0.0272435897435897	0.0144230769230769
ENSMUSG00000000753.15	0.205513767600248	-5.48020736187853	1.07907895943894	10.3026389237876	0.00956937799043062	0.0287081339712919	0.0454545454545455	0.00239234449760766	0.00478468899521531	0.0311004784688995	0.0191387559808612	0.0143540669856459	0.0119617224880383	0.0406698564593301	0.0143540669856459	0.0143540669856459	0.00478468899521531	0.0239234449760766	0.0191387559808612	0.0167464114832536	0.00717703349282297	0.0119617224880383	0.0287081339712919	0.00717703349282297	0.00956937799043062	0.0334928229665072	0.00478468899521531	0.0167464114832536	0.0119617224880383	0.00478468899521531	0.00717703349282297	0	0.00717703349282297	0.0478468899521531	0.0478468899521531	0.0191387559808612	0.0215311004784689	0.0406698564593301	0.0382775119617225	0.00956937799043062	0.555023923444976	0.413875598086124	0.712918660287081	0.00717703349282297	0.0358851674641148	0	0.0191387559808612	0.00956937799043062	0.0287081339712919
ENSMUSG00000000759.14	0.00873623941327051	-7.97446905751647	-0.224807214069567	11.4088604360248	0.0242825607064018	0.0231788079470199	0.0253863134657837	0.00993377483443709	0.0165562913907285	0.0132450331125828	0.00772626931567329	0.0165562913907285	0.0154525386313466	0.0253863134657837	0.0209713024282561	0.00993377483443709	0.00883002207505519	0.0209713024282561	0.0198675496688742	0.0121412803532009	0.0121412803532009	0.0253863134657837	0.0507726269315673	0.00772626931567329	0.011037527593819	0.00883002207505519	0.00441501103752759	0.0121412803532009	0.00993377483443709	0.00772626931567329	0.0121412803532009	0.00551876379690949	0.00441501103752759	0.0253863134657837	0.0496688741721854	0.0198675496688742	0.0286975717439294	0.0286975717439294	0.0309050772626932	0.0253863134657837	0.554083885209713	0.385209713024283	0.599337748344371	0.0154525386313466	0.0176600441501104	0.0121412803532009	0.022075055187638	0.0132450331125828	0.0165562913907285
ENSMUSG00000000776.13	-0.195844059180626	-5.71102111092355	0.177810578568147	10.2264121927888	0.037593984962406	0.0100250626566416	0.06265664160401	0.0100250626566416	0.0150375939849624	0.0225563909774436	0.0050125313283208	0.0100250626566416	0.0100250626566416	0.0075187969924812	0.0050125313283208	0.0050125313283208	0.0025062656641604	0.0350877192982456	0.0325814536340852	0	0.0050125313283208	0.0100250626566416	0.0300751879699248	0.0100250626566416	0.0200501253132832	0.0225563909774436	0.012531328320802	0.025062656641604	0.0050125313283208	0.012531328320802	0.0275689223057644	0.0100250626566416	0.0075187969924812	0.0275689223057644	0.037593984962406	0.0200501253132832	0.0476190476190476	0.0401002506265664	0.06265664160401	0.025062656641604	0.649122807017544	0.398496240601504	0.631578947368421	0.0100250626566416	0.0150375939849624	0.0050125313283208	0.012531328320802	0.025062656641604	0.0275689223057644
ENSMUSG00000000782.15	0.0129288986973514	-7.08001729682347	-0.50539409661822	9.83447104998422	0.0164473684210526	0.0131578947368421	0.0559210526315789	0.00986842105263158	0.0131578947368421	0.0164473684210526	0	0.0131578947368421	0.0131578947368421	0.0164473684210526	0.0197368421052632	0.00657894736842105	0	0.0164473684210526	0.0296052631578947	0.00657894736842105	0.00986842105263158	0.0230263157894737	0.0493421052631579	0.0230263157894737	0.0328947368421053	0.0493421052631579	0.0296052631578947	0.0328947368421053	0.00328947368421053	0.00657894736842105	0.00657894736842105	0	0.00657894736842105	0.0263157894736842	0.0361842105263158	0.00986842105263158	0.0230263157894737	0.00328947368421053	0.0296052631578947	0.00986842105263158	0.601973684210526	0.490131578947368	0.631578947368421	0.0263157894736842	0.0460526315789474	0.00986842105263158	0.0131578947368421	0.0328947368421053	0.0164473684210526
ENSMUSG00000000787.12	-0.0968320238325807	-9.07071030927123	0.619594751007909	10.958552715431	0.028657616892911	0.0180995475113122	0.0196078431372549	0.0180995475113122	0.0120663650075415	0.00452488687782805	0.00150829562594268	0.0180995475113122	0.0226244343891403	0.0211161387631976	0.0105580693815988	0.0392156862745098	0.0105580693815988	0.0165912518853695	0.0211161387631976	0.0211161387631976	0.00603318250377074	0.00904977375565611	0.024132730015083	0.0120663650075415	0.0211161387631976	0.00150829562594268	0	0.0135746606334842	0.0120663650075415	0.00754147812971342	0.00452488687782805	0.0256410256410256	0.00754147812971342	0.00603318250377074	0.0196078431372549	0.0120663650075415	0.0422322775263952	0.028657616892911	0.0211161387631976	0.0422322775263952	0.542986425339366	0.460030165912519	0.384615384615385	0.0226244343891403	0.0105580693815988	0.00150829562594268	0.0226244343891403	0.0512820512820513	0.0271493212669683
ENSMUSG00000000792.2	-2.4337076572388	-2.36638522036332	-0.317692111859096	10.8595347863827	0.00161550888529887	0.0161550888529887	0.0193861066235864	0.00323101777059774	0.0113085621970921	0.0436187399030695	0.0113085621970921	0.0113085621970921	0.00323101777059774	0.0177705977382876	0.00323101777059774	0.00969305331179321	0	0.0306946688206785	0.0323101777059774	0.00484652665589661	0.00484652665589661	0.00484652665589661	0.0226171243941842	0.00161550888529887	0.0113085621970921	0.0258481421647819	0.00646203554119548	0.0145395799676898	0.00323101777059774	0.0145395799676898	0.0113085621970921	0.00161550888529887	0.00323101777059774	0.0516962843295638	0.0630048465266559	0.00969305331179321	0.00646203554119548	0.0274636510500808	0.0161550888529887	0.00646203554119548	0.600969305331179	0.492730210016155	0.749596122778675	0.0177705977382876	0.0387722132471729	0.0161550888529887	0.0323101777059774	0.0161550888529887	0.0420032310177706
ENSMUSG00000000804.14	0.123144606286941	-8.63068555472988	-1.19032095751135	12.2567983860794	0.0367601246105919	0.0205607476635514	0.0205607476635514	0.0317757009345794	0.0218068535825545	0.0118380062305296	0.00124610591900312	0.0149532710280374	0.0161993769470405	0.0186915887850467	0.0118380062305296	0.021183800623053	0.0118380062305296	0.0161993769470405	0.0186915887850467	0.0199376947040498	0.0149532710280374	0.00872274143302181	0.0255451713395639	0.0199376947040498	0.0249221183800623	0.00934579439252336	0.00124610591900312	0.021183800623053	0.0124610591900312	0.0043613707165109	0.00685358255451713	0.00311526479750779	0.0105919003115265	0.0180685358255452	0.0261682242990654	0.0205607476635514	0.0398753894080997	0.026791277258567	0.0274143302180685	0.0330218068535826	0.517757009345794	0.397507788161994	0.418691588785047	0.0168224299065421	0.0137071651090343	0.00186915887850467	0.0124610591900312	0.0255451713395639	0.0137071651090343
ENSMUSG00000000823.16	-0.108671411140549	-4.90581410328131	-0.86812048369593	11.4527560290325	0.0344827586206897	0.0137931034482759	0.0701149425287356	0.00689655172413793	0.0160919540229885	0.0241379310344828	0.00229885057471264	0.0103448275862069	0.00344827586206897	0.028735632183908	0.0195402298850575	0.0160919540229885	0.00459770114942529	0.0172413793103448	0.0172413793103448	0.00574712643678161	0.0114942528735632	0.0252873563218391	0.0229885057471264	0.00919540229885057	0.0344827586206897	0.032183908045977	0.00804597701149425	0.032183908045977	0.0114942528735632	0.00919540229885057	0.0195402298850575	0.00574712643678161	0.00459770114942529	0.0183908045977011	0.0229885057471264	0.0114942528735632	0.0218390804597701	0.0229885057471264	0.0425287356321839	0.0114942528735632	0.583908045977012	0.496551724137931	0.624137931034483	0.0149425287356322	0.0264367816091954	0	0.0195402298850575	0.0229885057471264	0.0252873563218391
ENSMUSG00000000826.16	0.0101669221123226	-9.43257720755795	1.23504819307494	9.25029841790633	0.0178571428571429	0.0476190476190476	0.0654761904761905	0.00595238095238095	0.0119047619047619	0.0178571428571429	0.00595238095238095	0.00595238095238095	0.00595238095238095	0.00595238095238095	0.0119047619047619	0	0	0.00595238095238095	0.00595238095238095	0.0178571428571429	0	0.0178571428571429	0.0297619047619048	0.00595238095238095	0.00595238095238095	0.00595238095238095	0	0.0238095238095238	0	0.00595238095238095	0.00595238095238095	0	0	0.0297619047619048	0.0416666666666667	0.00595238095238095	0.0238095238095238	0.0476190476190476	0.0535714285714286	0.0178571428571429	0.5	0.410714285714286	0.648809523809524	0.0297619047619048	0.0297619047619048	0.0119047619047619	0.00595238095238095	0.0119047619047619	0.0119047619047619
ENSMUSG00000000827.18	0.0624208395082204	-5.10931155628715	1.22526291982817	9.43254190038826	0.0338164251207729	0.0241545893719807	0.0386473429951691	0.0144927536231884	0.0193236714975845	0.0144927536231884	0.00966183574879227	0.0289855072463768	0.00483091787439614	0.0193236714975845	0.0289855072463768	0.00483091787439614	0.00483091787439614	0.00966183574879227	0.0193236714975845	0.00483091787439614	0.00966183574879227	0.00966183574879227	0.0338164251207729	0.00966183574879227	0.00966183574879227	0.00483091787439614	0.00483091787439614	0.0241545893719807	0.00483091787439614	0.00483091787439614	0.00966183574879227	0	0	0.0144927536231884	0.0483091787439614	0.0241545893719807	0.0386473429951691	0.0386473429951691	0.0531400966183575	0.0193236714975845	0.584541062801932	0.42512077294686	0.555555555555556	0.00483091787439614	0.0241545893719807	0.00483091787439614	0.0241545893719807	0.0241545893719807	0.0241545893719807
ENSMUSG00000000838.17	-0.0736253592195986	-7.02670470550386	-0.0502588859052422	10.8895039634115	0.0357723577235772	0.0178861788617886	0.0308943089430894	0.0341463414634146	0.0195121951219512	0.00650406504065041	0.0032520325203252	0.0130081300813008	0.0308943089430894	0.00813008130081301	0.0130081300813008	0.0195121951219512	0.0113821138211382	0.00813008130081301	0.0146341463414634	0.024390243902439	0.0211382113821138	0.00813008130081301	0.0211382113821138	0.016260162601626	0.0292682926829268	0.00650406504065041	0.0016260162601626	0.016260162601626	0.0146341463414634	0.00650406504065041	0.00650406504065041	0.0113821138211382	0.0032520325203252	0.0016260162601626	0.024390243902439	0.0048780487804878	0.0552845528455285	0.0146341463414634	0.0341463414634146	0.0471544715447154	0.559349593495935	0.409756097560976	0.347967479674797	0.0146341463414634	0.0113821138211382	0	0.0308943089430894	0.0439024390243902	0.0113821138211382
ENSMUSG00000000861.15	0.0285313716935149	-7.06191661506985	-0.0460047851861311	11.3503867423128	0.0193798449612403	0.0167958656330749	0.0297157622739018	0.00775193798449612	0.0116279069767442	0.0103359173126615	0.0116279069767442	0.0103359173126615	0.0129198966408269	0.0348837209302326	0.0103359173126615	0.0167958656330749	0.00516795865633075	0.0116279069767442	0.020671834625323	0.0103359173126615	0.0116279069767442	0.0284237726098191	0.0232558139534884	0.0142118863049096	0.0219638242894057	0.0426356589147287	0.0180878552971576	0.0232558139534884	0.00258397932816537	0.0167958656330749	0.0103359173126615	0.00516795865633075	0.00387596899224806	0.0129198966408269	0.041343669250646	0.0103359173126615	0.0297157622739018	0.0310077519379845	0.0542635658914729	0.020671834625323	0.599483204134367	0.502583979328165	0.634366925064599	0.0155038759689922	0.0245478036175711	0.00775193798449612	0.0103359173126615	0.0155038759689922	0.0335917312661499
ENSMUSG00000000876.11	0.137594903259728	-6.69928384617843	0.476549467311223	9.5372184005386	0.00938967136150235	0.0375586854460094	0.0375586854460094	0.00938967136150235	0	0.0187793427230047	0.00469483568075117	0.00938967136150235	0.00469483568075117	0.0187793427230047	0.00469483568075117	0.00938967136150235	0.00469483568075117	0.028169014084507	0.0234741784037559	0.0140845070422535	0.00469483568075117	0.0375586854460094	0.0469483568075117	0.0140845070422535	0.00469483568075117	0.0187793427230047	0.00938967136150235	0.00938967136150235	0	0.0234741784037559	0.0187793427230047	0	0.0187793427230047	0.0469483568075117	0.0610328638497653	0.0140845070422535	0	0.0187793427230047	0.028169014084507	0	0.577464788732394	0.370892018779343	0.774647887323944	0.00469483568075117	0.0563380281690141	0.0140845070422535	0.0187793427230047	0.00938967136150235	0.0187793427230047
ENSMUSG00000000881.12	0.00762321707164923	-6.13642967276926	0.0891787185941418	11.4434616122274	0.0176470588235294	0.0270588235294118	0.0364705882352941	0.0164705882352941	0.00941176470588235	0.0235294117647059	0	0.00823529411764706	0.00470588235294118	0.0235294117647059	0.0141176470588235	0.0164705882352941	0.00352941176470588	0.0317647058823529	0.0188235294117647	0.0282352941176471	0.0129411764705882	0.0176470588235294	0.0270588235294118	0.00941176470588235	0.0176470588235294	0.0211764705882353	0.00235294117647059	0.0282352941176471	0.0105882352941176	0.00588235294117647	0.0211764705882353	0.00470588235294118	0.00823529411764706	0.0129411764705882	0.0294117647058824	0.00705882352941176	0.0247058823529412	0.0305882352941176	0.0435294117647059	0.0258823529411765	0.583529411764706	0.430588235294118	0.595294117647059	0.0188235294117647	0.0235294117647059	0.00470588235294118	0.02	0.0235294117647059	0.0341176470588235
ENSMUSG00000000884.17	0.293704843863232	-3.2625855485462	0.272911062609518	10.1836353814732	0.00305810397553517	0.0122324159021407	0.036697247706422	0.00917431192660551	0.0152905198776758	0.0214067278287462	0.00611620795107034	0.00917431192660551	0.00917431192660551	0.018348623853211	0.0152905198776758	0.00917431192660551	0.00305810397553517	0.036697247706422	0.0244648318042813	0.00611620795107034	0.00917431192660551	0.0122324159021407	0.0489296636085627	0.018348623853211	0.0336391437308868	0.0122324159021407	0.00917431192660551	0.0122324159021407	0.00611620795107034	0.00611620795107034	0.00917431192660551	0.00611620795107034	0.00917431192660551	0.0305810397553517	0.0581039755351682	0.0122324159021407	0.00917431192660551	0.036697247706422	0.0244648318042813	0.0122324159021407	0.602446483180428	0.474006116207951	0.663608562691132	0.00917431192660551	0.0214067278287462	0.00305810397553517	0.036697247706422	0.0122324159021407	0.0458715596330275
ENSMUSG00000000901.17	0.0302943040326699	-5.58586803554084	0.235749496040882	10.6733090755617	0.00202839756592292	0.00811359026369168	0.026369168356998	0.0101419878296146	0.0101419878296146	0.0223123732251521	0	0.0182555780933063	0.00202839756592292	0.0101419878296146	0.0141987829614604	0.00811359026369168	0	0.0141987829614604	0.0101419878296146	0.0101419878296146	0.0121703853955375	0.0182555780933063	0.0283975659229209	0.0182555780933063	0.0182555780933063	0.0243407707910751	0.0141987829614604	0.0405679513184584	0.0182555780933063	0.0202839756592292	0.0182555780933063	0.00608519269776876	0.00811359026369168	0.0324543610547667	0.0527383367139959	0.00608519269776876	0.0121703853955375	0.0324543610547667	0.0324543610547667	0.0243407707910751	0.663286004056795	0.478701825557809	0.636916835699797	0.0162271805273834	0.0405679513184584	0.00811359026369168	0.0223123732251521	0.0141987829614604	0.0202839756592292
ENSMUSG00000000902.13	-0.0448328511248068	-6.68932648422676	1.10727319941441	10.2597432636908	0.0106100795755968	0.0318302387267905	0.0477453580901857	0.013262599469496	0.0159151193633952	0.0371352785145889	0	0.013262599469496	0.00530503978779841	0.0212201591511936	0.0185676392572944	0.0026525198938992	0.00530503978779841	0.0397877984084881	0.0371352785145889	0.013262599469496	0.00530503978779841	0.013262599469496	0.0344827586206897	0.00795755968169761	0.0159151193633952	0.0291777188328912	0.0026525198938992	0.00530503978779841	0.0185676392572944	0.0026525198938992	0.0106100795755968	0.00795755968169761	0.00795755968169761	0.0106100795755968	0.0557029177718833	0.00795755968169761	0.0106100795755968	0.0397877984084881	0.0689655172413793	0.0291777188328912	0.53315649867374	0.389920424403183	0.705570291777188	0.00530503978779841	0.0344827586206897	0.00530503978779841	0.0159151193633952	0.0106100795755968	0.0106100795755968
ENSMUSG00000000916.15	0.0213994855498206	-4.9602396940521	0.834931300627718	10.4501802471648	0.00214592274678112	0.0128755364806867	0.0450643776824034	0.00429184549356223	0.0128755364806867	0.0128755364806867	0.0107296137339056	0.00214592274678112	0.0128755364806867	0.0278969957081545	0.00643776824034335	0.00643776824034335	0	0.0107296137339056	0.0128755364806867	0.00643776824034335	0.0107296137339056	0.0128755364806867	0.0515021459227468	0.0150214592274678	0.0236051502145923	0.0107296137339056	0.00429184549356223	0.0236051502145923	0.0128755364806867	0.0150214592274678	0.01931330472103	0.00858369098712446	0.0107296137339056	0.0257510729613734	0.0536480686695279	0.0171673819742489	0.0214592274678112	0.01931330472103	0.0343347639484979	0.0171673819742489	0.650214592274678	0.459227467811159	0.65450643776824	0.0236051502145923	0.0407725321888412	0.00858369098712446	0.0386266094420601	0.00214592274678112	0.0236051502145923
ENSMUSG00000000948.16	0.153164763549691	-6.04694430029178	-2.1374566394012	7.8073549220576	0.0256410256410256	0.0256410256410256	0	0	0.0256410256410256	0	0	0.0512820512820513	0.0512820512820513	0.0256410256410256	0.0512820512820513	0	0	0	0.0256410256410256	0	0.0256410256410256	0.0512820512820513	0.0512820512820513	0	0	0.0256410256410256	0	0	0.0512820512820513	0.0256410256410256	0	0.0256410256410256	0	0	0.0256410256410256	0	0.0256410256410256	0	0.102564102564103	0.0256410256410256	0.58974358974359	0.461538461538462	0.564102564102564	0	0.0256410256410256	0	0	0.0256410256410256	0
ENSMUSG00000000957.11	0.176509272089842	-1.3363934489076	-0.685025683206248	10.9901039638575	0.0102915951972556	0.0171526586620926	0.0463121783876501	0.0222984562607204	0.0120068610634648	0.0120068610634648	0.0102915951972556	0.0102915951972556	0.00343053173241852	0.00857632933104631	0.0120068610634648	0.00857632933104631	0	0.0257289879931389	0.0274442538593482	0.0137221269296741	0.0154373927958834	0.00857632933104631	0.0188679245283019	0.0120068610634648	0.0102915951972556	0.0463121783876501	0.00343053173241852	0.0171526586620926	0.0120068610634648	0.0137221269296741	0.0154373927958834	0.00514579759862779	0.00686106346483705	0.0188679245283019	0.0360205831903945	0.00514579759862779	0.0188679245283019	0.0222984562607204	0.0445969125214408	0.0291595197255575	0.576329331046312	0.432246998284734	0.670668953687822	0.00857632933104631	0.0445969125214408	0.00343053173241852	0.0171526586620926	0.0171526586620926	0.0360205831903945
ENSMUSG00000000959.7	-0.0578265063950084	-4.73598010812201	0.165854121775565	10.4115109880121	0.0184331797235023	0.0276497695852535	0.0253456221198157	0.00460829493087558	0.0184331797235023	0.0161290322580645	0.00460829493087558	0.0115207373271889	0.00921658986175115	0.0184331797235023	0.0115207373271889	0.00460829493087558	0.00460829493087558	0.0276497695852535	0.0230414746543779	0.0184331797235023	0.00691244239631336	0.0138248847926267	0.0483870967741935	0.0115207373271889	0.0138248847926267	0.0276497695852535	0.0138248847926267	0.0299539170506912	0.0207373271889401	0.0115207373271889	0.00921658986175115	0.00230414746543779	0.00691244239631336	0.0414746543778802	0.0345622119815668	0.0138248847926267	0.0161290322580645	0.0161290322580645	0.0253456221198157	0.0115207373271889	0.601382488479263	0.444700460829493	0.624423963133641	0.0253456221198157	0.043778801843318	0.00230414746543779	0.0299539170506912	0.00921658986175115	0.00921658986175115
ENSMUSG00000000976.13	0.0630885978480576	-6.91813018403381	-0.548539357951619	11.7960396088298	0.0270042194092827	0.0177215189873418	0.0244725738396624	0.010126582278481	0.0135021097046414	0.0118143459915612	0.00590717299578059	0.0143459915611814	0.0118143459915612	0.0236286919831224	0.00675105485232068	0.0109704641350211	0.0118143459915612	0.0151898734177215	0.0236286919831224	0.0118143459915612	0.0109704641350211	0.0210970464135021	0.0464135021097046	0.00506329113924051	0.0177215189873418	0.0151898734177215	0.0109704641350211	0.0135021097046414	0.00759493670886076	0.00675105485232068	0.00506329113924051	0.00337552742616034	0.010126582278481	0.0253164556962025	0.0421940928270042	0.0236286919831224	0.0210970464135021	0.0227848101265823	0.0320675105485232	0.0194092827004219	0.571308016877637	0.435443037974684	0.59915611814346	0.0210970464135021	0.0354430379746835	0.0126582278481013	0.0219409282700422	0.0185654008438819	0.0185654008438819
ENSMUSG00000001014.6	-0.732279164714089	-2.57682521150865	0.418455339475319	9.81858217748086	0.00380228136882129	0.0114068441064639	0.0152091254752852	0.0190114068441065	0.00760456273764259	0.0342205323193916	0	0.0190114068441065	0.0114068441064639	0.0342205323193916	0.0114068441064639	0.00380228136882129	0.00760456273764259	0.0152091254752852	0.0152091254752852	0.00380228136882129	0.0114068441064639	0.0114068441064639	0.0190114068441065	0.0114068441064639	0.0152091254752852	0.0190114068441065	0.0152091254752852	0.0228136882129278	0.0114068441064639	0.0228136882129278	0.0114068441064639	0.00380228136882129	0.0152091254752852	0.0304182509505703	0.0456273764258555	0.0152091254752852	0.00760456273764259	0.00760456273764259	0.026615969581749	0.00760456273764259	0.604562737642586	0.498098859315589	0.67680608365019	0.0152091254752852	0.0380228136882129	0.0114068441064639	0.026615969581749	0.0190114068441065	0.0152091254752852
ENSMUSG00000001016.12	-0.0218167819340069	-5.65261418316438	0.248456778712579	10.1972166931101	0.0153452685421995	0.020460358056266	0.0281329923273657	0.0179028132992327	0.0332480818414322	0.0127877237851662	0.00255754475703325	0.0153452685421995	0.010230179028133	0.0127877237851662	0.0179028132992327	0.0051150895140665	0.00767263427109974	0.0230179028132992	0.020460358056266	0.0255754475703325	0.010230179028133	0.00767263427109974	0.0281329923273657	0.010230179028133	0.0179028132992327	0.020460358056266	0.00255754475703325	0.0255754475703325	0.0051150895140665	0.00767263427109974	0.010230179028133	0.00767263427109974	0.0127877237851662	0.0153452685421995	0.0255754475703325	0.0153452685421995	0.0562659846547315	0.020460358056266	0.0383631713554987	0.020460358056266	0.578005115089514	0.414322250639386	0.493606138107417	0.010230179028133	0.0230179028132992	0	0.0358056265984655	0.0281329923273657	0.0153452685421995
ENSMUSG00000001017.15	-0.0695750537795078	-5.64757566881551	-0.607684367643715	9.70563238736142	0.0177777777777778	0.0177777777777778	0.0266666666666667	0.0177777777777778	0.00444444444444444	0.0177777777777778	0	0.00888888888888889	0.0622222222222222	0.00444444444444444	0.00888888888888889	0.00888888888888889	0.0133333333333333	0.0133333333333333	0.0444444444444444	0.00888888888888889	0.00888888888888889	0.00444444444444444	0.0666666666666667	0	0.00444444444444444	0.0222222222222222	0.00444444444444444	0.0133333333333333	0.04	0.00888888888888889	0.0177777777777778	0.0266666666666667	0.0177777777777778	0.0133333333333333	0.0355555555555556	0.00888888888888889	0.00888888888888889	0.00444444444444444	0.00888888888888889	0.0222222222222222	0.653333333333333	0.568888888888889	0.48	0.0266666666666667	0.0355555555555556	0	0.0222222222222222	0.0577777777777778	0.0444444444444444
ENSMUSG00000001018.15	-0.232097394987095	-4.206514945306	0.297247936786149	8.68650052718322	0.0145985401459854	0.0218978102189781	0.0218978102189781	0.0291970802919708	0.0218978102189781	0.0072992700729927	0	0	0.0145985401459854	0.0218978102189781	0.0218978102189781	0	0	0.0072992700729927	0.0145985401459854	0.0145985401459854	0.0145985401459854	0.0218978102189781	0.0364963503649635	0	0.0145985401459854	0.0218978102189781	0	0.0145985401459854	0.0291970802919708	0.0145985401459854	0.0218978102189781	0	0.0145985401459854	0.0291970802919708	0.0510948905109489	0.0072992700729927	0.0364963503649635	0.0291970802919708	0.0291970802919708	0.0218978102189781	0.686131386861314	0.430656934306569	0.583941605839416	0.0072992700729927	0.0437956204379562	0.0291970802919708	0.0437956204379562	0.0072992700729927	0.0072992700729927
ENSMUSG00000001034.17	-0.0195410617878034	-6.71223111758928	-0.00941486828378101	11.2697111211428	0.0121951219512195	0.00677506775067751	0.021680216802168	0.00948509485094851	0.0040650406504065	0.010840108401084	0.0013550135501355	0.021680216802168	0.00948509485094851	0.00677506775067751	0.013550135501355	0.013550135501355	0.0013550135501355	0.0257452574525745	0.0230352303523035	0.00948509485094851	0.00948509485094851	0.013550135501355	0.046070460704607	0.00542005420054201	0.0365853658536585	0.021680216802168	0.010840108401084	0.0623306233062331	0.0149051490514905	0.016260162601626	0.00813008130081301	0.00677506775067751	0.00542005420054201	0.02710027100271	0.043360433604336	0.016260162601626	0.0149051490514905	0.032520325203252	0.0501355013550136	0.0203252032520325	0.670731707317073	0.497289972899729	0.567750677506775	0.013550135501355	0.040650406504065	0.0040650406504065	0.037940379403794	0.010840108401084	0.02710027100271
ENSMUSG00000001036.17	0.160761274108371	-7.90282787139296	-0.53949132721811	10.9366379390026	0.0256849315068493	0.0325342465753425	0.0291095890410959	0.0136986301369863	0.0325342465753425	0.0188356164383562	0.00171232876712329	0.0205479452054795	0.0102739726027397	0.0273972602739726	0.00342465753424658	0.011986301369863	0.00171232876712329	0.0102739726027397	0.0205479452054795	0.0102739726027397	0.00684931506849315	0.00513698630136986	0.0496575342465753	0.00342465753424658	0.0291095890410959	0.0222602739726027	0.00684931506849315	0.023972602739726	0.00684931506849315	0.00342465753424658	0.0154109589041096	0.00513698630136986	0.00171232876712329	0.0171232876712329	0.0325342465753425	0.011986301369863	0.011986301369863	0.0273972602739726	0.0445205479452055	0.0136986301369863	0.563356164383562	0.513698630136986	0.570205479452055	0.0171232876712329	0.0325342465753425	0.00684931506849315	0.0393835616438356	0.0136986301369863	0.0308219178082192
ENSMUSG00000001039.12	0.230483297768863	-5.10363324436794	0.712903659225573	9.33539035469392	0.00975609756097561	0.0146341463414634	0.0341463414634146	0.00975609756097561	0.0292682926829268	0.0292682926829268	0	0.00975609756097561	0	0.024390243902439	0.0048780487804878	0.0146341463414634	0.0048780487804878	0.0195121951219512	0.024390243902439	0.0048780487804878	0.0195121951219512	0.0048780487804878	0.0439024390243902	0.0048780487804878	0.0341463414634146	0.0341463414634146	0.0048780487804878	0.00975609756097561	0.00975609756097561	0.0048780487804878	0.0195121951219512	0.0048780487804878	0.0048780487804878	0.0292682926829268	0.0292682926829268	0	0.00975609756097561	0.024390243902439	0.0292682926829268	0.0292682926829268	0.604878048780488	0.434146341463415	0.6	0.0292682926829268	0.00975609756097561	0.0048780487804878	0.0048780487804878	0.024390243902439	0.0292682926829268
ENSMUSG00000001052.15	0.0518557600196911	-7.85080417766092	-0.243880219099201	11.9229559919085	0.0167731629392971	0.0191693290734824	0.0143769968051118	0.0175718849840256	0.0191693290734824	0.0167731629392971	0.00559105431309904	0.0135782747603834	0.012779552715655	0.0215654952076677	0.00718849840255591	0.0207667731629393	0.00718849840255591	0.00878594249201278	0.023961661341853	0.00878594249201278	0.0135782747603834	0.0119808306709265	0.0519169329073482	0.0143769968051118	0.0375399361022364	0.0271565495207668	0.00798722044728434	0.0343450479233227	0.00559105431309904	0.00559105431309904	0.00638977635782748	0.00159744408945687	0.00559105431309904	0.0151757188498403	0.0279552715654952	0.0199680511182109	0.0167731629392971	0.0223642172523962	0.0175718849840256	0.0199680511182109	0.556709265175719	0.483226837060703	0.506389776357827	0.0271565495207668	0.0255591054313099	0.00319488817891374	0.023961661341853	0.018370607028754	0.0159744408945687
ENSMUSG00000001053.15	-0.23115546696067	-5.09146859452802	0.0667557098124825	10.6573184495813	0.00929368029739777	0.00929368029739777	0.033457249070632	0.00371747211895911	0.00557620817843866	0.00929368029739777	0.00371747211895911	0.0130111524163569	0.00371747211895911	0.0390334572490706	0.0130111524163569	0.0130111524163569	0	0.00929368029739777	0.0130111524163569	0.00371747211895911	0.016728624535316	0.0148698884758364	0.0557620817843866	0.00557620817843866	0.0148698884758364	0.0241635687732342	0.00185873605947955	0.0315985130111524	0.0130111524163569	0.0185873605947955	0.0446096654275093	0.0111524163568773	0.00557620817843866	0.016728624535316	0.0669144981412639	0.0130111524163569	0.0315985130111524	0.0223048327137546	0.0780669144981413	0.00929368029739777	0.684014869888476	0.494423791821561	0.691449814126394	0.0204460966542751	0.0371747211895911	0.00557620817843866	0.0241635687732342	0.00743494423791822	0.0408921933085502
ENSMUSG00000001054.9	-0.0486044284041789	-6.52762193316133	0.768103860572436	10.2900188469326	0.0126903553299492	0.0152284263959391	0.0355329949238579	0.0101522842639594	0.0050761421319797	0.0101522842639594	0.00253807106598985	0.0050761421319797	0.0101522842639594	0.0152284263959391	0.0126903553299492	0.0152284263959391	0.0050761421319797	0.0380710659898477	0.0228426395939086	0.0101522842639594	0.0050761421319797	0.0380710659898477	0.0609137055837563	0.0050761421319797	0.0050761421319797	0.0203045685279188	0.00253807106598985	0.0101522842639594	0.0050761421319797	0.00761421319796954	0.0152284263959391	0.00253807106598985	0.0126903553299492	0.0279187817258883	0.0736040609137056	0.00761421319796954	0.0126903553299492	0.0279187817258883	0.065989847715736	0.0152284263959391	0.596446700507614	0.370558375634518	0.730964467005076	0.0126903553299492	0.0177664974619289	0.0126903553299492	0.0228426395939086	0.0101522842639594	0.0279187817258883
ENSMUSG00000001056.3	-0.268365625114631	-8.77368413145583	0.580035962581802	8.85486838326024	0.025974025974026	0.0194805194805195	0.0844155844155844	0.00649350649350649	0.0194805194805195	0.012987012987013	0.0194805194805195	0.00649350649350649	0	0.00649350649350649	0	0	0	0.0324675324675325	0.0194805194805195	0.012987012987013	0	0	0.051948051948052	0.012987012987013	0.00649350649350649	0.0454545454545455	0.00649350649350649	0.012987012987013	0	0.0324675324675325	0	0.012987012987013	0	0.00649350649350649	0.0584415584415584	0.00649350649350649	0.0194805194805195	0.0194805194805195	0.0844155844155844	0.00649350649350649	0.584415584415584	0.37012987012987	0.74025974025974	0.0194805194805195	0.012987012987013	0.0194805194805195	0.0194805194805195	0.00649350649350649	0.0194805194805195
ENSMUSG00000001062.18	-0.0977573475808688	-5.36270597994004	-0.861638347761603	10.9549232920303	0.00615384615384615	0.0138461538461538	0.04	0.00307692307692308	0.0184615384615385	0.0215384615384615	0.00307692307692308	0.00615384615384615	0.0107692307692308	0.0307692307692308	0.0123076923076923	0.00923076923076923	0.00153846153846154	0.0215384615384615	0.0169230769230769	0.00615384615384615	0.00923076923076923	0.0138461538461538	0.0369230769230769	0.00307692307692308	0.0246153846153846	0.0369230769230769	0.00153846153846154	0.0246153846153846	0.00769230769230769	0.00923076923076923	0.0230769230769231	0.00615384615384615	0.0107692307692308	0.0230769230769231	0.0815384615384615	0.0107692307692308	0.0307692307692308	0.0246153846153846	0.0538461538461538	0.0107692307692308	0.630769230769231	0.478461538461538	0.696923076923077	0.0138461538461538	0.0584615384615385	0.0123076923076923	0.0230769230769231	0.00769230769230769	0.0123076923076923
ENSMUSG00000001065.15	0.143202051005554	-4.3602333062924	-0.628455152737098	10.8501868376458	0.00975609756097561	0.0113821138211382	0.0504065040650407	0.0016260162601626	0.0178861788617886	0.0211382113821138	0.00650406504065041	0.00650406504065041	0.0130081300813008	0.0227642276422764	0.0130081300813008	0.00813008130081301	0.0016260162601626	0.0146341463414634	0.0178861788617886	0.0032520325203252	0.00650406504065041	0.0276422764227642	0.0471544715447154	0.0130081300813008	0.016260162601626	0.0211382113821138	0.0032520325203252	0.0292682926829268	0.00975609756097561	0.016260162601626	0.0195121951219512	0.0048780487804878	0.0016260162601626	0.0227642276422764	0.0357723577235772	0.00813008130081301	0.0178861788617886	0.0390243902439024	0.0487804878048781	0.0113821138211382	0.614634146341463	0.505691056910569	0.668292682926829	0.0146341463414634	0.0227642276422764	0.0032520325203252	0.0260162601626016	0.0211382113821138	0.0357723577235772
ENSMUSG00000001082.12	0.00453529907312589	-2.98122521717185	0.539037833797841	10.4918530963297	0.00218818380743982	0.0087527352297593	0.0196936542669584	0	0.0131291028446389	0.0153172866520788	0.0087527352297593	0.0131291028446389	0.00656455142231947	0.0218818380743982	0.0109409190371991	0.00656455142231947	0.00656455142231947	0.0306345733041575	0.0306345733041575	0.00437636761487965	0.00656455142231947	0.0131291028446389	0.0218818380743982	0.00437636761487965	0.0175054704595186	0.0153172866520788	0.00656455142231947	0.0218818380743982	0	0.0153172866520788	0.0153172866520788	0.0087527352297593	0.0131291028446389	0.0437636761487965	0.0765864332603939	0.00656455142231947	0.0109409190371991	0.0131291028446389	0.0175054704595186	0.00437636761487965	0.590809628008753	0.481400437636761	0.711159737417943	0.0240700218818381	0.0415754923413567	0.0131291028446389	0.0284463894967177	0.0109409190371991	0.0459518599562363
ENSMUSG00000001089.14	-0.0272516233409844	-7.97224033244098	-0.293465472632791	11.6474584264549	0.0514499532273152	0.0224508886810103	0.0402245088868101	0.0280636108512629	0.019644527595884	0.0112254443405051	0.00374181478016838	0.0215154349859682	0.0233863423760524	0.028999064546305	0.0243217960710945	0.0177736202057998	0.0121608980355472	0.0149672591206735	0.0140318054256314	0.0112254443405051	0.00748362956033676	0.010289990645463	0.0318054256314312	0.0140318054256314	0.0187090739008419	0.0121608980355472	0.00374181478016838	0.0130963517305893	0.00748362956033676	0.00561272217025257	0.010289990645463	0.00187090739008419	0.0130963517305893	0.0168381665107577	0.019644527595884	0.0149672591206735	0.0449017773620206	0.0280636108512629	0.068288119738073	0.0205799812909261	0.519176800748363	0.421889616463985	0.490177736202058	0.0140318054256314	0.0205799812909261	0.00187090739008419	0.0224508886810103	0.0187090739008419	0.0112254443405051
ENSMUSG00000001098.15	0.0390554242422987	-8.10616242896199	1.30482596876979	9.89481776330794	0.00949367088607595	0.0284810126582278	0.0569620253164557	0.0126582278481013	0.00632911392405063	0.0284810126582278	0.0126582278481013	0.0126582278481013	0	0.0253164556962025	0.0126582278481013	0.00316455696202532	0.00316455696202532	0.0411392405063291	0.0221518987341772	0.00949367088607595	0.00316455696202532	0.0126582278481013	0.0284810126582278	0.00632911392405063	0.00632911392405063	0.0158227848101266	0	0.00949367088607595	0.00632911392405063	0.0253164556962025	0.0221518987341772	0.00316455696202532	0.00632911392405063	0.0253164556962025	0.0506329113924051	0.00316455696202532	0.0284810126582278	0.0379746835443038	0.0664556962025316	0.0158227848101266	0.560126582278481	0.395569620253165	0.765822784810127	0.00316455696202532	0.0443037974683544	0.00949367088607595	0.0126582278481013	0.0126582278481013	0.0221518987341772
ENSMUSG00000001100.10	-0.0741432674706068	-7.15194880597707	0.253205586169262	10.1711767976518	0.021680216802168	0.013550135501355	0.010840108401084	0.010840108401084	0.018970189701897	0.021680216802168	0.010840108401084	0.010840108401084	0.010840108401084	0.016260162601626	0.013550135501355	0.010840108401084	0.00813008130081301	0.013550135501355	0.010840108401084	0.00542005420054201	0.013550135501355	0.024390243902439	0.02710027100271	0.018970189701897	0.024390243902439	0.010840108401084	0.010840108401084	0.013550135501355	0.018970189701897	0.010840108401084	0.02710027100271	0.00813008130081301	0.00813008130081301	0.018970189701897	0.029810298102981	0.00813008130081301	0.02710027100271	0.021680216802168	0.040650406504065	0.021680216802168	0.607046070460705	0.468834688346883	0.59349593495935	0.018970189701897	0.024390243902439	0.00813008130081301	0.018970189701897	0.00813008130081301	0.032520325203252
ENSMUSG00000001105.15	0.149705957922687	-6.74400279913979	0.826881166806134	8.64385618977473	0.037593984962406	0.0225563909774436	0.075187969924812	0.0075187969924812	0	0.0075187969924812	0.0075187969924812	0.0075187969924812	0.0075187969924812	0	0.0075187969924812	0	0.0150375939849624	0.0075187969924812	0.0150375939849624	0.0451127819548872	0.0150375939849624	0	0.0977443609022556	0.0075187969924812	0.0075187969924812	0	0	0	0.0075187969924812	0	0.0150375939849624	0	0.0150375939849624	0.0150375939849624	0.037593984962406	0.0150375939849624	0.075187969924812	0.037593984962406	0.0601503759398496	0.0150375939849624	0.616541353383459	0.233082706766917	0.548872180451128	0.0300751879699248	0.037593984962406	0.0075187969924812	0.0150375939849624	0	0.0150375939849624
ENSMUSG00000001120.15	0.0387180887495526	-9.10411707747903	-0.28378774179386	10.1254134704833	0.0161725067385445	0.0215633423180593	0.0377358490566038	0.0134770889487871	0.0215633423180593	0.0431266846361186	0.00269541778975741	0.0107816711590297	0.00269541778975741	0.0269541778975741	0.00539083557951483	0.00269541778975741	0.00539083557951483	0.0754716981132075	0.032345013477089	0.0161725067385445	0.00808625336927224	0.0161725067385445	0.0431266846361186	0.00808625336927224	0.0269541778975741	0.0269541778975741	0.00539083557951483	0.0215633423180593	0.00539083557951483	0.0107816711590297	0.00539083557951483	0.00269541778975741	0.00808625336927224	0.0161725067385445	0.0296495956873315	0.00808625336927224	0.0296495956873315	0.0134770889487871	0.0350404312668464	0.00808625336927224	0.55256064690027	0.46900269541779	0.641509433962264	0.0107816711590297	0.0512129380053908	0.00269541778975741	0.0161725067385445	0.0269541778975741	0.0242587601078167
ENSMUSG00000001127.12	0.138461629420993	-5.51287858401162	-0.525035129859433	10.9729797860663	0.0142857142857143	0.0142857142857143	0.0452380952380952	0.0119047619047619	0.0214285714285714	0.0238095238095238	0.00238095238095238	0.0166666666666667	0.00952380952380952	0.0238095238095238	0.0119047619047619	0.0119047619047619	0	0.0166666666666667	0.0214285714285714	0.00952380952380952	0.0119047619047619	0.0119047619047619	0.0523809523809524	0.0119047619047619	0.030952380952381	0.0214285714285714	0	0.030952380952381	0.00476190476190476	0.0119047619047619	0.0214285714285714	0.00476190476190476	0.00714285714285714	0.0214285714285714	0.0261904761904762	0.00238095238095238	0.0142857142857143	0.0238095238095238	0.0333333333333333	0.019047619047619	0.576190476190476	0.464285714285714	0.623809523809524	0.00476190476190476	0.030952380952381	0.00476190476190476	0.0238095238095238	0.00952380952380952	0.0261904761904762
ENSMUSG00000001128.7	0.42258233305994	-2.11078730968099	-3.66511068940706	10.4470832262097	0.0236559139784946	0.0172043010752688	0.0193548387096774	0.00860215053763441	0.0193548387096774	0.0193548387096774	0	0.00860215053763441	0.00645161290322581	0.0129032258064516	0.010752688172043	0.010752688172043	0	0.0129032258064516	0.0150537634408602	0.0021505376344086	0.0150537634408602	0.010752688172043	0.0494623655913978	0.0129032258064516	0.0365591397849462	0.0279569892473118	0.0021505376344086	0.0387096774193548	0.00860215053763441	0.010752688172043	0.010752688172043	0.00860215053763441	0.0150537634408602	0.0150537634408602	0.021505376344086	0.00645161290322581	0.0172043010752688	0.0150537634408602	0.0387096774193548	0.010752688172043	0.582795698924731	0.6	0.548387096774194	0.0129032258064516	0.0301075268817204	0.0021505376344086	0.0172043010752688	0.0193548387096774	0.0344086021505376
ENSMUSG00000001131.11	1.07128260540393	-5.15077608907145	-0.96803242486165	9.27379559921426	0.0145631067961165	0.0194174757281553	0.0339805825242718	0.0145631067961165	0.00970873786407767	0.0242718446601942	0.00970873786407767	0.0145631067961165	0.00970873786407767	0.0242718446601942	0.00970873786407767	0.0242718446601942	0.00970873786407767	0.0339805825242718	0.029126213592233	0	0.00485436893203883	0.0242718446601942	0.029126213592233	0	0.029126213592233	0.0194174757281553	0	0.00970873786407767	0.00485436893203883	0.00970873786407767	0.00970873786407767	0.0145631067961165	0.0145631067961165	0.0194174757281553	0.029126213592233	0.00485436893203883	0.0145631067961165	0.0145631067961165	0.0194174757281553	0.00970873786407767	0.470873786407767	0.504854368932039	0.611650485436893	0.0145631067961165	0.0436893203883495	0	0.0339805825242718	0.0194174757281553	0.0242718446601942
ENSMUSG00000001134.9	0.328252481604556	-5.39728201987789	-0.563310592567046	8.89178370321831	0.0126582278481013	0.00632911392405063	0.0379746835443038	0.0253164556962025	0.0189873417721519	0.0126582278481013	0.0126582278481013	0.0126582278481013	0.0126582278481013	0.0126582278481013	0	0.0126582278481013	0	0.0253164556962025	0.0316455696202532	0.0126582278481013	0.0189873417721519	0.0126582278481013	0.0316455696202532	0.0189873417721519	0.0189873417721519	0.0126582278481013	0.00632911392405063	0	0.0253164556962025	0.00632911392405063	0.0189873417721519	0	0.0189873417721519	0.0379746835443038	0.0569620253164557	0.0126582278481013	0.0253164556962025	0.0443037974683544	0.0506329113924051	0.0253164556962025	0.594936708860759	0.310126582278481	0.588607594936709	0.00632911392405063	0.0189873417721519	0.00632911392405063	0.00632911392405063	0.0126582278481013	0.0126582278481013
ENSMUSG00000001138.13	0.367771957023684	-3.82787109968642	-0.0283272049946585	11.0986900966736	0.00840336134453781	0.0168067226890756	0.0210084033613445	0.00280112044817927	0.00840336134453781	0.0196078431372549	0.00980392156862745	0.00420168067226891	0.00420168067226891	0.030812324929972	0.00560224089635854	0.00140056022408964	0	0.0182072829131653	0.00560224089635854	0.00700280112044818	0.00140056022408964	0.00980392156862745	0.0280112044817927	0.00560224089635854	0.0182072829131653	0.0140056022408964	0.0210084033613445	0.00840336134453781	0.00840336134453781	0.0378151260504202	0.0112044817927171	0.00140056022408964	0.00140056022408964	0.0266106442577031	0.0910364145658263	0.00840336134453781	0.0112044817927171	0.0280112044817927	0.0700280112044818	0.00980392156862745	0.703081232492997	0.484593837535014	0.810924369747899	0.0126050420168067	0.046218487394958	0.061624649859944	0.0140056022408964	0.0112044817927171	0.0406162464985994
ENSMUSG00000001143.13	0.234491623046401	-2.36786975900946	-0.545496649568316	10.3106127816595	0.0201149425287356	0.0229885057471264	0.0316091954022989	0.0114942528735632	0.0172413793103448	0.00862068965517241	0.00574712643678161	0.0114942528735632	0.0028735632183908	0.00862068965517241	0.0114942528735632	0.00862068965517241	0.00574712643678161	0.0172413793103448	0.0344827586206897	0.0258620689655172	0.0114942528735632	0.0172413793103448	0.0229885057471264	0.014367816091954	0.0201149425287356	0.0229885057471264	0.00574712643678161	0.00574712643678161	0.00862068965517241	0.0114942528735632	0.0373563218390805	0.0028735632183908	0.00574712643678161	0.028735632183908	0.0431034482758621	0.00862068965517241	0.0114942528735632	0.028735632183908	0.0316091954022989	0.0258620689655172	0.563218390804598	0.402298850574713	0.681034482758621	0.0028735632183908	0.0172413793103448	0.014367816091954	0.00862068965517241	0.014367816091954	0.0258620689655172
ENSMUSG00000001150.7	-0.0240669805434586	-7.72670029871784	-0.715016385310715	12.53065017975	0.0182555780933063	0.0141987829614604	0.0365111561866126	0.013184584178499	0.0167342799188641	0.0152129817444219	0.00811359026369168	0.0116632860040568	0.0106490872210953	0.0268762677484787	0.0162271805273834	0.0192697768762677	0.00608519269776876	0.0141987829614604	0.0141987829614604	0.00862068965517241	0.00862068965517241	0.0136916835699797	0.0486815415821501	0.00862068965517241	0.0177484787018256	0.0192697768762677	0.00608519269776876	0.0228194726166329	0.00405679513184584	0.00862068965517241	0.013184584178499	0.00202839756592292	0.0050709939148073	0.0218052738336714	0.0466531440162272	0.0157200811359026	0.0278904665314402	0.026369168356998	0.0496957403651116	0.0157200811359026	0.582657200811359	0.440162271805274	0.593306288032454	0.0248478701825558	0.0202839756592292	0.00912778904665314	0.0182555780933063	0.0162271805273834	0.0162271805273834
ENSMUSG00000001151.10	-0.0470723826601239	-7.65482496421488	-0.733499981567655	13.0953970227926	0.0200068989306657	0.0148327009313556	0.0434632631942049	0.00724387719903415	0.0134529147982063	0.0113832355984822	0.00620903759917213	0.00793377026560883	0.015177647464643	0.0206967919972404	0.0155225939979303	0.00758882373232149	0.0034494653328734	0.0106933425319076	0.0179372197309417	0.00758882373232149	0.0200068989306657	0.0248361503966885	0.0814073818558124	0.00655398413245947	0.00965850293204553	0.00931355639875819	0.00517419799931011	0.00724387719903415	0.00655398413245947	0.0103483959986202	0.0148327009313556	0.00620903759917213	0.00931355639875819	0.0210417385305278	0.06484994825802	0.0120731286650569	0.0431183166609176	0.0248361503966885	0.0914108313211452	0.0196619523973784	0.654018627112798	0.362883753018282	0.651948947913073	0.0179372197309417	0.03242497412901	0.00965850293204553	0.0258709899965505	0.00793377026560883	0.0124180751983443
ENSMUSG00000001156.9	0.0675184364247168	-6.33993671188421	1.77849695972541	9.59618975614441	0.0263157894736842	0.0175438596491228	0.0526315789473684	0.0087719298245614	0.0131578947368421	0.0087719298245614	0	0.0175438596491228	0.0263157894736842	0.0482456140350877	0.0131578947368421	0.0219298245614035	0.0087719298245614	0.0043859649122807	0.0263157894736842	0	0.0043859649122807	0.0263157894736842	0.0263157894736842	0.0087719298245614	0.0043859649122807	0.0043859649122807	0.0043859649122807	0.0043859649122807	0.0087719298245614	0.0087719298245614	0.0350877192982456	0.0043859649122807	0.0131578947368421	0.0175438596491228	0.0657894736842105	0.0087719298245614	0.0350877192982456	0.0789473684210526	0.0482456140350877	0.0131578947368421	0.605263157894737	0.403508771929825	0.706140350877193	0	0.0350877192982456	0.0131578947368421	0.0131578947368421	0.0043859649122807	0.0350877192982456
ENSMUSG00000001157.13	0.00613428167440877	-7.07300198191252	-1.30351510072087	10.6465587101545	0.0361904761904762	0.0228571428571429	0.0228571428571429	0.0152380952380952	0.019047619047619	0.00571428571428571	0.0114285714285714	0.0133333333333333	0.0114285714285714	0.0247619047619048	0.0152380952380952	0.0228571428571429	0.0152380952380952	0.019047619047619	0.0247619047619048	0.019047619047619	0.0152380952380952	0.0114285714285714	0.0361904761904762	0.0019047619047619	0.00952380952380952	0.0133333333333333	0.00380952380952381	0.0114285714285714	0.00761904761904762	0.0171428571428571	0.00571428571428571	0.0019047619047619	0.00761904761904762	0.0133333333333333	0.0361904761904762	0.019047619047619	0.0380952380952381	0.0323809523809524	0.0342857142857143	0.0171428571428571	0.495238095238095	0.407619047619048	0.552380952380952	0.019047619047619	0.00761904761904762	0.00761904761904762	0.0171428571428571	0.0114285714285714	0.0247619047619048
ENSMUSG00000001158.13	0.134020863941603	-7.73967368158874	0.370632387125808	9.3037807481771	0.0512820512820513	0.0192307692307692	0.0384615384615385	0.0128205128205128	0.0256410256410256	0	0	0.0128205128205128	0.0705128205128205	0.0128205128205128	0.0576923076923077	0.00641025641025641	0.0128205128205128	0.0128205128205128	0.032051282051282	0.00641025641025641	0.00641025641025641	0.00641025641025641	0.0128205128205128	0.00641025641025641	0.0128205128205128	0.00641025641025641	0.00641025641025641	0.0128205128205128	0.0448717948717949	0.032051282051282	0.0256410256410256	0.0192307692307692	0	0	0.0192307692307692	0	0.0769230769230769	0.0192307692307692	0.032051282051282	0.0256410256410256	0.455128205128205	0.538461538461538	0.455128205128205	0.00641025641025641	0.0192307692307692	0	0	0.0128205128205128	0.0128205128205128
ENSMUSG00000001173.15	0.0425370070087451	-5.74432789625391	-0.355237248625552	11.5013396180614	0.0377358490566038	0.0221975582685905	0.0221975582685905	0.0277469478357381	0.00776914539400666	0.0199778024417314	0.00110987791342952	0.0133185349611543	0.0177580466148724	0.0144284128745838	0.00776914539400666	0.0110987791342952	0.00554938956714761	0.0221975582685905	0.025527192008879	0.0288568257491676	0.0177580466148724	0.00998890122086571	0.0355160932297447	0.0155382907880133	0.0166481687014428	0.0144284128745838	0.00443951165371809	0.0221975582685905	0.0144284128745838	0.00776914539400666	0.0122086570477248	0.00221975582685905	0.00554938956714761	0.0177580466148724	0.0244173140954495	0.0299667036625971	0.0443951165371809	0.0266370699223085	0.0366259711431743	0.0321864594894562	0.531631520532741	0.342952275249723	0.496115427302997	0.00665926748057714	0.0110987791342952	0.00221975582685905	0.0177580466148724	0.0155382907880133	0.00554938956714761
ENSMUSG00000001175.15	-0.13201827043198	-8.92966870355488	2.35470239889222	9.2240016741981	0.0266666666666667	0.0266666666666667	0.0266666666666667	0.0133333333333333	0.0333333333333333	0.0266666666666667	0	0.02	0.0133333333333333	0.00666666666666667	0	0.00666666666666667	0	0.0333333333333333	0.0666666666666667	0.02	0.00666666666666667	0.00666666666666667	0.0333333333333333	0	0.0133333333333333	0	0	0	0.00666666666666667	0.0133333333333333	0.00666666666666667	0	0.0133333333333333	0	0.0333333333333333	0	0.106666666666667	0.0333333333333333	0.0333333333333333	0.08	0.58	0.313333333333333	0.506666666666667	0.02	0.0133333333333333	0.00666666666666667	0.0333333333333333	0.0133333333333333	0.0266666666666667
ENSMUSG00000001228.14	0.0314897124761094	-8.62347184339363	-0.186741507879727	11.1984450414524	0.0178799489144317	0.0268199233716475	0.0561941251596424	0.0140485312899106	0.0153256704980843	0.0191570881226054	0.00383141762452107	0.0114942528735632	0.00510855683269476	0.0191570881226054	0.0153256704980843	0.00893997445721584	0.00127713920817369	0.0191570881226054	0.016602809706258	0.00638569604086846	0.00638569604086846	0.0127713920817369	0.0383141762452107	0.00893997445721584	0.0153256704980843	0.016602809706258	0.00638569604086846	0.0178799489144317	0.00766283524904215	0.0178799489144317	0.0178799489144317	0.0102171136653895	0.00510855683269476	0.0280970625798212	0.0268199233716475	0.00255427841634738	0.0127713920817369	0.0383141762452107	0.0574712643678161	0.0242656449553001	0.57088122605364	0.434227330779055	0.688378033205619	0.0153256704980843	0.0229885057471264	0.00255427841634738	0.0153256704980843	0.00255427841634738	0.0357598978288633
ENSMUSG00000001229.9	0.0363717013897918	-5.16503590359732	-0.619501342473746	11.3387363825739	0.0104287369640788	0.0162224797219003	0.0405561993047509	0.0127462340672074	0.0115874855156431	0.0104287369640788	0.0127462340672074	0.00695249130938586	0.00231749710312862	0.0243337195828505	0.00695249130938586	0.00811123986095017	0	0.0324449594438007	0.0196987253765933	0.00811123986095017	0.00811123986095017	0.0324449594438007	0.0405561993047509	0.0115874855156431	0.015063731170336	0.0301274623406721	0.00463499420625724	0.0115874855156431	0.00463499420625724	0.0139049826187717	0.0139049826187717	0.00695249130938586	0.00347624565469293	0.0254924681344148	0.0463499420625724	0.00811123986095017	0.0196987253765933	0.0324449594438007	0.0556199304750869	0.0104287369640788	0.595596755504056	0.390498261877173	0.742757821552723	0.015063731170336	0.0301274623406721	0.00115874855156431	0.0104287369640788	0.00463499420625724	0.0417149478563152
ENSMUSG00000001240.13	-0.143872402620382	-6.04147310734683	1.12644378207175	9.66355810421727	0.00961538461538462	0.0192307692307692	0	0.00961538461538462	0.0288461538461538	0.0192307692307692	0	0.00961538461538462	0.0288461538461538	0.0288461538461538	0	0	0	0.00961538461538462	0.00961538461538462	0	0.0192307692307692	0	0.0192307692307692	0.00961538461538462	0.00961538461538462	0.0192307692307692	0.0673076923076923	0.00961538461538462	0	0.0288461538461538	0.0576923076923077	0	0	0.0288461538461538	0.105769230769231	0.0384615384615385	0	0.0192307692307692	0.0384615384615385	0	0.673076923076923	0.557692307692308	0.663461538461538	0	0.0480769230769231	0.00961538461538462	0.0192307692307692	0.0192307692307692	0.00961538461538462
ENSMUSG00000001247.16	-0.0685801845393357	-4.03668795011009	-0.472617322133096	10.8025163651212	0.00840336134453781	0.0151260504201681	0.0117647058823529	0.0100840336134454	0.00840336134453781	0.0235294117647059	0.00336134453781513	0.00672268907563025	0.0151260504201681	0.0184873949579832	0.026890756302521	0.0168067226890756	0	0.0235294117647059	0.0134453781512605	0.00504201680672269	0.00504201680672269	0.0168067226890756	0.0302521008403361	0.00336134453781513	0.0168067226890756	0.0319327731092437	0.0100840336134454	0.0436974789915966	0.0100840336134454	0.00840336134453781	0.026890756302521	0.0100840336134454	0.00840336134453781	0.0252100840336134	0.0168067226890756	0.00672268907563025	0.0285714285714286	0.0369747899159664	0.0302521008403361	0.0319327731092437	0.608403361344538	0.529411764705882	0.625210084033613	0.00840336134453781	0.0420168067226891	0.0117647058823529	0.0218487394957983	0.0117647058823529	0.0252100840336134
ENSMUSG00000001248.15	0.0906391080039092	-6.18882737044852	-1.00123784151877	11.2532565797812	0.0101010101010101	0.0202020202020202	0.0323232323232323	0.00606060606060606	0.0181818181818182	0.0242424242424242	0.0101010101010101	0.0101010101010101	0.00606060606060606	0.0404040404040404	0.00202020202020202	0.0242424242424242	0	0.0323232323232323	0.0121212121212121	0.00606060606060606	0.00606060606060606	0.0121212121212121	0.0444444444444444	0.00606060606060606	0.0181818181818182	0.0262626262626263	0.0121212121212121	0.0121212121212121	0.00808080808080808	0.0181818181818182	0.0222222222222222	0.00808080808080808	0.00404040404040404	0.0383838383838384	0.0484848484848485	0.0141414141414141	0.0222222222222222	0.0383838383838384	0.0464646464646465	0.0121212121212121	0.567676767676768	0.472727272727273	0.723232323232323	0.0101010101010101	0.0202020202020202	0.00606060606060606	0.0101010101010101	0.00202020202020202	0.0282828282828283
ENSMUSG00000001270.9	-0.134745649603745	-6.92867865307516	0.725716826126557	10.1636496760158	0.00261780104712042	0.0287958115183246	0.049738219895288	0.0130890052356021	0.00785340314136126	0.0157068062827225	0.00523560209424084	0.0183246073298429	0	0.0235602094240838	0.00261780104712042	0.00523560209424084	0.00261780104712042	0.0209424083769634	0.0287958115183246	0.0157068062827225	0.00261780104712042	0.031413612565445	0.0366492146596859	0.00523560209424084	0.00523560209424084	0.0157068062827225	0.0209424083769634	0.0104712041884817	0.0104712041884817	0.0209424083769634	0.0157068062827225	0.00523560209424084	0.00523560209424084	0.0340314136125654	0.06282722513089	0.00261780104712042	0.0104712041884817	0.0549738219895288	0.0575916230366492	0.0235602094240838	0.630890052356021	0.379581151832461	0.785340314136126	0.0104712041884817	0.0235602094240838	0.00785340314136126	0.0130890052356021	0.00523560209424084	0.0523560209424084
ENSMUSG00000001280.13	0.160389231004648	-9.13596543888731	0.108597403376443	11.1966021265232	0.010230179028133	0.0294117647058824	0.0153452685421995	0.030690537084399	0.0281329923273657	0.0319693094629156	0.00127877237851662	0.0242966751918159	0.0051150895140665	0.030690537084399	0.0051150895140665	0.0281329923273657	0.0051150895140665	0.0255754475703325	0.0166240409207161	0.020460358056266	0.0358056265984655	0.00895140664961637	0.0792838874680307	0.010230179028133	0.0191815856777494	0.0140664961636829	0.00127877237851662	0.0179028132992327	0.00255754475703325	0.0051150895140665	0.00255754475703325	0.00639386189258312	0.00639386189258312	0.0127877237851662	0.0179028132992327	0.0217391304347826	0.0115089514066496	0.00639386189258312	0.020460358056266	0.0153452685421995	0.561381074168798	0.512787723785166	0.49616368286445	0.0179028132992327	0.030690537084399	0	0.0268542199488491	0.030690537084399	0.0332480818414322
ENSMUSG00000001285.12	0.0258888591234443	-5.02114137302857	1.42698728845637	10.1598713367784	0.0078740157480315	0.026246719160105	0.0236220472440945	0.0078740157480315	0.0078740157480315	0.0236220472440945	0.0026246719160105	0.015748031496063	0.0131233595800525	0.010498687664042	0.005249343832021	0.020997375328084	0.0026246719160105	0.020997375328084	0.020997375328084	0.0078740157480315	0.0183727034120735	0.0288713910761155	0.036745406824147	0.0078740157480315	0.010498687664042	0.026246719160105	0.0078740157480315	0.0236220472440945	0.010498687664042	0.010498687664042	0.0236220472440945	0.0131233595800525	0.010498687664042	0.0183727034120735	0.0393700787401575	0.015748031496063	0.020997375328084	0.020997375328084	0.0498687664041995	0.0236220472440945	0.637795275590551	0.440944881889764	0.611548556430446	0.0236220472440945	0.036745406824147	0.010498687664042	0.0183727034120735	0.015748031496063	0.0131233595800525
ENSMUSG00000001288.15	0.0600674716647977	-6.19843142494704	-0.00197093048792315	10.5783726913608	0.0174291938997821	0.0174291938997821	0.0501089324618736	0.00871459694989107	0.0130718954248366	0.0261437908496732	0.00435729847494553	0.00871459694989107	0.0108932461873638	0.028322440087146	0.0152505446623094	0.0108932461873638	0.00217864923747277	0.028322440087146	0.0392156862745098	0.00871459694989107	0.00871459694989107	0.0130718954248366	0.0326797385620915	0	0.0305010893246187	0.0392156862745098	0.00435729847494553	0.0174291938997821	0.0130718954248366	0.00217864923747277	0.0174291938997821	0.00217864923747277	0.0065359477124183	0.0261437908496732	0.0588235294117647	0.00435729847494553	0.0196078431372549	0.0413943355119826	0.0544662309368192	0.00871459694989107	0.564270152505447	0.450980392156863	0.684095860566449	0.00871459694989107	0.0217864923747277	0.00435729847494553	0.0196078431372549	0.00871459694989107	0.0348583877995643
ENSMUSG00000001289.12	0.0758191209651615	-7.50826122454733	-0.55028793606707	8.86418614465428	0.032258064516129	0.032258064516129	0.0774193548387097	0.00645161290322581	0.0129032258064516	0.0193548387096774	0.0258064516129032	0	0	0.0129032258064516	0.00645161290322581	0.00645161290322581	0.00645161290322581	0.0129032258064516	0.0516129032258065	0.0258064516129032	0.00645161290322581	0.00645161290322581	0.0838709677419355	0.0129032258064516	0.0193548387096774	0.00645161290322581	0	0	0	0	0	0	0.00645161290322581	0.0258064516129032	0.0645161290322581	0.00645161290322581	0.032258064516129	0.032258064516129	0.0516129032258065	0.0129032258064516	0.567741935483871	0.264516129032258	0.741935483870968	0.00645161290322581	0.0387096774193548	0.0193548387096774	0.0193548387096774	0.0129032258064516	0.00645161290322581
ENSMUSG00000001300.16	-0.0213868469745715	-6.97069768758905	-0.437877647235798	9.98299357469431	0.029673590504451	0.029673590504451	0.0326409495548961	0.0237388724035608	0.0237388724035608	0.0118694362017804	0.00890207715133531	0.0118694362017804	0.0237388724035608	0.0178041543026706	0.0148367952522255	0.0148367952522255	0.0118694362017804	0.0385756676557863	0.0207715133531157	0.0148367952522255	0.0148367952522255	0.0178041543026706	0.0237388724035608	0.0029673590504451	0.0267062314540059	0.0178041543026706	0.00890207715133531	0.00890207715133531	0.0029673590504451	0.00593471810089021	0.0029673590504451	0.0029673590504451	0.0148367952522255	0.0178041543026706	0.0237388724035608	0.0029673590504451	0.0148367952522255	0.0267062314540059	0.0237388724035608	0.0207715133531157	0.477744807121662	0.43620178041543	0.572700296735905	0.0148367952522255	0.0237388724035608	0.00593471810089021	0.00593471810089021	0.0207715133531157	0.0178041543026706
ENSMUSG00000001305.5	-0.0991740680667678	-9.29284498746054	0.00238600423996961	9.7262181593322	0.049645390070922	0.0141843971631206	0.0957446808510638	0.0177304964539007	0.00709219858156028	0.0106382978723404	0	0.0106382978723404	0.00709219858156028	0.0283687943262411	0.0283687943262411	0.0177304964539007	0.00354609929078014	0.0106382978723404	0.0390070921985816	0.00709219858156028	0.00354609929078014	0.00709219858156028	0.024822695035461	0	0.0106382978723404	0.00354609929078014	0.00354609929078014	0.0106382978723404	0.0106382978723404	0.00354609929078014	0.00354609929078014	0.0106382978723404	0.00709219858156028	0.00709219858156028	0.0212765957446809	0.0141843971631206	0.0390070921985816	0.0390070921985816	0.074468085106383	0.0390070921985816	0.563829787234043	0.414893617021277	0.567375886524823	0.0354609929078014	0.0354609929078014	0.0106382978723404	0.024822695035461	0.0212765957446809	0.0177304964539007
ENSMUSG00000001313.12	0.0530966044405106	-6.17976776175059	-0.461166892905028	9.41996017784789	0	0.0131578947368421	0.0526315789473684	0.0131578947368421	0.0219298245614035	0	0.0043859649122807	0.0307017543859649	0.0043859649122807	0.0131578947368421	0.0087719298245614	0.0175438596491228	0	0.0175438596491228	0.0219298245614035	0.0087719298245614	0.0131578947368421	0	0.0307017543859649	0.0175438596491228	0.0087719298245614	0.0131578947368421	0.0043859649122807	0.0087719298245614	0.0131578947368421	0.0219298245614035	0.0307017543859649	0.0131578947368421	0.0087719298245614	0.0219298245614035	0.043859649122807	0.0043859649122807	0.0087719298245614	0.043859649122807	0.0526315789473684	0.0219298245614035	0.605263157894737	0.451754385964912	0.657894736842105	0	0.0394736842105263	0.0087719298245614	0.0131578947368421	0.0219298245614035	0.0263157894736842
ENSMUSG00000001323.17	-0.176187596704545	-4.08466531817005	-2.00944020069762	9.9957671508778	0.0323529411764706	0.0205882352941176	0.0235294117647059	0.0205882352941176	0.0176470588235294	0.0235294117647059	0.00588235294117647	0.0147058823529412	0.0147058823529412	0.0117647058823529	0	0.00882352941176471	0.0176470588235294	0.0205882352941176	0.0117647058823529	0.0411764705882353	0.0264705882352941	0.00588235294117647	0.0264705882352941	0.0147058823529412	0.0205882352941176	0.0205882352941176	0.00294117647058824	0.0205882352941176	0.00294117647058824	0.00294117647058824	0.00294117647058824	0	0.00588235294117647	0.0147058823529412	0.0382352941176471	0.0117647058823529	0.0382352941176471	0.0205882352941176	0.0176470588235294	0.0205882352941176	0.582352941176471	0.405882352941176	0.461764705882353	0.0294117647058824	0.0205882352941176	0	0.0470588235294118	0.0323529411764706	0.0147058823529412
ENSMUSG00000001348.15	-0.268885792446824	-2.89681860985306	-0.632985207673965	9.94397991434374	0.0182926829268293	0.0335365853658537	0.024390243902439	0.00914634146341463	0.0182926829268293	0.0182926829268293	0.00609756097560976	0.0152439024390244	0.0121951219512195	0.0121951219512195	0.00609756097560976	0.00609756097560976	0.0121951219512195	0.0274390243902439	0.0274390243902439	0.00609756097560976	0.00609756097560976	0.024390243902439	0.0274390243902439	0.0121951219512195	0.0152439024390244	0.0396341463414634	0	0.00609756097560976	0.0121951219512195	0.0152439024390244	0.00609756097560976	0.00914634146341463	0.00304878048780488	0.0152439024390244	0.0426829268292683	0.0121951219512195	0.00914634146341463	0.0396341463414634	0.024390243902439	0.0152439024390244	0.557926829268293	0.426829268292683	0.670731707317073	0.0121951219512195	0.0548780487804878	0	0.00914634146341463	0.024390243902439	0.0335365853658537
ENSMUSG00000001366.14	0.0123165108167917	-5.73785040098323	-1.64712365526503	10.4178525148859	0.0251716247139588	0.0068649885583524	0.0205949656750572	0.0068649885583524	0	0.022883295194508	0.0091533180778032	0.0183066361556064	0.034324942791762	0.0137299771167048	0.0160183066361556	0.0160183066361556	0.0045766590389016	0.0251716247139588	0.0320366132723112	0.0091533180778032	0.0091533180778032	0.0160183066361556	0.0434782608695652	0.0137299771167048	0.011441647597254	0.0091533180778032	0.0045766590389016	0.0183066361556064	0.0091533180778032	0.0045766590389016	0.011441647597254	0.0091533180778032	0.0022883295194508	0.022883295194508	0.0389016018306636	0.0068649885583524	0.0434782608695652	0.0297482837528604	0.0434782608695652	0.022883295194508	0.549199084668192	0.405034324942792	0.576659038901602	0.0251716247139588	0.0137299771167048	0.011441647597254	0.0205949656750572	0.0205949656750572	0.0183066361556064
ENSMUSG00000001376.17	0.223796961670175	-7.16860412438812	-0.390400876808252	11.527965641134	0.0341968911917098	0.0124352331606218	0.0435233160621762	0.027979274611399	0.0196891191709845	0.0113989637305699	0.00414507772020725	0.0196891191709845	0.016580310880829	0.0207253886010363	0.0103626943005181	0.0134715025906736	0.0145077720207254	0.0145077720207254	0.0227979274611399	0.0227979274611399	0.0227979274611399	0.0113989637305699	0.0393782383419689	0.0103626943005181	0.0124352331606218	0.00518134715025907	0.00103626943005181	0.016580310880829	0.00414507772020725	0.00310880829015544	0.00829015544041451	0.00414507772020725	0.0124352331606218	0.0113989637305699	0.0269430051813472	0.0300518134715026	0.0373056994818653	0.0217616580310881	0.0518134715025907	0.0321243523316062	0.512953367875648	0.321243523316062	0.470466321243523	0.016580310880829	0.016580310880829	0.00207253886010363	0.0196891191709845	0.0124352331606218	0.00725388601036269
ENSMUSG00000001380.7	0.0624955009563213	-9.72414825352494	0.635071174936849	10.713386514937	0.0196078431372549	0.0137254901960784	0.0607843137254902	0.00588235294117647	0.00784313725490196	0.0137254901960784	0.00588235294117647	0.00588235294117647	0.0156862745098039	0.00784313725490196	0.00392156862745098	0.00588235294117647	0.00392156862745098	0.0352941176470588	0.0196078431372549	0.0176470588235294	0.00784313725490196	0	0.0431372549019608	0.00784313725490196	0.00784313725490196	0.0117647058823529	0.00392156862745098	0.00980392156862745	0.00588235294117647	0.0196078431372549	0.0117647058823529	0.00980392156862745	0.0196078431372549	0.0196078431372549	0.0490196078431373	0.0176470588235294	0.0274509803921569	0.0352941176470588	0.0647058823529412	0.0294117647058824	0.623529411764706	0.341176470588235	0.607843137254902	0.0215686274509804	0.00588235294117647	0.00588235294117647	0.0294117647058824	0.0176470588235294	0.0274509803921569
ENSMUSG00000001383.9	-0.0212239787752814	-7.3929844599955	0.778533116237819	9.23122118071119	0.055	0.02	0.115	0.01	0.01	0.015	0.01	0.01	0.02	0.005	0.015	0.005	0	0.005	0.04	0.015	0	0.01	0.03	0.005	0.01	0	0	0.005	0.01	0.015	0.01	0.005	0	0.015	0.03	0.005	0.04	0.035	0.095	0.04	0.505	0.3	0.635	0.01	0.005	0.01	0.01	0.01	0.015
ENSMUSG00000001403.13	-0.519986444339331	-7.45136236515811	1.05777796509141	9.16992500144231	0.0277777777777778	0.0444444444444444	0.0388888888888889	0	0.0277777777777778	0.0222222222222222	0	0.00555555555555556	0	0.0277777777777778	0.0111111111111111	0	0	0.0444444444444444	0.0166666666666667	0	0.0166666666666667	0.0166666666666667	0.0277777777777778	0	0.00555555555555556	0.0444444444444444	0	0.0222222222222222	0.0111111111111111	0.00555555555555556	0.00555555555555556	0	0.0222222222222222	0.0333333333333333	0.0333333333333333	0	0.0277777777777778	0.0333333333333333	0.0166666666666667	0.0222222222222222	0.561111111111111	0.444444444444444	0.666666666666667	0.0222222222222222	0.0444444444444444	0.0111111111111111	0.0166666666666667	0.0222222222222222	0.0333333333333333
ENSMUSG00000001415.10	0.108727487834639	-7.22447923944106	-1.77655120243107	11.5774288280357	0.0137524557956778	0.0255402750491159	0.0353634577603143	0.00589390962671906	0.00491159135559921	0.0157170923379175	0.000982318271119843	0.00785854616895874	0.0108055009823183	0.0284872298624754	0.0117878192534381	0.018664047151277	0.000982318271119843	0.0245579567779961	0.0235756385068762	0.0108055009823183	0.0117878192534381	0.0137524557956778	0.0461689587426326	0.0117878192534381	0.0147347740667976	0.0196463654223969	0	0.0196463654223969	0.0068762278978389	0.0166994106090373	0.0117878192534381	0.00491159135559921	0.0147347740667976	0.031434184675835	0.0491159135559921	0.0137524557956778	0.0255402750491159	0.0275049115913556	0.0579567779960707	0.0235756385068762	0.598231827111984	0.406679764243615	0.631630648330059	0.0176817288801572	0.0284872298624754	0.000982318271119843	0.0324165029469548	0.00785854616895874	0.0235756385068762
ENSMUSG00000001416.13	0.00121133231327131	-9.00805107373875	0.763616016725709	10.753216749179	0.0238095238095238	0.010989010989011	0.0402930402930403	0.0256410256410256	0.0238095238095238	0.0238095238095238	0.00366300366300366	0.0164835164835165	0.0128205128205128	0.0128205128205128	0.00549450549450549	0.010989010989011	0.00549450549450549	0.0421245421245421	0.0402930402930403	0.0421245421245421	0.00915750915750916	0.010989010989011	0.0347985347985348	0.00732600732600733	0.0146520146520147	0.00366300366300366	0	0.0146520146520147	0.00549450549450549	0.010989010989011	0.0201465201465201	0.010989010989011	0.00732600732600733	0.010989010989011	0.0238095238095238	0.0146520146520147	0.0311355311355311	0.0274725274725275	0.0476190476190476	0.0311355311355311	0.545787545787546	0.386446886446886	0.536630036630037	0.021978021978022	0.0238095238095238	0.00366300366300366	0.021978021978022	0.0201465201465201	0.0164835164835165
ENSMUSG00000001419.17	-0.156312261980565	-5.69964675284869	-0.0650641141526557	10.7228075311695	0.00590551181102362	0.0275590551181102	0.031496062992126	0.015748031496063	0.0137795275590551	0.0275590551181102	0.00196850393700787	0.0118110236220472	0.00196850393700787	0.0334645669291339	0.0078740157480315	0.0216535433070866	0	0.0236220472440945	0.0177165354330709	0.00196850393700787	0.00590551181102362	0.015748031496063	0.0610236220472441	0.00393700787401575	0.0531496062992126	0.0393700787401575	0.0118110236220472	0.0334645669291339	0.00393700787401575	0.015748031496063	0.0196850393700787	0.00196850393700787	0.00984251968503937	0.0275590551181102	0.0393700787401575	0.00590551181102362	0.0078740157480315	0.0216535433070866	0.0354330708661417	0.015748031496063	0.624015748031496	0.513779527559055	0.663385826771654	0.0137795275590551	0.0334645669291339	0.00196850393700787	0.0216535433070866	0.0177165354330709	0.0236220472440945
ENSMUSG00000001420.13	-0.723826542536796	0.0707890768606265	-1.47424070434532	10.2008986050384	0.00598802395209581	0.00598802395209581	0.029940119760479	0.00598802395209581	0.0239520958083832	0	0	0.0359281437125748	0.0119760479041916	0.0239520958083832	0.0119760479041916	0.00598802395209581	0.0119760479041916	0.0119760479041916	0.0119760479041916	0.0119760479041916	0	0.00598802395209581	0.0239520958083832	0.0119760479041916	0.0598802395209581	0.0479041916167665	0.0239520958083832	0.0359281437125748	0.0119760479041916	0.0119760479041916	0.00598802395209581	0	0.0119760479041916	0.0239520958083832	0.0419161676646707	0.00598802395209581	0.029940119760479	0.0239520958083832	0.125748502994012	0.029940119760479	0.694610778443114	0.502994011976048	0.574850299401198	0.00598802395209581	0.029940119760479	0	0.0239520958083832	0.0179640718562874	0.0119760479041916
ENSMUSG00000001435.15	0.18706307929525	-7.63527687780499	-0.391231633147559	12.4008794362822	0.0121580547112462	0.00683890577507599	0.0258358662613982	0.00531914893617021	0.0106382978723404	0.00987841945288754	0.00531914893617021	0.00683890577507599	0.00835866261398176	0.0189969604863222	0.00911854103343465	0.00911854103343465	0.00379939209726444	0.0182370820668693	0.0113981762917933	0.00531914893617021	0.00835866261398176	0.0113981762917933	0.033434650455927	0.00531914893617021	0.0524316109422492	0.0319148936170213	0.0174772036474164	0.060790273556231	0.00987841945288754	0.00835866261398176	0.0113981762917933	0.00303951367781155	0.00683890577507599	0.0159574468085106	0.0288753799392097	0.00759878419452888	0.0197568389057751	0.0235562310030395	0.0349544072948328	0.0250759878419453	0.718844984802432	0.578267477203647	0.537234042553192	0.0159574468085106	0.0227963525835866	0.00379939209726444	0.0197568389057751	0.0691489361702128	0.047112462006079
ENSMUSG00000001436.15	0.659404485195253	-3.62663472296004	-1.19334173776829	10.7507069862249	0.00779727095516569	0.00974658869395711	0.0175438596491228	0.00389863547758285	0.00974658869395711	0.0194931773879142	0.00389863547758285	0.0175438596491228	0.00389863547758285	0.0311890838206628	0.01364522417154	0.00584795321637427	0.00779727095516569	0.0331384015594542	0.0253411306042885	0.00584795321637427	0.00779727095516569	0.0116959064327485	0.0428849902534113	0.00389863547758285	0.00779727095516569	0.0194931773879142	0.00779727095516569	0.00584795321637427	0.00389863547758285	0.0175438596491228	0.0116959064327485	0.0155945419103314	0.0116959064327485	0.0292397660818713	0.0799220272904483	0.00974658869395711	0.0194931773879142	0.0214424951267057	0.0175438596491228	0.01364522417154	0.56140350877193	0.415204678362573	0.736842105263158	0.00974658869395711	0.0350877192982456	0.0175438596491228	0.00779727095516569	0.0116959064327485	0.0214424951267057
ENSMUSG00000001440.5	0.00929561131844375	-10.4290533000518	0.499379680765208	11.3619437737352	0.0205245153933865	0.0228050171037628	0.0285062713797035	0.0205245153933865	0.0193842645381984	0.015963511972634	0.00684150513112885	0.00798175598631699	0.0102622576966933	0.00912200684150513	0.0114025085518814	0.0102622576966933	0.0102622576966933	0.0216647662485747	0.0273660205245154	0.0228050171037628	0.0136830102622577	0.00798175598631699	0.0478905359179019	0.00684150513112885	0.0136830102622577	0.0125427594070696	0.00456100342075257	0.0114025085518814	0.00456100342075257	0.00114025085518814	0.00798175598631699	0.00114025085518814	0.0136830102622577	0.0193842645381984	0.0433295324971494	0.00912200684150513	0.0364880273660205	0.023945267958951	0.0456100342075257	0.0353477765108324	0.576966932725199	0.362599771949829	0.539338654503991	0.0228050171037628	0.0262257696693273	0.00798175598631699	0.0399087799315849	0.015963511972634	0.00684150513112885
ENSMUSG00000001441.13	-0.0139565963520009	-8.45311243936917	-0.0346097495829404	11.5717526435035	0.0336590662323561	0.01085776330076	0.0282301845819761	0.0217155266015201	0.011943539630836	0.0173724212812161	0.00217155266015201	0.0173724212812161	0.00868621064060804	0.0141150922909881	0.00868621064060804	0.01085776330076	0.00868621064060804	0.0152008686210641	0.0228013029315961	0.0228013029315961	0.011943539630836	0.00868621064060804	0.0228013029315961	0.011943539630836	0.011943539630836	0.011943539630836	0.00434310532030402	0.0271444082519001	0.00651465798045603	0.0130293159609121	0.00542888165038002	0.00651465798045603	0.00868621064060804	0.0282301845819761	0.0271444082519001	0.0184581976112921	0.0347448425624321	0.0260586319218241	0.0369163952225842	0.0336590662323561	0.572204125950054	0.39413680781759	0.466883821932682	0.0162866449511401	0.0217155266015201	0.00325732899022801	0.0412595005428882	0.0206297502714441	0.0195439739413681
ENSMUSG00000001445.10	-0.00669625696095644	-4.56697232676091	0.401272303920691	9.62570884306447	0.0190114068441065	0.0228136882129278	0.0456273764258555	0.00760456273764259	0	0.0152091254752852	0.00380228136882129	0.0152091254752852	0.00760456273764259	0.0152091254752852	0.00380228136882129	0.00760456273764259	0.0152091254752852	0.0152091254752852	0.0228136882129278	0.00380228136882129	0.00760456273764259	0.026615969581749	0.0570342205323194	0.00760456273764259	0.00760456273764259	0.0418250950570342	0.0114068441064639	0.0342205323193916	0.0114068441064639	0.0114068441064639	0.0228136882129278	0.00760456273764259	0.0190114068441065	0.0342205323193916	0.0760456273764259	0.0152091254752852	0.00760456273764259	0.0152091254752852	0.0342205323193916	0.026615969581749	0.680608365019011	0.380228136882129	0.661596958174905	0.00760456273764259	0.0304182509505703	0.0114068441064639	0.0228136882129278	0.0190114068441065	0.0114068441064639
ENSMUSG00000001467.5	0.0198164171606382	-6.97367944823017	0.287876528150188	10.5631962722167	0.0297619047619048	0.0119047619047619	0.0317460317460317	0.0238095238095238	0.0218253968253968	0.0178571428571429	0.00396825396825397	0.0138888888888889	0.0138888888888889	0.00793650793650794	0.00793650793650794	0.0178571428571429	0.0138888888888889	0.0178571428571429	0.0238095238095238	0.0238095238095238	0.0119047619047619	0.00992063492063492	0.0277777777777778	0.0138888888888889	0.0317460317460317	0.00396825396825397	0	0.0238095238095238	0.00595238095238095	0.00793650793650794	0.00198412698412698	0.0119047619047619	0.00793650793650794	0.0198412698412698	0.0476190476190476	0.0178571428571429	0.0376984126984127	0.0178571428571429	0.0238095238095238	0.0218253968253968	0.53968253968254	0.39484126984127	0.470238095238095	0.0277777777777778	0.0238095238095238	0.00595238095238095	0.0178571428571429	0.0317460317460317	0.0198412698412698
ENSMUSG00000001472.17	0.0120714855992477	-9.57124554858455	-0.18261429105946	11.0014081943928	0.0207336523125997	0.0191387559808612	0.0271132376395534	0.0175438596491228	0.0111642743221691	0.0175438596491228	0.00637958532695375	0.00318979266347687	0.0111642743221691	0.0223285486443381	0.0191387559808612	0.0159489633173844	0.00637958532695375	0.0127591706539075	0.0175438596491228	0.00797448165869218	0.0143540669856459	0.0191387559808612	0.0318979266347687	0.00956937799043062	0.0207336523125997	0.0239234449760766	0.00478468899521531	0.0175438596491228	0.00797448165869218	0.0143540669856459	0.0191387559808612	0.00797448165869218	0.00956937799043062	0.0223285486443381	0.0606060606060606	0.0159489633173844	0.0223285486443381	0.0287081339712919	0.0590111642743222	0.0223285486443381	0.604465709728868	0.416267942583732	0.625199362041467	0.0143540669856459	0.025518341307815	0.00637958532695375	0.0175438596491228	0.0191387559808612	0.0111642743221691
ENSMUSG00000001482.15	0.147214882550235	-7.72958840098189	-0.204444231034236	10.6794800995054	0.0130151843817787	0.0260303687635575	0.0455531453362256	0.00433839479392625	0.00433839479392625	0.0151843817787419	0.00867678958785249	0.00650759219088937	0.00650759219088937	0.0195227765726681	0.00867678958785249	0.00650759219088937	0	0.0368763557483731	0.0238611713665944	0.00216919739696312	0.00650759219088937	0.0303687635574837	0.0455531453362256	0.00867678958785249	0.00867678958785249	0.0216919739696312	0.00433839479392625	0.0151843817787419	0.00216919739696312	0.0195227765726681	0.0281995661605206	0.00433839479392625	0.00650759219088937	0.0412147505422994	0.052060737527115	0.00216919739696312	0.0303687635574837	0.0412147505422994	0.0607375271149675	0.0151843817787419	0.577006507592191	0.366594360086768	0.767895878524946	0.00216919739696312	0.0195227765726681	0.00650759219088937	0.0151843817787419	0	0.00867678958785249
ENSMUSG00000001496.15	0.151196551687961	-1.85416416921906	2.36601844929875	10.129283016945	0.00804289544235925	0.0214477211796247	0.0294906166219839	0.00268096514745308	0.00268096514745308	0.0107238605898123	0.00804289544235925	0.00268096514745308	0.00268096514745308	0.0348525469168901	0	0.0107238605898123	0	0.0107238605898123	0.0402144772117962	0.00268096514745308	0.0214477211796247	0.0348525469168901	0.0831099195710456	0.00536193029490617	0.0107238605898123	0.0241286863270777	0.0375335120643432	0.00536193029490617	0.00268096514745308	0.0214477211796247	0.0134048257372654	0.00268096514745308	0.00804289544235925	0.0134048257372654	0.0375335120643432	0.00268096514745308	0.00268096514745308	0.0241286863270777	0.0187667560321716	0	0.686327077747989	0.53887399463807	0.82573726541555	0.0134048257372654	0.0536193029490617	0.0589812332439678	0.0160857908847185	0.0134048257372654	0.0857908847184987
ENSMUSG00000001504.10	-0.0821813732762229	-2.02869838920685	0.890012722454664	10.4777582664439	0.0126315789473684	0.0231578947368421	0.0378947368421053	0.00210526315789474	0.0105263157894737	0.0294736842105263	0.0189473684210526	0.00631578947368421	0.00210526315789474	0.0252631578947368	0.00421052631578947	0.00842105263157895	0.00210526315789474	0.00842105263157895	0.0126315789473684	0.00210526315789474	0.00631578947368421	0.0147368421052632	0.0168421052631579	0.00421052631578947	0.0168421052631579	0.0357894736842105	0.0294736842105263	0.0147368421052632	0.00421052631578947	0.0105263157894737	0.00842105263157895	0.00631578947368421	0.00631578947368421	0.0189473684210526	0.0421052631578947	0.00210526315789474	0.0126315789473684	0.0378947368421053	0.0568421052631579	0.0126315789473684	0.614736842105263	0.572631578947368	0.783157894736842	0.0126315789473684	0.0568421052631579	0.0610526315789474	0.0105263157894737	0.0105263157894737	0.0652631578947368
ENSMUSG00000001517.14	0.125502536930969	-5.88732775829732	-1.66956314640056	11.1535520317081	0.0158311345646438	0.0184696569920844	0.0461741424802111	0.0131926121372032	0.0158311345646438	0.0145118733509235	0.00659630606860158	0.0079155672823219	0.0105540897097625	0.0356200527704486	0.0105540897097625	0.0079155672823219	0.00395778364116095	0.0277044854881266	0.0158311345646438	0.0131926121372032	0.0079155672823219	0.0158311345646438	0.0316622691292876	0.00527704485488127	0.029023746701847	0.0422163588390501	0.0079155672823219	0.050131926121372	0.00923482849604222	0.00659630606860158	0.0131926121372032	0.00395778364116095	0.00527704485488127	0.0224274406332454	0.0343007915567282	0.0158311345646438	0.0263852242744063	0.025065963060686	0.0606860158311346	0.0079155672823219	0.572559366754617	0.480211081794195	0.62664907651715	0.0171503957783641	0.0277044854881266	0.00395778364116095	0.00527704485488127	0.0118733509234828	0.0171503957783641
ENSMUSG00000001518.12	0.128381907189239	-4.33732158932712	0.355961150251342	10.4051414631363	0.00675675675675676	0.027027027027027	0.0315315315315315	0.0135135135135135	0.018018018018018	0.027027027027027	0.00225225225225225	0.0112612612612613	0.00225225225225225	0.0135135135135135	0.0045045045045045	0.0112612612612613	0	0.0225225225225225	0.0157657657657658	0.00225225225225225	0.0045045045045045	0.0247747747747748	0.045045045045045	0.00900900900900901	0.0112612612612613	0.0112612612612613	0.00675675675675676	0.0202702702702703	0.0045045045045045	0.0157657657657658	0.00675675675675676	0.00675675675675676	0.0112612612612613	0.0157657657657658	0.0630630630630631	0.0135135135135135	0.018018018018018	0.0315315315315315	0.0495495495495495	0.0337837837837838	0.63963963963964	0.394144144144144	0.662162162162162	0.018018018018018	0.027027027027027	0.0045045045045045	0.0135135135135135	0.0202702702702703	0.018018018018018
ENSMUSG00000001521.12	0.0169449485065032	-5.05501151445493	0.038656736407179	10.5284541107648	0.0260303687635575	0.0303687635574837	0.0433839479392625	0.0151843817787419	0.017353579175705	0.0151843817787419	0.00867678958785249	0	0.00867678958785249	0.0216919739696312	0.0151843817787419	0.0151843817787419	0.00216919739696312	0.0238611713665944	0.0238611713665944	0.00433839479392625	0.00650759219088937	0.0195227765726681	0.0390455531453362	0.00433839479392625	0.0238611713665944	0.0130151843817787	0.00867678958785249	0.0216919739696312	0.00650759219088937	0.0195227765726681	0.00867678958785249	0.00433839479392625	0.00433839479392625	0.017353579175705	0.0390455531453362	0.017353579175705	0.0303687635574837	0.0455531453362256	0.0585683297180043	0.0151843817787419	0.605206073752712	0.407809110629067	0.655097613882863	0.0151843817787419	0.0325379609544469	0.00867678958785249	0.0195227765726681	0.0108459869848156	0.0195227765726681
ENSMUSG00000001524.14	0.00711043387017529	-6.14970659635723	0.768712925866637	10.4439795426013	0.00431034482758621	0.0193965517241379	0.0301724137931034	0.00646551724137931	0.0129310344827586	0.0107758620689655	0.00646551724137931	0.0150862068965517	0.0021551724137931	0.0193965517241379	0.0193965517241379	0.0150862068965517	0.00431034482758621	0.0172413793103448	0.0258620689655172	0.0129310344827586	0.0129310344827586	0.0172413793103448	0.0560344827586207	0.00862068965517241	0.0107758620689655	0.0193965517241379	0.00646551724137931	0.0129310344827586	0.0107758620689655	0.00862068965517241	0.0193965517241379	0.00646551724137931	0.00862068965517241	0.0387931034482759	0.0711206896551724	0.0150862068965517	0.0172413793103448	0.0280172413793103	0.0387931034482759	0.00431034482758621	0.620689655172414	0.40301724137931	0.719827586206897	0.0107758620689655	0.0301724137931034	0.00646551724137931	0.0258620689655172	0.0107758620689655	0.0280172413793103
ENSMUSG00000001525.10	-0.00397939582144047	-7.19939707083284	1.20554472079242	10.3837042924741	0.00449438202247191	0.0337078651685393	0.0292134831460674	0.0134831460674157	0.0112359550561798	0.0426966292134831	0.00898876404494382	0.00674157303370787	0.00224719101123596	0.0247191011235955	0.00224719101123596	0.00224719101123596	0.00224719101123596	0.0359550561797753	0.0382022471910112	0.00224719101123596	0.00224719101123596	0.0157303370786517	0.0449438202247191	0.00674157303370787	0.0112359550561798	0.0112359550561798	0.00674157303370787	0.0157303370786517	0.00674157303370787	0.00898876404494382	0.0134831460674157	0.0157303370786517	0.00224719101123596	0.0337078651685393	0.0202247191011236	0.00674157303370787	0.0269662921348315	0.0359550561797753	0.0539325842696629	0.0224719101123595	0.582022471910112	0.395505617977528	0.712359550561798	0.00674157303370787	0.0337078651685393	0.00449438202247191	0.0224719101123595	0.0179775280898876	0.0382022471910112
ENSMUSG00000001555.10	0.00587069125103912	-6.99373931342233	0.182003613898096	10.7706638929168	0.0171821305841924	0.0206185567010309	0.0154639175257732	0.0154639175257732	0.00687285223367698	0.0206185567010309	0.00687285223367698	0.013745704467354	0.00171821305841924	0.013745704467354	0.0154639175257732	0.00687285223367698	0.00515463917525773	0.0395189003436426	0.0257731958762887	0.00859106529209622	0.00687285223367698	0.0257731958762887	0.0292096219931271	0.00343642611683849	0.00515463917525773	0.0223367697594502	0.00687285223367698	0.0292096219931271	0.0103092783505155	0.0154639175257732	0.013745704467354	0.00687285223367698	0.00343642611683849	0.0292096219931271	0.0567010309278351	0.00687285223367698	0.013745704467354	0.0463917525773196	0.0446735395189003	0.0240549828178694	0.616838487972509	0.398625429553265	0.711340206185567	0.00343642611683849	0.0223367697594502	0.00343642611683849	0.0103092783505155	0.0171821305841924	0.0481099656357388
ENSMUSG00000001558.5	0.345940253770038	-2.86386260287045	-0.275587856133331	10.9344280406268	0.00985221674876847	0.0344827586206897	0.0377668308702791	0.0295566502463054	0.013136288998358	0.0229885057471264	0.00656814449917898	0.013136288998358	0.00821018062397373	0.0246305418719212	0.013136288998358	0.0164203612479475	0.00492610837438424	0.0279146141215107	0.0344827586206897	0.0229885057471264	0.00821018062397373	0.013136288998358	0.00821018062397373	0.00821018062397373	0.00821018062397373	0.0164203612479475	0	0.0164203612479475	0.00656814449917898	0.00656814449917898	0.00985221674876847	0.00656814449917898	0.00985221674876847	0.0197044334975369	0.0229885057471264	0.00492610837438424	0.0197044334975369	0.0328407224958949	0.0525451559934319	0.0164203612479475	0.497536945812808	0.392446633825944	0.609195402298851	0.0197044334975369	0.0295566502463054	0.00328407224958949	0.0246305418719212	0.00985221674876847	0.0213464696223317
ENSMUSG00000001569.10	-0.165368038680996	-5.35043043969986	0.528001585987772	11.3253054550897	0.0269005847953216	0.0222222222222222	0.0526315789473684	0.0116959064327485	0.00935672514619883	0.0128654970760234	0.00350877192982456	0.0222222222222222	0.0175438596491228	0.0222222222222222	0.0187134502923977	0.0175438596491228	0.00935672514619883	0.0175438596491228	0.0269005847953216	0.00935672514619883	0.00584795321637427	0.016374269005848	0.0269005847953216	0.00935672514619883	0.00818713450292398	0.00935672514619883	0.00818713450292398	0.0105263157894737	0.00935672514619883	0.0105263157894737	0.0175438596491228	0.00584795321637427	0.00818713450292398	0.0128654970760234	0.0491228070175439	0.016374269005848	0.0421052631578947	0.0327485380116959	0.0491228070175439	0.0187134502923977	0.566081871345029	0.40233918128655	0.598830409356725	0.016374269005848	0.0327485380116959	0.00701754385964912	0.0198830409356725	0.0105263157894737	0.0280701754385965
ENSMUSG00000001576.15	-0.0783677339591843	-8.32758919814302	-0.42856904533645	10.0347989625773	0.0103092783505155	0.0206185567010309	0.0412371134020619	0.0240549828178694	0.0446735395189003	0.013745704467354	0.00687285223367698	0.0103092783505155	0.013745704467354	0.0171821305841924	0.013745704467354	0.0103092783505155	0	0.0721649484536082	0.013745704467354	0.0206185567010309	0.00687285223367698	0.0240549828178694	0.0309278350515464	0.013745704467354	0.00687285223367698	0.0274914089347079	0.0103092783505155	0.00343642611683849	0	0.013745704467354	0	0	0.00343642611683849	0.0343642611683849	0.0206185567010309	0.00687285223367698	0.013745704467354	0.0515463917525773	0.0240549828178694	0.0103092783505155	0.484536082474227	0.384879725085911	0.711340206185567	0.00343642611683849	0.0343642611683849	0.00687285223367698	0.00687285223367698	0.0206185567010309	0.0343642611683849
ENSMUSG00000001627.12	-0.102779094211741	-5.87492924219598	-0.982372364503211	10.4008794362822	0.0422222222222222	0.00888888888888889	0.0377777777777778	0.0177777777777778	0.0222222222222222	0.0133333333333333	0.00666666666666667	0.0288888888888889	0.0177777777777778	0.02	0.00666666666666667	0.0155555555555556	0.00444444444444444	0.0133333333333333	0.0244444444444444	0.0222222222222222	0.00444444444444444	0.0111111111111111	0.02	0.0111111111111111	0.0133333333333333	0.00444444444444444	0.00444444444444444	0.0111111111111111	0.00888888888888889	0.00666666666666667	0.0111111111111111	0.00666666666666667	0.00444444444444444	0.00888888888888889	0.0266666666666667	0.0377777777777778	0.0377777777777778	0.0177777777777778	0.04	0.0444444444444444	0.526666666666667	0.417777777777778	0.422222222222222	0.0288888888888889	0.00888888888888889	0.0133333333333333	0.0333333333333333	0.0244444444444444	0.0177777777777778
ENSMUSG00000001630.13	0.0743843889973934	-7.95899974649562	-1.8982054009788	10.468624042918	0.0387096774193548	0.021505376344086	0.0408602150537634	0.0129032258064516	0.0301075268817204	0.0193548387096774	0.00645161290322581	0.0150537634408602	0.0236559139784946	0.00860215053763441	0.0172043010752688	0.0043010752688172	0.0129032258064516	0.0193548387096774	0.0365591397849462	0.0193548387096774	0.0021505376344086	0.010752688172043	0.0279569892473118	0.0150537634408602	0.0172043010752688	0.0043010752688172	0.00860215053763441	0.0150537634408602	0.0043010752688172	0.0021505376344086	0.0129032258064516	0.0043010752688172	0.00645161290322581	0.0129032258064516	0.021505376344086	0.010752688172043	0.0516129032258065	0.0387096774193548	0.0387096774193548	0.021505376344086	0.490322580645161	0.365591397849462	0.518279569892473	0.021505376344086	0.010752688172043	0.0021505376344086	0.021505376344086	0.0193548387096774	0.010752688172043
ENSMUSG00000001632.16	0.0200073114282167	-6.54256811101534	-0.765052459773712	11.8776675740679	0.0237704918032787	0.0221311475409836	0.0483606557377049	0.0139344262295082	0.0155737704918033	0.0163934426229508	0.00163934426229508	0.00983606557377049	0.00327868852459016	0.0327868852459016	0.0114754098360656	0.0155737704918033	0	0.0262295081967213	0.0229508196721311	0.00737704918032787	0.00901639344262295	0.0245901639344262	0.0368852459016393	0.00901639344262295	0.0221311475409836	0.0254098360655738	0.00491803278688525	0.019672131147541	0.0139344262295082	0.0139344262295082	0.0229508196721311	0.00983606557377049	0.00983606557377049	0.0147540983606557	0.0311475409836066	0.00573770491803279	0.0262295081967213	0.0311475409836066	0.0614754098360656	0.0262295081967213	0.586885245901639	0.431147540983607	0.633606557377049	0.0155737704918033	0.0254098360655738	0.000819672131147541	0.0180327868852459	0.00491803278688525	0.0270491803278689
ENSMUSG00000001642.18	-0.181571079024056	-8.47861104464634	-4.71132727403694	9.9957671508778	0.028391167192429	0.0347003154574132	0.0536277602523659	0.00630914826498423	0.0157728706624606	0.0126182965299685	0.00946372239747634	0.0157728706624606	0	0.028391167192429	0.0189274447949527	0.00630914826498423	0.00315457413249211	0.0220820189274448	0.0189274447949527	0.028391167192429	0.00315457413249211	0.0189274447949527	0.0410094637223975	0.00630914826498423	0.00946372239747634	0.0252365930599369	0.00630914826498423	0.028391167192429	0	0.00630914826498423	0.00630914826498423	0	0.00946372239747634	0.0220820189274448	0.0378548895899054	0.00946372239747634	0.0189274447949527	0.0347003154574132	0.0378548895899054	0.0252365930599369	0.542586750788643	0.359621451104101	0.703470031545741	0.00946372239747634	0.0410094637223975	0.00315457413249211	0.00946372239747634	0.00630914826498423	0.0189274447949527
ENSMUSG00000001663.10	0.0968375465690625	-5.57913585848992	0.184268171817843	9.66533591718518	0.004149377593361	0.012448132780083	0.0539419087136929	0.004149377593361	0.00829875518672199	0.004149377593361	0.012448132780083	0	0.00829875518672199	0.00829875518672199	0.012448132780083	0.004149377593361	0.00829875518672199	0.033195020746888	0.037344398340249	0.004149377593361	0.00829875518672199	0.020746887966805	0.037344398340249	0.020746887966805	0.00829875518672199	0.029045643153527	0.004149377593361	0.024896265560166	0.004149377593361	0.00829875518672199	0.012448132780083	0.00829875518672199	0.004149377593361	0.024896265560166	0.0788381742738589	0.016597510373444	0.024896265560166	0.04149377593361	0.033195020746888	0.016597510373444	0.651452282157676	0.348547717842324	0.680497925311203	0.029045643153527	0.037344398340249	0.004149377593361	0.024896265560166	0	0.012448132780083
ENSMUSG00000001666.8	0.235516801590993	-7.75561907457115	1.44959787540956	8.48381577726426	0.0252100840336134	0.0336134453781513	0.0168067226890756	0	0.0336134453781513	0.0336134453781513	0.00840336134453781	0.0168067226890756	0	0.0336134453781513	0	0	0.0168067226890756	0.0420168067226891	0.0336134453781513	0	0	0.0168067226890756	0.0252100840336134	0	0.00840336134453781	0.0252100840336134	0.00840336134453781	0.0168067226890756	0.00840336134453781	0.0336134453781513	0.0168067226890756	0	0	0.00840336134453781	0.0672268907563025	0.00840336134453781	0.0168067226890756	0.0336134453781513	0.0588235294117647	0	0.546218487394958	0.436974789915966	0.73109243697479	0	0.0252100840336134	0.0252100840336134	0.0252100840336134	0.0168067226890756	0.0168067226890756
ENSMUSG00000001674.11	-0.0416867435532917	-7.49579496148001	-2.96522988092619	10.9541963103869	0.0499243570347958	0.0211800302571861	0.0635400907715582	0.0196671709531014	0.0211800302571861	0.0121028744326778	0.00907715582450832	0.0075642965204236	0.010590015128593	0.00907715582450832	0.0151285930408472	0.0075642965204236	0.00453857791225416	0.027231467473525	0.0226928895612708	0.0136157337367625	0.0136157337367625	0.0151285930408472	0.0317700453857791	0.00605143721633888	0.0121028744326778	0.0151285930408472	0	0.0226928895612708	0.00453857791225416	0.00605143721633888	0.00605143721633888	0.0075642965204236	0.00151285930408472	0.0226928895612708	0.048411497730711	0.0151285930408472	0.037821482602118	0.027231467473525	0.0287443267776097	0.0257186081694402	0.535552193645991	0.35249621785174	0.552193645990923	0.0166414523449319	0.0226928895612708	0.00605143721633888	0.0136157337367625	0.0181543116490166	0.0242057488653555
ENSMUSG00000001687.15	0.0856452788718873	-6.86176676614121	-0.171241644631203	8.47167521439204	0.0338983050847458	0.0508474576271186	0.0169491525423729	0.0169491525423729	0.0169491525423729	0.0169491525423729	0.00847457627118644	0.00847457627118644	0.0254237288135593	0.0254237288135593	0	0.0169491525423729	0	0.0254237288135593	0.0338983050847458	0.0254237288135593	0.0169491525423729	0.00847457627118644	0.0169491525423729	0.0254237288135593	0.0254237288135593	0.0169491525423729	0.00847457627118644	0.00847457627118644	0.00847457627118644	0.00847457627118644	0.00847457627118644	0	0.0169491525423729	0.0254237288135593	0.0169491525423729	0.0169491525423729	0.0169491525423729	0.0338983050847458	0.0508474576271186	0.00847457627118644	0.508474576271186	0.38135593220339	0.584745762711864	0.0169491525423729	0.0169491525423729	0.00847457627118644	0	0.0169491525423729	0.0169491525423729
ENSMUSG00000001707.8	0.201747096778427	-6.23751820441978	-0.122813758897636	9.0389189892923	0.0171428571428571	0.0228571428571429	0.0514285714285714	0.0228571428571429	0.0114285714285714	0.0228571428571429	0	0.0171428571428571	0.00571428571428571	0.00571428571428571	0.0171428571428571	0.04	0.00571428571428571	0.0285714285714286	0.0171428571428571	0.0171428571428571	0.0171428571428571	0.0285714285714286	0.04	0.0228571428571429	0.0114285714285714	0	0.0114285714285714	0	0.00571428571428571	0.0114285714285714	0.00571428571428571	0	0.0171428571428571	0.0114285714285714	0.0685714285714286	0.0228571428571429	0.0285714285714286	0.0228571428571429	0.0342857142857143	0.0171428571428571	0.554285714285714	0.331428571428571	0.594285714285714	0.0171428571428571	0.0171428571428571	0.0228571428571429	0.0114285714285714	0.0228571428571429	0.0171428571428571
ENSMUSG00000001729.14	-0.0359245112701913	-9.59828770898383	-0.905488292966129	10.4958550268872	0.00623700623700624	0.0311850311850312	0.0644490644490645	0	0.0166320166320166	0.0249480249480249	0.0145530145530146	0.00831600831600832	0	0.00415800415800416	0.0124740124740125	0.00623700623700624	0.00207900207900208	0.0249480249480249	0.0332640332640333	0.0145530145530146	0.00415800415800416	0.0207900207900208	0.0311850311850312	0.00415800415800416	0.00831600831600832	0.0145530145530146	0.00831600831600832	0.0145530145530146	0.00831600831600832	0.0187110187110187	0.0166320166320166	0.00831600831600832	0.00207900207900208	0.0291060291060291	0.0478170478170478	0.00415800415800416	0.0166320166320166	0.0395010395010395	0.0831600831600832	0.0207900207900208	0.571725571725572	0.365904365904366	0.777546777546778	0.00623700623700624	0.0395010395010395	0.00207900207900208	0.00415800415800416	0.00415800415800416	0.0291060291060291
ENSMUSG00000001739.14	0	-1.0745748922987	-1.18997113934155	9.41996017784789	0.0087719298245614	0.043859649122807	0.0263157894736842	0	0	0.0570175438596491	0.0087719298245614	0.0087719298245614	0.0043859649122807	0.0131578947368421	0.0043859649122807	0.0087719298245614	0.0087719298245614	0.0394736842105263	0.0350877192982456	0.0043859649122807	0	0.0043859649122807	0.0043859649122807	0.0043859649122807	0.0087719298245614	0.0131578947368421	0.0043859649122807	0.0043859649122807	0	0.0043859649122807	0.0043859649122807	0.0043859649122807	0.0043859649122807	0.0394736842105263	0.0657894736842105	0.0131578947368421	0.0087719298245614	0.0175438596491228	0.0175438596491228	0.0087719298245614	0.486842105263158	0.473684210526316	0.758771929824561	0.0087719298245614	0.0526315789473684	0	0.0263157894736842	0.0219298245614035	0.0526315789473684
ENSMUSG00000001750.16	-0.0912818345264537	-1.08833096792442	-0.84717637208196	11.2911706993219	0	0.0227544910179641	0.0191616766467066	0.00718562874251497	0.0119760479041916	0.0239520958083832	0.00838323353293413	0.0143712574850299	0.00718562874251497	0.0227544910179641	0.00598802395209581	0.00958083832335329	0.00119760479041916	0.0311377245508982	0.0239520958083832	0.00838323353293413	0.00479041916167665	0.0239520958083832	0.0526946107784431	0.00838323353293413	0.0155688622754491	0.0191616766467066	0.00359281437125748	0.0143712574850299	0.00598802395209581	0.0143712574850299	0.0167664670658683	0.00359281437125748	0.00239520958083832	0.029940119760479	0.0682634730538922	0.0107784431137725	0.0179640718562874	0.0191616766467066	0.0455089820359281	0.00958083832335329	0.609580838323353	0.407185628742515	0.735329341317365	0.0143712574850299	0.0359281437125748	0.00479041916167665	0.0251497005988024	0.00598802395209581	0.029940119760479
ENSMUSG00000001751.9	0.189465556427794	-3.1204597482401	-0.280551651900898	11.116993677547	0.00405405405405405	0.0216216216216216	0.0189189189189189	0.0121621621621622	0.00540540540540541	0.0256756756756757	0.00540540540540541	0.00540540540540541	0.00405405405405405	0.022972972972973	0.00945945945945946	0.00810810810810811	0.00135135135135135	0.0175675675675676	0.0189189189189189	0.00675675675675676	0.0135135135135135	0.0175675675675676	0.0337837837837838	0.00945945945945946	0.0108108108108108	0.0297297297297297	0.00675675675675676	0.0148648648648649	0.00810810810810811	0.0175675675675676	0.00945945945945946	0.00675675675675676	0.00945945945945946	0.0297297297297297	0.0675675675675676	0.00405405405405405	0.00945945945945946	0.022972972972973	0.0378378378378378	0.0202702702702703	0.628378378378378	0.447297297297297	0.72972972972973	0.0121621621621622	0.0445945945945946	0.0108108108108108	0.0324324324324324	0.00945945945945946	0.0364864864864865
ENSMUSG00000001755.12	-0.175857656723878	-4.79815697669058	0.424106841988753	10.7253662578956	0.0124113475177305	0.0141843971631206	0.0283687943262411	0.0195035460992908	0.0106382978723404	0.0265957446808511	0.00531914893617021	0.0124113475177305	0.00354609929078014	0.0301418439716312	0.0124113475177305	0.0106382978723404	0.00354609929078014	0.0230496453900709	0.0141843971631206	0.00709219858156028	0.00531914893617021	0.0195035460992908	0.0549645390070922	0.00886524822695036	0.00886524822695036	0.0159574468085106	0.0159574468085106	0.0265957446808511	0.00354609929078014	0.0177304964539007	0.00886524822695036	0.00709219858156028	0.00709219858156028	0.0283687943262411	0.074468085106383	0.0106382978723404	0.0124113475177305	0.0212765957446809	0.0478723404255319	0.0177304964539007	0.643617021276596	0.406028368794326	0.668439716312057	0.0106382978723404	0.0319148936170213	0.00354609929078014	0.0301418439716312	0.0159574468085106	0.0212765957446809
ENSMUSG00000001761.7	-0.135449380029586	-7.49736427475995	-3.93007692615424	11.2185632361903	0.00251889168765743	0.0226700251889169	0.035264483627204	0.00881612090680101	0.00629722921914358	0.0327455919395466	0.00503778337531486	0.0100755667506297	0.00503778337531486	0.0239294710327456	0.0100755667506297	0.00755667506297229	0.00125944584382872	0.0239294710327456	0.0188916876574307	0.0151133501259446	0.00629722921914358	0.0188916876574307	0.0251889168765743	0.00503778337531486	0.0113350125944584	0.0277078085642317	0.0100755667506297	0.026448362720403	0.00881612090680101	0.0113350125944584	0.0201511335012594	0.00881612090680101	0.00503778337531486	0.0251889168765743	0.0516372795969773	0.00377833753148615	0.00755667506297229	0.0226700251889169	0.0428211586901763	0.0113350125944584	0.58816120906801	0.486146095717884	0.730478589420655	0.0138539042821159	0.0453400503778338	0.0100755667506297	0.0201511335012594	0.0113350125944584	0.0365239294710327
ENSMUSG00000001763.14	-0.200531442260446	-3.72200891863286	-0.212219060405843	9.73640193131829	0.0105633802816901	0.0387323943661972	0.0246478873239437	0.0140845070422535	0	0.0140845070422535	0.00704225352112676	0	0.00704225352112676	0.0176056338028169	0.00352112676056338	0.00352112676056338	0.00704225352112676	0.0598591549295775	0.0316901408450704	0.00352112676056338	0.0105633802816901	0.0105633802816901	0.0422535211267606	0.00352112676056338	0	0.0105633802816901	0.0105633802816901	0.0140845070422535	0.00704225352112676	0.00352112676056338	0.0140845070422535	0	0.0140845070422535	0.0316901408450704	0.0669014084507042	0.0105633802816901	0.00704225352112676	0.0352112676056338	0.0176056338028169	0.0105633802816901	0.545774647887324	0.355633802816901	0.75	0.0140845070422535	0.0176056338028169	0.00704225352112676	0.0352112676056338	0.0105633802816901	0.0316901408450704
ENSMUSG00000001767.5	-0.100266792953557	-9.36857789840504	0.381450703021841	11.0182001788132	0.0419681620839363	0.0289435600578871	0.0463096960926194	0.0101302460202605	0.0130246020260492	0.00723589001447178	0.00289435600578871	0.00868306801736614	0.0318379160636758	0.00434153400868307	0.0130246020260492	0.00868306801736614	0.0115774240231548	0.0246020260492041	0.0188133140376266	0.0188133140376266	0.0101302460202605	0.00723589001447178	0.040520984081042	0.00868306801736614	0.0159189580318379	0.00289435600578871	0.00289435600578871	0.0115774240231548	0.0130246020260492	0.0144717800289436	0.0101302460202605	0.00289435600578871	0.00289435600578871	0.020260492040521	0.0159189580318379	0.0115774240231548	0.0795947901591896	0.0188133140376266	0.0520984081041968	0.0274963820549928	0.523878437047757	0.327062228654124	0.510853835021708	0.0130246020260492	0.0361794500723589	0.00868306801736614	0.0246020260492041	0.00578871201157742	0.00434153400868307
ENSMUSG00000001774.8	-0.0298540185218901	-5.40848500349714	0.834276270967689	10.0914353863236	0.0753012048192771	0.0120481927710843	0.0391566265060241	0.0180722891566265	0.0271084337349398	0.00602409638554217	0	0.0331325301204819	0.0180722891566265	0.00903614457831325	0.00903614457831325	0.0240963855421687	0.00903614457831325	0.00903614457831325	0.0180722891566265	0.0240963855421687	0.0180722891566265	0.0150602409638554	0.0210843373493976	0.0180722891566265	0.0240963855421687	0.00602409638554217	0.00602409638554217	0.0180722891566265	0.00301204819277108	0.00301204819277108	0	0.00301204819277108	0.0180722891566265	0.00602409638554217	0.00903614457831325	0.00903614457831325	0.0572289156626506	0.0150602409638554	0.0331325301204819	0.036144578313253	0.490963855421687	0.400602409638554	0.358433734939759	0.0150602409638554	0.0150602409638554	0.00602409638554217	0.0120481927710843	0.00903614457831325	0.0120481927710843
ENSMUSG00000001783.3	0.0226057013151006	-7.99133700978512	0.577861247793876	10.5689061545021	0.0217391304347826	0.0256916996047431	0.041501976284585	0.0217391304347826	0.00988142292490119	0.0217391304347826	0.00197628458498024	0.00592885375494071	0.00988142292490119	0.00592885375494071	0.0138339920948617	0.00592885375494071	0.00592885375494071	0.0217391304347826	0.0395256916996047	0.0237154150197628	0.0177865612648221	0.0177865612648221	0.0197628458498024	0.0138339920948617	0.0138339920948617	0.00988142292490119	0.00197628458498024	0.0158102766798419	0.00197628458498024	0.00395256916996047	0.00988142292490119	0.0118577075098814	0.00790513833992095	0.00395256916996047	0.0296442687747036	0.00790513833992095	0.0217391304347826	0.0316205533596838	0.033596837944664	0.0316205533596838	0.58300395256917	0.389328063241107	0.537549407114625	0.0237154150197628	0.033596837944664	0.00197628458498024	0.033596837944664	0.0316205533596838	0.0276679841897233
ENSMUSG00000001785.13	-0.0709085938985696	-10.1194436440177	0.774902099506692	10.5574637015978	0.0239043824701195	0.0199203187250996	0.0298804780876494	0.0199203187250996	0.0139442231075697	0.0099601593625498	0.00597609561752988	0.0219123505976096	0.0099601593625498	0.0179282868525896	0.00796812749003984	0.0239043824701195	0.00796812749003984	0.0179282868525896	0.0119521912350598	0.0099601593625498	0.0119521912350598	0.0119521912350598	0.0278884462151394	0.0119521912350598	0.0239043824701195	0.00398406374501992	0.00796812749003984	0.0119521912350598	0.00199203187250996	0.0119521912350598	0.00597609561752988	0.00597609561752988	0.00796812749003984	0.0139442231075697	0.0278884462151394	0.0199203187250996	0.0378486055776892	0.0458167330677291	0.0398406374501992	0.0438247011952191	0.575697211155379	0.406374501992032	0.50597609561753	0.0278884462151394	0.0099601593625498	0.00199203187250996	0.0159362549800797	0.0179282868525896	0.0239043824701195
ENSMUSG00000001786.14	-0.0558924002650276	-4.27295453788406	0.269486109933665	10.652844973002	0.0190839694656489	0.0209923664122137	0.0190839694656489	0.00954198473282443	0.017175572519084	0.0190839694656489	0.00381679389312977	0.0114503816793893	0.0133587786259542	0.00572519083969466	0.0133587786259542	0.0152671755725191	0.0114503816793893	0.0152671755725191	0.0190839694656489	0.017175572519084	0.0114503816793893	0.00763358778625954	0.0324427480916031	0.0152671755725191	0.0438931297709924	0.017175572519084	0.00763358778625954	0.0305343511450382	0.00572519083969466	0.00572519083969466	0.0114503816793893	0.00572519083969466	0.00572519083969466	0.0286259541984733	0.0458015267175573	0.0248091603053435	0.0248091603053435	0.0248091603053435	0.0305343511450382	0.0362595419847328	0.603053435114504	0.431297709923664	0.509541984732824	0.0114503816793893	0.0209923664122137	0.00381679389312977	0.0209923664122137	0.017175572519084	0.0114503816793893
ENSMUSG00000001794.13	0.0766635192693166	-8.33388123462464	1.74371296446301	9.66711154207503	0.0260223048327138	0.0297397769516729	0.0148698884758364	0.0223048327137546	0.00743494423791822	0.0111524163568773	0	0.0223048327137546	0	0.0371747211895911	0.00743494423791822	0.00743494423791822	0.00371747211895911	0.0371747211895911	0.0408921933085502	0.0148698884758364	0.00371747211895911	0.00743494423791822	0.0260223048327138	0.0111524163568773	0.00743494423791822	0	0.0111524163568773	0.00743494423791822	0.00743494423791822	0.0148698884758364	0.00743494423791822	0.00743494423791822	0.00371747211895911	0.0185873605947955	0.0408921933085502	0.0111524163568773	0.0148698884758364	0.0223048327137546	0.0408921933085502	0.0297397769516729	0.587360594795539	0.446096654275093	0.635687732342007	0.0111524163568773	0.0260223048327138	0.00371747211895911	0.0260223048327138	0.0483271375464684	0.0743494423791822
ENSMUSG00000001802.16	-0.179998680233389	-3.04853168666188	-2.39359308234233	11.2131042196419	0.00505689001264223	0.0189633375474083	0.0101137800252845	0.00252844500632111	0.011378002528445	0.011378002528445	0.0101137800252845	0.0126422250316056	0.00252844500632111	0.0240202275600506	0.011378002528445	0.011378002528445	0.00126422250316056	0.0151706700379267	0.00758533501896334	0.00379266750948167	0.011378002528445	0.0139064475347661	0.0391908975979772	0.00632111251580278	0.0353982300884956	0.0265486725663717	0.011378002528445	0.0278128950695322	0.0126422250316056	0.0265486725663717	0.0101137800252845	0.0139064475347661	0.00632111251580278	0.0240202275600506	0.0379266750948167	0.00632111251580278	0.011378002528445	0.0366624525916561	0.0467762326169406	0.0240202275600506	0.663716814159292	0.565107458912769	0.65865992414665	0.0240202275600506	0.04551201011378	0.00632111251580278	0.0164348925410872	0.00884955752212389	0.0493046776232617
ENSMUSG00000001827.12	0.138669165567154	-3.49256255993661	0.936033418187908	9.59058704991503	0.0234375	0.03515625	0.01953125	0.015625	0.01171875	0.015625	0.0078125	0.015625	0.00390625	0.03515625	0.0078125	0.01171875	0	0.01953125	0.03125	0.0078125	0.00390625	0.03125	0.046875	0.015625	0.0078125	0.0234375	0.0078125	0.0078125	0.00390625	0.0078125	0.015625	0	0	0.0234375	0.02734375	0.0078125	0.02734375	0.03125	0.03515625	0.0078125	0.47265625	0.46875	0.71484375	0.00390625	0.02734375	0.00390625	0.0234375	0.01953125	0.01171875
ENSMUSG00000001829.17	0.000281594484470293	-5.85108045996703	0.177604288476193	11.1006623390052	0.0191740412979351	0.0221238938053097	0.0457227138643068	0.0191740412979351	0.0117994100294985	0.0221238938053097	0.00294985250737463	0.00884955752212389	0.0117994100294985	0.0162241887905605	0.00884955752212389	0.00737463126843658	0.00147492625368732	0.0398230088495575	0.0221238938053097	0.00589970501474926	0.00442477876106195	0.0206489675516224	0.0339233038348083	0.00884955752212389	0.0191740412979351	0.0117994100294985	0.00294985250737463	0.0117994100294985	0.0103244837758112	0.0162241887905605	0.0206489675516224	0.00884955752212389	0.0103244837758112	0.0191740412979351	0.0457227138643068	0.00884955752212389	0.0206489675516224	0.023598820058997	0.0604719764011799	0.028023598820059	0.607669616519174	0.404129793510324	0.65929203539823	0.0206489675516224	0.0383480825958702	0.00737463126843658	0.0221238938053097	0.0191740412979351	0.0206489675516224
ENSMUSG00000001833.17	0.0356427052295326	-8.0343096816997	0.66144600656756	10.3663222142458	0.0593607305936073	0.0319634703196347	0.045662100456621	0.0296803652968037	0.0182648401826484	0.0091324200913242	0	0.0114155251141553	0.0296803652968037	0.00684931506849315	0.0091324200913242	0.0091324200913242	0.0114155251141553	0.0182648401826484	0.0342465753424658	0.0205479452054795	0.0205479452054795	0.0045662100456621	0.0388127853881279	0.0182648401826484	0.0182648401826484	0	0.00228310502283105	0.0159817351598174	0.00228310502283105	0.00228310502283105	0.00228310502283105	0.0136986301369863	0.0045662100456621	0.00684931506849315	0.0136986301369863	0.0136986301369863	0.0730593607305936	0.0136986301369863	0.0365296803652968	0.0273972602739726	0.502283105022831	0.301369863013699	0.404109589041096	0.0205479452054795	0.0091324200913242	0.00228310502283105	0.0159817351598174	0.0228310502283105	0.0114155251141553
ENSMUSG00000001844.10	0.341025138864704	-5.133549306197	-3.84695932453331	10.0320457269308	0.0227272727272727	0.0170454545454545	0.0170454545454545	0.00568181818181818	0.0113636363636364	0.0227272727272727	0.00568181818181818	0.0170454545454545	0	0.0113636363636364	0.0284090909090909	0	0	0.0284090909090909	0.0113636363636364	0.00568181818181818	0.0113636363636364	0.0284090909090909	0.0340909090909091	0.00568181818181818	0.0113636363636364	0.0170454545454545	0.00568181818181818	0.0113636363636364	0	0.0170454545454545	0.0113636363636364	0.00568181818181818	0.0113636363636364	0.0284090909090909	0.0568181818181818	0.0284090909090909	0.0113636363636364	0.0170454545454545	0.0170454545454545	0.0170454545454545	0.522727272727273	0.352272727272727	0.693181818181818	0.0170454545454545	0.0340909090909091	0	0	0.0113636363636364	0.00568181818181818
ENSMUSG00000001847.14	-0.0620460467824877	-7.99673321289506	1.26001218569008	9.3151495622563	0.0259067357512953	0.00518134715025907	0.0621761658031088	0.0259067357512953	0.0207253886010363	0.0259067357512953	0.0103626943005181	0.0103626943005181	0.0103626943005181	0	0.0103626943005181	0.0103626943005181	0	0.0414507772020725	0.0155440414507772	0.0103626943005181	0.00518134715025907	0.0103626943005181	0.0207253886010363	0	0.00518134715025907	0.0259067357512953	0.0103626943005181	0.0310880829015544	0.0155440414507772	0	0	0.0103626943005181	0.00518134715025907	0.0310880829015544	0.0414507772020725	0.0155440414507772	0.0207253886010363	0.0362694300518135	0.0259067357512953	0.0259067357512953	0.549222797927461	0.393782383419689	0.564766839378238	0.0155440414507772	0.0155440414507772	0.0103626943005181	0.0259067357512953	0.0310880829015544	0.00518134715025907
ENSMUSG00000001855.15	0.0239253724327667	-6.7579803395876	-0.302230880796854	12.6562013801946	0.0201342281879195	0.013902205177373	0.0225311601150527	0.0148609779482263	0.0311601150527325	0.0278044103547459	0.00479386385426654	0.0239693192713327	0.00671140939597315	0.0325982742090125	0.00575263662511985	0.0225311601150527	0.00431447746883989	0.00767018216682646	0.0134228187919463	0.00671140939597315	0.00910834132310642	0.00719079578139981	0.0345158197507191	0.00575263662511985	0.0316395014381592	0.0206136145733461	0.00527325023969319	0.0412272291466922	0.00191754554170662	0.00335570469798658	0.00431447746883989	0.00143815915627996	0.00671140939597315	0.00958772770853308	0.0239693192713327	0.0119846596356663	0.0186960690316395	0.0129434324065197	0.023489932885906	0.0134228187919463	0.544582933844679	0.581016299137105	0.488974113135187	0.0325982742090125	0.0340364333652924	0.00527325023969319	0.0364333652924257	0.0254074784276127	0.0215723873441994
ENSMUSG00000001864.13	0.0304461660370292	-7.72258438172897	1.15365974357846	8.82654848729091	0.0264900662251656	0.0198675496688742	0.0794701986754967	0.0264900662251656	0.00662251655629139	0.0132450331125828	0	0	0	0.0264900662251656	0.0198675496688742	0.0132450331125828	0	0.0264900662251656	0.0728476821192053	0.00662251655629139	0.00662251655629139	0.00662251655629139	0.0132450331125828	0	0.0198675496688742	0.00662251655629139	0.0132450331125828	0.0132450331125828	0.0132450331125828	0	0.0198675496688742	0	0	0.0397350993377483	0.0529801324503311	0	0.0264900662251656	0.033112582781457	0.0860927152317881	0.0132450331125828	0.536423841059603	0.337748344370861	0.728476821192053	0.0132450331125828	0.0264900662251656	0.00662251655629139	0.0132450331125828	0.0132450331125828	0.0198675496688742
ENSMUSG00000001891.16	0.040643578246605	-8.78522374066912	-0.859111421806832	10.5774288280357	0.0481927710843374	0.0301204819277108	0.0321285140562249	0.0381526104417671	0.0240963855421687	0.0200803212851406	0.00200803212851406	0.0120481927710843	0.0160642570281124	0.00602409638554217	0.00803212851405622	0.0140562248995984	0.0180722891566265	0.0160642570281124	0.0180722891566265	0.034136546184739	0.0180722891566265	0.0120481927710843	0.0160642570281124	0.0100401606425703	0.0120481927710843	0.0120481927710843	0.00401606425702811	0.0160642570281124	0.00200803212851406	0.00200803212851406	0.00401606425702811	0.00602409638554217	0.0140562248995984	0.0180722891566265	0.0220883534136546	0.0200803212851406	0.0481927710843374	0.0100401606425703	0.0180722891566265	0.0441767068273092	0.491967871485944	0.331325301204819	0.381526104417671	0.0180722891566265	0.0100401606425703	0	0.0100401606425703	0.0261044176706827	0.0160642570281124
ENSMUSG00000001909.16	0.022294442646087	-4.71179134580458	-0.200596856301188	11.1085244567782	0.0105421686746988	0.0180722891566265	0.0346385542168675	0.0135542168674699	0.0135542168674699	0.00903614457831325	0.00451807228915663	0.0120481927710843	0.00451807228915663	0.019578313253012	0.0105421686746988	0.0105421686746988	0.00150602409638554	0.0286144578313253	0.0180722891566265	0.00753012048192771	0.0105421686746988	0.0150602409638554	0.0301204819277108	0.00903614457831325	0.0225903614457831	0.0256024096385542	0.00753012048192771	0.0225903614457831	0.0135542168674699	0.0135542168674699	0.0225903614457831	0.0105421686746988	0.00753012048192771	0.0180722891566265	0.0391566265060241	0.0210843373493976	0.0271084337349398	0.0301204819277108	0.0391566265060241	0.0150602409638554	0.65210843373494	0.48644578313253	0.58433734939759	0.0286144578313253	0.0451807228915663	0.00753012048192771	0.0331325301204819	0.016566265060241	0.019578313253012
ENSMUSG00000001910.5	0.198846178247961	-8.6590399222771	-1.02284359204649	10.5943246039248	0.00776699029126214	0.0252427184466019	0.0310679611650485	0.0194174757281553	0.029126213592233	0.0155339805825243	0.0058252427184466	0.0058252427184466	0.00194174757281553	0.0427184466019417	0.00388349514563107	0.0252427184466019	0.00194174757281553	0.0194174757281553	0.0368932038834951	0.00776699029126214	0.00388349514563107	0.0174757281553398	0.0485436893203883	0.00388349514563107	0.0233009708737864	0.0155339805825243	0.00776699029126214	0.00970873786407767	0.0058252427184466	0.00970873786407767	0.0213592233009709	0.0116504854368932	0.00388349514563107	0.0213592233009709	0.0349514563106796	0.0155339805825243	0.0194174757281553	0.0330097087378641	0.054368932038835	0.00970873786407767	0.574757281553398	0.448543689320388	0.664077669902913	0.0155339805825243	0.0330097087378641	0.00388349514563107	0.029126213592233	0.00776699029126214	0.0349514563106796
ENSMUSG00000001918.17	0.0492004070702916	-3.90276852895007	-0.634650621410476	10.7047682393626	0.0179856115107914	0.0179856115107914	0.0215827338129496	0.0143884892086331	0.00899280575539568	0.0287769784172662	0.00539568345323741	0.00359712230215827	0.00179856115107914	0.0161870503597122	0.00359712230215827	0.00899280575539568	0.00179856115107914	0.0485611510791367	0.0233812949640288	0.0107913669064748	0.00359712230215827	0.00539568345323741	0.0161870503597122	0	0.00359712230215827	0.0287769784172662	0.00899280575539568	0.0107913669064748	0.00359712230215827	0.0143884892086331	0.00719424460431655	0.00719424460431655	0.00719424460431655	0.0341726618705036	0.0827338129496403	0.00359712230215827	0.0107913669064748	0.026978417266187	0.026978417266187	0.012589928057554	0.611510791366906	0.444244604316547	0.726618705035971	0.0197841726618705	0.039568345323741	0.0323741007194245	0.0215827338129496	0.012589928057554	0.0215827338129496
ENSMUSG00000001924.15	0.0189775602803461	-9.40497460666961	0.482296602656903	11.6339034093485	0.016052880075543	0.0245514636449481	0.0349386213408876	0.0179414542020774	0.0179414542020774	0.0179414542020774	0.00188857412653447	0.0103871576959396	0.00188857412653447	0.0188857412653447	0	0.00661000944287063	0.0028328611898017	0.0169971671388102	0.0245514636449481	0.0169971671388102	0.0151085930122757	0.0141643059490085	0.0415486307837583	0.00661000944287063	0.0198300283286119	0.0151085930122757	0.00377714825306893	0.0179414542020774	0.0132200188857413	0.0103871576959396	0.012275731822474	0.00755429650613787	0.00377714825306893	0.0188857412653447	0.0377714825306893	0.0207743153918791	0.0207743153918791	0.028328611898017	0.0415486307837583	0.0302171860245515	0.592067988668555	0.390934844192635	0.578847969782814	0.0141643059490085	0.0245514636449481	0.0028328611898017	0.0311614730878187	0.0113314447592068	0.0188857412653447
ENSMUSG00000001943.8	-2.89767210420678	-0.653641256963668	-0.682727005449464	9.95419631038687	0.0212765957446809	0.0243161094224924	0.0243161094224924	0.00911854103343465	0.00911854103343465	0.0395136778115502	0.00303951367781155	0.027355623100304	0.00303951367781155	0.027355623100304	0.0060790273556231	0.0151975683890578	0	0.0121580547112462	0.0182370820668693	0.0060790273556231	0.00911854103343465	0.0121580547112462	0.0151975683890578	0.00303951367781155	0.0212765957446809	0.033434650455927	0	0.0212765957446809	0.0060790273556231	0.0060790273556231	0.0060790273556231	0.00303951367781155	0.00303951367781155	0.033434650455927	0.0577507598784195	0.0182370820668693	0.00911854103343465	0.0151975683890578	0.0395136778115502	0.0182370820668693	0.571428571428571	0.504559270516717	0.629179331306991	0.0151975683890578	0.027355623100304	0.00303951367781155	0.0212765957446809	0.0212765957446809	0.0243161094224924
ENSMUSG00000001946.14	-0.0537521396240526	-3.55344180923976	0.777693423782789	10.211888294546	0.0177215189873418	0.0151898734177215	0.0253164556962025	0.020253164556962	0.0177215189873418	0.0278481012658228	0.00253164556962025	0.0126582278481013	0.00759493670886076	0.0151898734177215	0.00759493670886076	0.0151898734177215	0.00759493670886076	0.0151898734177215	0.020253164556962	0.010126582278481	0.00506329113924051	0.010126582278481	0.0354430379746835	0	0.0278481012658228	0.030379746835443	0.00253164556962025	0.0253164556962025	0.00506329113924051	0.010126582278481	0.0177215189873418	0.00253164556962025	0	0.0126582278481013	0.0481012658227848	0.0126582278481013	0.0253164556962025	0.00759493670886076	0.0253164556962025	0.0126582278481013	0.582278481012658	0.49873417721519	0.584810126582278	0.0177215189873418	0.0253164556962025	0.00253164556962025	0.0430379746835443	0.0253164556962025	0.0177215189873418
ENSMUSG00000001948.10	0.050494012001276	-7.02568389725545	0.801715269034616	8.81698362325538	0.0333333333333333	0.0266666666666667	0.0466666666666667	0.0333333333333333	0.0133333333333333	0.0133333333333333	0	0.0133333333333333	0.0266666666666667	0.00666666666666667	0.00666666666666667	0	0.00666666666666667	0.00666666666666667	0.0133333333333333	0.02	0.0333333333333333	0.02	0.0133333333333333	0	0.0266666666666667	0.00666666666666667	0.00666666666666667	0.00666666666666667	0.00666666666666667	0.00666666666666667	0.0133333333333333	0	0.00666666666666667	0.0133333333333333	0.02	0.02	0.0866666666666667	0.02	0.1	0.0133333333333333	0.58	0.346666666666667	0.453333333333333	0.0266666666666667	0.00666666666666667	0.0133333333333333	0.04	0.0266666666666667	0
ENSMUSG00000001962.8	-0.0865619247195353	-7.48634257369803	0.716171298663146	9.9957671508778	0.0441176470588235	0.0176470588235294	0.0911764705882353	0.00588235294117647	0.00882352941176471	0.0117647058823529	0.00588235294117647	0.00882352941176471	0	0.0147058823529412	0.0147058823529412	0.0205882352941176	0.00294117647058824	0.0294117647058824	0.0352941176470588	0.0117647058823529	0.00294117647058824	0.0147058823529412	0.0411764705882353	0.0117647058823529	0.00588235294117647	0.00588235294117647	0	0.00882352941176471	0.0117647058823529	0.0147058823529412	0.0235294117647059	0.00294117647058824	0.0176470588235294	0.0147058823529412	0.0235294117647059	0.00882352941176471	0.0411764705882353	0.0294117647058824	0.117647058823529	0.0235294117647059	0.558823529411765	0.3	0.652941176470588	0.0294117647058824	0.0205882352941176	0.00294117647058824	0.00882352941176471	0.00882352941176471	0.0117647058823529
ENSMUSG00000001964.14	0.010814442143664	-4.50392751400266	0.772785231251302	9.8008998999203	0.0115384615384615	0.0115384615384615	0.0269230769230769	0.00769230769230769	0.00769230769230769	0.0269230769230769	0	0.00769230769230769	0.00769230769230769	0.0153846153846154	0.0115384615384615	0.00769230769230769	0.00384615384615385	0.0153846153846154	0.0153846153846154	0.0153846153846154	0.00769230769230769	0.00769230769230769	0.0423076923076923	0.00769230769230769	0.00769230769230769	0.0269230769230769	0.00384615384615385	0.0192307692307692	0.00769230769230769	0.0192307692307692	0.00384615384615385	0.00769230769230769	0.00384615384615385	0.0230769230769231	0.0269230769230769	0.0115384615384615	0.0230769230769231	0.0384615384615385	0.0384615384615385	0.0384615384615385	0.519230769230769	0.426923076923077	0.596153846153846	0.00769230769230769	0.0307692307692308	0.00384615384615385	0.0230769230769231	0	0.0269230769230769
ENSMUSG00000001983.7	-0.154021505627503	-5.96629502518035	1.25791866132394	9.79116288855502	0.0372881355932203	0.0406779661016949	0.0440677966101695	0.0135593220338983	0.00338983050847458	0.00677966101694915	0.00677966101694915	0.00338983050847458	0.00677966101694915	0.0169491525423729	0.0101694915254237	0.0101694915254237	0	0.0305084745762712	0.0271186440677966	0.0203389830508475	0.00338983050847458	0.023728813559322	0.0135593220338983	0.0135593220338983	0.00338983050847458	0.0135593220338983	0.00677966101694915	0.0203389830508475	0.00677966101694915	0.0135593220338983	0.00338983050847458	0.0101694915254237	0.0135593220338983	0.0169491525423729	0.0474576271186441	0.00677966101694915	0.0338983050847458	0.023728813559322	0.0542372881355932	0.0101694915254237	0.569491525423729	0.403389830508475	0.586440677966102	0.0169491525423729	0.0305084745762712	0.0203389830508475	0.0271186440677966	0.0271186440677966	0.0271186440677966
ENSMUSG00000001995.9	0.0196561930532396	-7.99382350707685	-0.881615608120603	12.3359485652023	0.0164222873900293	0.0217008797653959	0.0375366568914956	0.0093841642228739	0.0134897360703812	0.0211143695014663	0.0093841642228739	0.012316715542522	0.0111436950146628	0.0293255131964809	0.019941348973607	0.0134897360703812	0.00469208211143695	0.0252199413489736	0.0170087976539589	0.00997067448680352	0.00703812316715543	0.019941348973607	0.0340175953079179	0.00762463343108504	0.0193548387096774	0.0222873900293255	0.00527859237536657	0.0152492668621701	0.00879765395894428	0.00645161290322581	0.0146627565982405	0.00293255131964809	0.00703812316715543	0.0170087976539589	0.0416422287390029	0.00703812316715543	0.019941348973607	0.036950146627566	0.0457478005865103	0.0228739002932551	0.562463343108504	0.46217008797654	0.656304985337243	0.0170087976539589	0.0293255131964809	0.00527859237536657	0.0134897360703812	0.0140762463343109	0.0281524926686217
ENSMUSG00000001998.15	-0.00888086679145772	-5.42089545628857	-0.293680505294836	11.7553048882624	0.031166518254675	0.00890471950133571	0.0302760463045414	0.018699910952805	0.0178094390026714	0.00801424755120214	0.006233303650935	0.0204808548530721	0.0160284951024043	0.01246660730187	0.00801424755120214	0.0178094390026714	0.0169189670525378	0.0133570792520036	0.0213713268032057	0.0213713268032057	0.018699910952805	0.0115761353517364	0.0293855743544078	0.0151380231522707	0.0106856634016028	0.00979519145146928	0.00534283170080142	0.018699910952805	0.00445235975066785	0.00178094390026714	0.00178094390026714	0.00267141585040071	0.00712377560106857	0.0222617987533393	0.0365093499554764	0.0231522707034728	0.0471950133570792	0.0169189670525378	0.0329474621549421	0.0276046304541407	0.531611754229742	0.370436331255565	0.42653606411398	0.0213713268032057	0.01246660730187	0.00445235975066785	0.0258236865538736	0.0178094390026714	0.01246660730187
ENSMUSG00000001999.15	-0.0341215972145897	-5.34548391181355	0.925024530914079	10.0620461377205	0.0405405405405405	0.0168918918918919	0.0304054054054054	0.0101351351351351	0.00337837837837838	0.0135135135135135	0	0.00675675675675676	0.0168918918918919	0.0202702702702703	0.0202702702702703	0.0135135135135135	0.0135135135135135	0.0168918918918919	0.0202702702702703	0.0236486486486486	0.00675675675675676	0.0168918918918919	0.0405405405405405	0.0135135135135135	0.0135135135135135	0.00675675675675676	0	0.00675675675675676	0.00675675675675676	0.0135135135135135	0.00675675675675676	0	0.00675675675675676	0.0202702702702703	0.0506756756756757	0.0202702702702703	0.0472972972972973	0.0135135135135135	0.0574324324324324	0.0236486486486486	0.564189189189189	0.351351351351351	0.567567567567568	0.0168918918918919	0.0168918918918919	0.0101351351351351	0.0202702702702703	0.0101351351351351	0.0236486486486486
ENSMUSG00000002006.12	0.0627847419337032	-6.97554935004488	-1.06002143885496	11.1799090900149	0.0155239327296248	0.0219922380336352	0.0401034928848642	0.0168175937904269	0.00388098318240621	0.0232858990944373	0.00129366106080207	0.0116429495472186	0.00517464424320828	0.03751617076326	0.00905562742561449	0.0155239327296248	0	0.0271668822768435	0.0284605433376455	0.00776196636481242	0.00776196636481242	0.0116429495472186	0.0349288486416559	0.0116429495472186	0.0103492884864166	0.0129366106080207	0.00776196636481242	0.0258732212160414	0.0142302716688228	0.0232858990944373	0.0232858990944373	0.0129366106080207	0.0168175937904269	0.0129366106080207	0.055627425614489	0.00776196636481242	0.019404915912031	0.0297542043984476	0.0866752910737387	0.0297542043984476	0.63130659767141	0.423027166882277	0.663648124191462	0.0155239327296248	0.0206985769728331	0.00388098318240621	0.0168175937904269	0.0142302716688228	0.0297542043984476
ENSMUSG00000002010.17	0.141979082048242	-9.37506247416532	0.975588750392687	10.2082343583398	0.0152284263959391	0.0431472081218274	0.0380710659898477	0.0177664974619289	0.0279187817258883	0.0152284263959391	0.00253807106598985	0.0101522842639594	0	0.0253807106598985	0.0101522842639594	0.0050761421319797	0.0050761421319797	0.0406091370558376	0.0355329949238579	0.032994923857868	0.00761421319796954	0.0177664974619289	0.0203045685279188	0.0253807106598985	0.0228426395939086	0.00253807106598985	0.0050761421319797	0.0126903553299492	0.0050761421319797	0.0152284263959391	0.0152284263959391	0.0101522842639594	0.0101522842639594	0.0279187817258883	0.0279187817258883	0.0050761421319797	0.0177664974619289	0.0253807106598985	0.0304568527918782	0.0126903553299492	0.571065989847716	0.408629441624365	0.596446700507614	0.0228426395939086	0.0380710659898477	0.0050761421319797	0.0380710659898477	0.0152284263959391	0.0279187817258883
ENSMUSG00000002012.13	0.0307935412634234	-4.19291201759257	0.403840955831349	10.0126245388651	0.0145348837209302	0.00872093023255814	0.0406976744186047	0.00872093023255814	0.0145348837209302	0.0116279069767442	0.00290697674418605	0.00290697674418605	0.00290697674418605	0.0290697674418605	0.0174418604651163	0.00872093023255814	0.00290697674418605	0.0406976744186047	0.0203488372093023	0.0116279069767442	0.00581395348837209	0.0174418604651163	0.0377906976744186	0.0203488372093023	0.0116279069767442	0.0232558139534884	0	0.0116279069767442	0	0.00872093023255814	0.0116279069767442	0.0145348837209302	0.00872093023255814	0.0232558139534884	0.0523255813953488	0.0261627906976744	0.0174418604651163	0.0319767441860465	0.061046511627907	0.0203488372093023	0.601744186046512	0.401162790697674	0.671511627906977	0.00872093023255814	0.0523255813953488	0.00290697674418605	0.0116279069767442	0.00581395348837209	0.0290697674418605
ENSMUSG00000002014.12	0.129257743192611	-4.43358795924929	-0.363499395932058	9.03066713624694	0.00574712643678161	0.0114942528735632	0.0229885057471264	0.0172413793103448	0.0229885057471264	0.028735632183908	0	0.0114942528735632	0.0114942528735632	0.0229885057471264	0.0114942528735632	0.0172413793103448	0.00574712643678161	0.028735632183908	0.0172413793103448	0.0229885057471264	0.00574712643678161	0.0114942528735632	0.0344827586206897	0.0114942528735632	0.0114942528735632	0.00574712643678161	0	0.0172413793103448	0.00574712643678161	0.00574712643678161	0.00574712643678161	0	0.0229885057471264	0.0114942528735632	0.0459770114942529	0.00574712643678161	0.0114942528735632	0.0172413793103448	0.0459770114942529	0.0172413793103448	0.540229885057471	0.448275862068966	0.574712643678161	0.028735632183908	0.028735632183908	0.0172413793103448	0.028735632183908	0.00574712643678161	0.028735632183908
ENSMUSG00000002015.5	0.195735662317427	-6.35023088802547	1.14684228319578	9.52943055414615	0.0447154471544715	0.0203252032520325	0.0650406504065041	0.024390243902439	0.0121951219512195	0.016260162601626	0	0.016260162601626	0.00813008130081301	0.00813008130081301	0.00813008130081301	0.0121951219512195	0	0.016260162601626	0.024390243902439	0.0203252032520325	0	0.00813008130081301	0.0447154471544715	0.0040650406504065	0.00813008130081301	0.00813008130081301	0	0	0.0040650406504065	0.00813008130081301	0.0040650406504065	0.00813008130081301	0.0121951219512195	0.024390243902439	0.0609756097560976	0.024390243902439	0.032520325203252	0.0121951219512195	0.0650406504065041	0.0284552845528455	0.552845528455285	0.292682926829268	0.589430894308943	0.0121951219512195	0.040650406504065	0.0040650406504065	0.032520325203252	0.00813008130081301	0.0121951219512195
ENSMUSG00000002017.10	-0.0123250870535238	-6.85492380674968	0.0685585665029598	10.632995197143	0.0271317829457364	0.00775193798449612	0.0310077519379845	0.0174418604651163	0.0155038759689922	0.00581395348837209	0	0.0116279069767442	0.0290697674418605	0.0116279069767442	0.00581395348837209	0.0232558139534884	0.00968992248062015	0.00581395348837209	0.0174418604651163	0.0116279069767442	0.0290697674418605	0.0116279069767442	0.0368217054263566	0.0193798449612403	0.0155038759689922	0.00387596899224806	0.0135658914728682	0.0174418604651163	0.0116279069767442	0.00581395348837209	0.00387596899224806	0.00581395348837209	0.0135658914728682	0.0135658914728682	0.0135658914728682	0.0135658914728682	0.0406976744186047	0.0193798449612403	0.0232558139534884	0.0155038759689922	0.606589147286822	0.492248062015504	0.436046511627907	0.00968992248062015	0.0213178294573643	0	0.0251937984496124	0.063953488372093	0.0445736434108527
ENSMUSG00000002028.13	0.0803397624246887	-6.42115042157173	-1.64582046663197	13.5513477831178	0.0358224016145308	0.0199293642785066	0.041372351160444	0.0151362260343088	0.0174066599394551	0.0161453077699294	0.00277497477295661	0.0174066599394551	0.0141271442986882	0.024217961654894	0.0126135216952573	0.020686175580222	0.00554994954591322	0.0151362260343088	0.0153884964682139	0.0169021190716448	0.00983854692230071	0.0126135216952573	0.0360746720484359	0.00933400605449041	0.0277497477295661	0.0277497477295661	0.00857719475277497	0.0325428859737639	0.00807265388496468	0.00807265388496468	0.0151362260343088	0.00176589303733602	0.00454086781029263	0.0133703329969728	0.0239656912209889	0.0100908173562059	0.0259838546922301	0.0211907164480323	0.0360746720484359	0.0244702320887992	0.540615539858729	0.50050454086781	0.532038345105954	0.0179112008072654	0.0244702320887992	0.00580221997981837	0.0191725529767911	0.0174066599394551	0.0209384460141271
ENSMUSG00000002031.12	0.111644532974491	-5.75206874046794	0.696821866911377	10.1279943209764	0.0231788079470199	0.0132450331125828	0.0496688741721854	0.0132450331125828	0.0165562913907285	0.0132450331125828	0.00662251655629139	0.0132450331125828	0	0.0198675496688742	0.0033112582781457	0.00993377483443709	0	0.033112582781457	0.0165562913907285	0.0264900662251656	0.0033112582781457	0.0165562913907285	0.033112582781457	0.0165562913907285	0.0165562913907285	0.0264900662251656	0.00662251655629139	0.033112582781457	0	0	0.00662251655629139	0.00662251655629139	0	0.0198675496688742	0.0463576158940397	0.00993377483443709	0.0165562913907285	0.0562913907284768	0.076158940397351	0.0629139072847682	0.572847682119205	0.344370860927152	0.615894039735099	0.0132450331125828	0.0132450331125828	0.00993377483443709	0.0198675496688742	0.00993377483443709	0.00993377483443709
ENSMUSG00000002032.17	0.821574747378599	-2.80878812898202	-1.56711159329894	10.1472049249422	0	0	0	0.0232558139534884	0.0232558139534884	0.0232558139534884	0	0	0	0.0465116279069767	0.0465116279069767	0.0232558139534884	0	0	0.0232558139534884	0	0.0232558139534884	0.0232558139534884	0	0	0	0.0232558139534884	0	0.0697674418604651	0	0	0.0232558139534884	0	0.0232558139534884	0.0697674418604651	0.0930232558139535	0.0232558139534884	0.0232558139534884	0	0	0	0.604651162790698	0.604651162790698	0.558139534883721	0.0232558139534884	0.0465116279069767	0	0.0465116279069767	0.0232558139534884	0.0465116279069767
ENSMUSG00000002043.17	-0.0117146408563902	-3.40594252679156	0.0539623111230549	9.19721669311005	0	0.0125	0.0375	0	0.0125	0.0375	0	0	0.00625	0.01875	0.025	0	0	0.00625	0.03125	0	0	0.01875	0.05	0.00625	0.0125	0.025	0.01875	0	0	0.0125	0	0	0.0125	0.025	0.1	0.0125	0.00625	0.03125	0.05625	0.0125	0.64375	0.43125	0.84375	0.00625	0.0625	0.01875	0.00625	0.0125	0.05
ENSMUSG00000002052.6	-0.0427437830071051	-9.20521552342869	-0.258402353951322	12.3392933001801	0.0254777070063694	0.0185292414591778	0.0428488708743486	0.0162130862767805	0.0127388535031847	0.0214244354371743	0.00173711638679792	0.013317892298784	0.00868558193398958	0.0196873190503764	0.00868558193398958	0.0104226983207875	0.00463231036479444	0.0272148233931673	0.0214244354371743	0.0150550086855819	0.0115807759119861	0.0110017371163868	0.0451650260567458	0.00868558193398958	0.0156340474811812	0.0156340474811812	0.00173711638679792	0.0185292414591778	0.0150550086855819	0.00810654313839027	0.0173711638679792	0.00521134916039375	0.0104226983207875	0.0162130862767805	0.0277938621887666	0.00810654313839027	0.0434279096699479	0.0370584829183555	0.0694846554719166	0.0451650260567458	0.598147075854082	0.357266936884771	0.591198610306891	0.0127388535031847	0.0318471337579618	0.00115807759119861	0.0196873190503764	0.00984365952518819	0.0191082802547771
ENSMUSG00000002055.9	0.096253098729222	-6.76911720750226	-0.133985511256687	11.7727269492398	0.0171526586620926	0.0137221269296741	0.0403087478559177	0.0111492281303602	0.0257289879931389	0.0128644939965695	0.00343053173241852	0.0222984562607204	0.00771869639794168	0.0248713550600343	0.0102915951972556	0.0188679245283019	0.00857632933104631	0.00943396226415094	0.0180102915951973	0.00771869639794168	0.023156089193825	0.0128644939965695	0.0591766723842196	0.0102915951972556	0.0154373927958834	0.0102915951972556	0.00171526586620926	0.0180102915951973	0.00428816466552316	0.00686106346483705	0.00857632933104631	0.00600343053173242	0.0188679245283019	0.0214408233276158	0.0548885077186964	0.0180102915951973	0.055746140651801	0.0240137221269297	0.0600343053173242	0.0180102915951973	0.610634648370497	0.380789022298456	0.552315608919382	0.0222984562607204	0.0240137221269297	0.00171526586620926	0.0248713550600343	0.00514579759862779	0.0111492281303602
ENSMUSG00000002058.13	0.0984490261510451	-5.62363822427698	1.26656248186951	9.67065624911844	0.0114068441064639	0.026615969581749	0.0380228136882129	0.00760456273764259	0.0114068441064639	0.0114068441064639	0.0114068441064639	0.00380228136882129	0	0.0190114068441065	0.0152091254752852	0.00760456273764259	0	0.0342205323193916	0.0190114068441065	0.0114068441064639	0	0.0152091254752852	0.0342205323193916	0.00380228136882129	0.00760456273764259	0.0342205323193916	0.0228136882129278	0.0304182509505703	0.00380228136882129	0.0152091254752852	0.026615969581749	0.00760456273764259	0.0114068441064639	0.0152091254752852	0.0342205323193916	0.0114068441064639	0.0152091254752852	0.0494296577946768	0.0608365019011407	0.00760456273764259	0.600760456273764	0.44106463878327	0.749049429657795	0.0114068441064639	0.0152091254752852	0.0114068441064639	0.00760456273764259	0.0114068441064639	0.0228136882129278
ENSMUSG00000002059.18	-0.16208299222171	-4.02344686299675	0.802045879051494	10.3083390301394	0.0230769230769231	0.0230769230769231	0.0615384615384615	0.0192307692307692	0.00769230769230769	0.0269230769230769	0.00384615384615385	0.0192307692307692	0	0.00769230769230769	0.0115384615384615	0.00769230769230769	0.00384615384615385	0.0192307692307692	0.0115384615384615	0.0230769230769231	0.0115384615384615	0.0192307692307692	0.0192307692307692	0	0	0.0192307692307692	0	0.00769230769230769	0.00384615384615385	0.0153846153846154	0.0153846153846154	0.00769230769230769	0.0153846153846154	0.0307692307692308	0.0384615384615385	0.00769230769230769	0.0192307692307692	0.0346153846153846	0.0461538461538462	0.0230769230769231	0.561538461538462	0.376923076923077	0.676923076923077	0.0153846153846154	0.0384615384615385	0.0153846153846154	0.0269230769230769	0.0153846153846154	0.00384615384615385
ENSMUSG00000002064.10	-0.00466231004554063	-3.4910430295439	0.490482211275019	9.36850646150769	0.0136363636363636	0.0318181818181818	0.0181818181818182	0.0136363636363636	0.0363636363636364	0.00909090909090909	0	0.0136363636363636	0.00454545454545455	0.0136363636363636	0.0227272727272727	0.0318181818181818	0.00909090909090909	0.0181818181818182	0.0272727272727273	0.00454545454545455	0.00454545454545455	0.0227272727272727	0.0318181818181818	0.0272727272727273	0.00454545454545455	0.0181818181818182	0	0.00909090909090909	0.0136363636363636	0.00909090909090909	0.00454545454545455	0.00454545454545455	0.00454545454545455	0.0181818181818182	0.0409090909090909	0.00454545454545455	0.0318181818181818	0.0227272727272727	0.0227272727272727	0.0136363636363636	0.554545454545455	0.459090909090909	0.568181818181818	0.00909090909090909	0.0181818181818182	0.00454545454545455	0.0136363636363636	0.0363636363636364	0.0181818181818182
ENSMUSG00000002068.16	-0.14324829776474	-7.14862973348953	0.317445872070523	10.3837042924741	0.0268948655256724	0.0146699266503667	0.0366748166259169	0.019559902200489	0.0097799511002445	0.0122249388753056	0.00733496332518337	0.00733496332518337	0.019559902200489	0.019559902200489	0.0146699266503667	0.0097799511002445	0.00733496332518337	0.019559902200489	0.039119804400978	0.019559902200489	0.0097799511002445	0.0171149144254279	0.0415647921760391	0.00733496332518337	0.0171149144254279	0.0220048899755501	0.00488997555012225	0.0220048899755501	0	0.00244498777506112	0.00733496332518337	0.00733496332518337	0.00733496332518337	0.0097799511002445	0.0293398533007335	0.0244498777506112	0.039119804400978	0.0317848410757946	0.039119804400978	0.0268948655256724	0.525672371638142	0.361858190709046	0.579462102689487	0.019559902200489	0.0220048899755501	0.00244498777506112	0.0146699266503667	0.00488997555012225	0.0097799511002445
ENSMUSG00000002083.13	-0.722908981408055	-5.14358364585359	1.95651498372788	9.1873520732005	0	0.0103092783505155	0	0.00515463917525773	0	0.0154639175257732	0	0	0.0103092783505155	0.0206185567010309	0.0103092783505155	0.00515463917525773	0	0.00515463917525773	0.0309278350515464	0	0.0103092783505155	0.0154639175257732	0.0360824742268041	0.00515463917525773	0.0154639175257732	0.0876288659793814	0.0412371134020619	0.0309278350515464	0.0103092783505155	0.0412371134020619	0.0309278350515464	0.00515463917525773	0.00515463917525773	0.0309278350515464	0.0360824742268041	0.00515463917525773	0.0103092783505155	0.0206185567010309	0.0721649484536082	0.00515463917525773	0.77319587628866	0.61340206185567	0.77319587628866	0.0103092783505155	0.0979381443298969	0.0103092783505155	0.0206185567010309	0.0206185567010309	0.0309278350515464
ENSMUSG00000002102.15	-0.00407942552105328	-9.36997074812725	0.22914367535373	10.5352753766208	0.0270880361173815	0.0270880361173815	0.054176072234763	0.0112866817155756	0.00677200902934537	0.0203160270880361	0.0090293453724605	0.018058690744921	0.00451467268623025	0.00225733634311512	0.0090293453724605	0.0135440180586907	0.00225733634311512	0.0338600451467269	0.036117381489842	0.0248306997742664	0.0112866817155756	0.00451467268623025	0.0406320541760722	0.00451467268623025	0.0158013544018059	0.0158013544018059	0.00677200902934537	0.0090293453724605	0.0090293453724605	0.0135440180586907	0.0135440180586907	0.00225733634311512	0.00677200902934537	0.00677200902934537	0.0632054176072235	0.00451467268623025	0.0270880361173815	0.0474040632054176	0.0677200902934537	0.0225733634311512	0.598194130925508	0.338600451467269	0.670428893905192	0.0135440180586907	0.0474040632054176	0.00677200902934537	0.0112866817155756	0.0158013544018059	0.018058690744921
ENSMUSG00000002103.15	0.118103830968817	-5.74024094075808	0.119419586439742	10.3275526440812	0.00235849056603774	0.0212264150943396	0.0306603773584906	0.0235849056603774	0.0188679245283019	0.0259433962264151	0.00235849056603774	0.0188679245283019	0.00471698113207547	0.00943396226415094	0.00707547169811321	0.00943396226415094	0.0117924528301887	0.0165094339622642	0.0235849056603774	0.00707547169811321	0.0212264150943396	0.0188679245283019	0.0636792452830189	0.0141509433962264	0.0117924528301887	0.0283018867924528	0.00235849056603774	0.0283018867924528	0.00471698113207547	0.00707547169811321	0.0165094339622642	0.00943396226415094	0.0188679245283019	0.0283018867924528	0.0495283018867925	0.0212264150943396	0.0165094339622642	0.0259433962264151	0.035377358490566	0.0117924528301887	0.60377358490566	0.379716981132075	0.599056603773585	0.0188679245283019	0.0188679245283019	0.00471698113207547	0.0212264150943396	0.00943396226415094	0.0165094339622642
ENSMUSG00000002104.11	-0.152056969985614	-3.83545004953475	0.454239889897947	10.2761244052742	0.0193704600484262	0.0217917675544794	0.0435835351089588	0.00968523002421308	0.00968523002421308	0.00968523002421308	0.00242130750605327	0.00968523002421308	0.00242130750605327	0.0387409200968523	0.00968523002421308	0.00726392251815981	0	0.0169491525423729	0.0338983050847458	0.00968523002421308	0.00726392251815981	0.0242130750605327	0.0484261501210654	0.00726392251815981	0	0.00726392251815981	0.00484261501210654	0.00484261501210654	0.00242130750605327	0.026634382566586	0.0169491525423729	0.00484261501210654	0.00484261501210654	0.0314769975786925	0.0823244552058111	0.00484261501210654	0.00726392251815981	0.026634382566586	0.0653753026634383	0.0121065375302663	0.593220338983051	0.394673123486683	0.772397094430993	0.00726392251815981	0.0435835351089588	0.00242130750605327	0.0242130750605327	0.00726392251815981	0.0411622276029056
ENSMUSG00000002105.15	0.0942924698054225	-1.92248402022862	-0.916855226764199	10.1786648510065	0.0138121546961326	0.0193370165745856	0.0110497237569061	0.00828729281767956	0.00552486187845304	0.0248618784530387	0.00552486187845304	0.00828729281767956	0.00276243093922652	0.0220994475138122	0.00828729281767956	0.0110497237569061	0.00276243093922652	0.0276243093922652	0.0193370165745856	0.00276243093922652	0.0110497237569061	0.00828729281767956	0.0303867403314917	0.00828729281767956	0.00276243093922652	0.0303867403314917	0.00828729281767956	0.00828729281767956	0.0110497237569061	0.00276243093922652	0.00828729281767956	0	0.00552486187845304	0.0524861878453039	0.0966850828729282	0.0165745856353591	0.0193370165745856	0.0248618784530387	0.0331491712707182	0.00276243093922652	0.646408839779006	0.44475138121547	0.693370165745856	0.0110497237569061	0.0497237569060773	0.00828729281767956	0.0331491712707182	0.0220994475138122	0.0303867403314917
ENSMUSG00000002108.10	-0.66184226203405	-2.66308658518392	-0.467920390421482	10.3869402453243	0.0201793721973094	0.0201793721973094	0.0269058295964126	0.00448430493273543	0.00896860986547085	0.00896860986547085	0.00672645739910314	0.0112107623318386	0.00224215246636771	0.0224215246636771	0.0201793721973094	0.00896860986547085	0.00224215246636771	0.031390134529148	0.0291479820627803	0.00672645739910314	0.0246636771300448	0.0179372197309417	0.0448430493273543	0.00448430493273543	0.0179372197309417	0.0246636771300448	0.00224215246636771	0.0224215246636771	0.00448430493273543	0.0246636771300448	0.0201793721973094	0.00448430493273543	0.00448430493273543	0.0246636771300448	0.0538116591928251	0.0112107623318386	0.0179372197309417	0.0291479820627803	0.0695067264573991	0.0112107623318386	0.609865470852018	0.417040358744395	0.692825112107623	0.0224215246636771	0.0403587443946188	0	0.0112107623318386	0.00896860986547085	0.0201793721973094
ENSMUSG00000002109.14	0.209619515294673	-4.82621932575428	0.0759951855341496	10.3442959079158	0.0269360269360269	0.0269360269360269	0.0336700336700337	0.0303030303030303	0.0269360269360269	0.0134680134680135	0	0.0168350168350168	0.0101010101010101	0.0336700336700337	0.0101010101010101	0.00336700336700337	0.00673400673400673	0.0235690235690236	0.0269360269360269	0.0303030303030303	0.0101010101010101	0.0235690235690236	0.0235690235690236	0.0235690235690236	0.0101010101010101	0.0134680134680135	0	0.0202020202020202	0.00673400673400673	0.00673400673400673	0.0101010101010101	0	0.00673400673400673	0.0336700336700337	0.037037037037037	0.0168350168350168	0.0101010101010101	0.0202020202020202	0.0168350168350168	0.0437710437710438	0.501683501683502	0.404040404040404	0.528619528619529	0.00336700336700337	0.0269360269360269	0.00336700336700337	0.0101010101010101	0.0336700336700337	0.0134680134680135
ENSMUSG00000002129.11	-0.129775530003178	-8.58476230786412	-0.256317485196355	11.2149261879424	0.0176767676767677	0.0138888888888889	0.0555555555555556	0.0151515151515152	0.0138888888888889	0.0113636363636364	0.00378787878787879	0.0126262626262626	0.00252525252525253	0.0113636363636364	0.00883838383838384	0.00505050505050505	0.00126262626262626	0.0315656565656566	0.0277777777777778	0.023989898989899	0.0101010101010101	0.00757575757575758	0.0606060606060606	0.00631313131313131	0.0441919191919192	0.0505050505050505	0.00757575757575758	0.0429292929292929	0.00883838383838384	0.0113636363636364	0.00883838383838384	0.00378787878787879	0.00252525252525253	0.0126262626262626	0.0214646464646465	0.00378787878787879	0.0328282828282828	0.0202020202020202	0.0707070707070707	0.0265151515151515	0.640151515151515	0.400252525252525	0.603535353535353	0.0101010101010101	0.0340909090909091	0.00505050505050505	0.0227272727272727	0.00378787878787879	0.0138888888888889
ENSMUSG00000002205.16	0.126582273775341	-5.69160581857793	-0.673029209757439	10.4125698468052	0.0198237885462555	0.0220264317180617	0.0440528634361234	0.0154185022026432	0.013215859030837	0.0352422907488987	0.00440528634361234	0.013215859030837	0.0110132158590308	0.0242290748898678	0.0220264317180617	0.00881057268722467	0.00220264317180617	0.00881057268722467	0.013215859030837	0.0066079295154185	0.00440528634361234	0.0176211453744493	0.0418502202643172	0.0066079295154185	0.0220264317180617	0.0242290748898678	0.00220264317180617	0.0198237885462555	0.00220264317180617	0.013215859030837	0.013215859030837	0	0.0066079295154185	0.0286343612334802	0.0616740088105727	0.013215859030837	0.0154185022026432	0.0330396475770925	0.0352422907488987	0.0198237885462555	0.550660792951542	0.440528634361234	0.671806167400881	0	0.0308370044052863	0	0.0110132158590308	0.0110132158590308	0.0330396475770925
ENSMUSG00000002210.11	-0.0215370120564542	-5.48987180450602	0.0315743443589419	10.6110247973074	0.00575815738963532	0.0249520153550864	0.0383877159309021	0.00383877159309021	0.0134357005758157	0.0134357005758157	0.00959692898272553	0.0115163147792706	0.00959692898272553	0.0230326295585413	0.00383877159309021	0.0153550863723608	0.00383877159309021	0.017274472168906	0.036468330134357	0.0153550863723608	0.00383877159309021	0.0249520153550864	0.0499040307101727	0	0.0326295585412668	0.0383877159309021	0.0115163147792706	0.0249520153550864	0.00575815738963532	0.0115163147792706	0.0230326295585413	0.00575815738963532	0.00575815738963532	0.0287907869481766	0.0441458733205374	0.00191938579654511	0.0134357005758157	0.0345489443378119	0.0518234165067179	0.00959692898272553	0.612284069097889	0.460652591170825	0.714011516314779	0.0191938579654511	0.0211132437619962	0.00575815738963532	0.0230326295585413	0.00767754318618042	0.0230326295585413
ENSMUSG00000002221.11	0.0793803562815507	-4.66322630567824	-1.49513637087407	11.6397928932793	0.0151371807000946	0.0208136234626301	0.0397350993377483	0.0122989593188269	0.0170293282876064	0.00662251655629139	0.00473036896877956	0.0141911069063387	0.00662251655629139	0.0122989593188269	0.0075685903500473	0.00946073793755913	0.00378429517502365	0.0179754020813623	0.0132450331125828	0.0189214758751183	0.0179754020813623	0.021759697256386	0.109744560075686	0.0132450331125828	0.0293282876064333	0.021759697256386	0.00851466414380322	0.0227057710501419	0.00473036896877956	0.0075685903500473	0.00851466414380322	0.00473036896877956	0.00946073793755913	0.021759697256386	0.0359508041627247	0.011352885525071	0.0179754020813623	0.0236518448438978	0.0482497634815516	0.00946073793755913	0.622516556291391	0.373699148533586	0.617786187322611	0.0208136234626301	0.0283822138126774	0.00662251655629139	0.0132450331125828	0.0132450331125828	0.00946073793755913
ENSMUSG00000002222.14	0.0100682413913907	-9.53761985698747	-0.593021760575227	10.2008986050384	0.038265306122449	0.0178571428571429	0.0204081632653061	0.0229591836734694	0.0153061224489796	0.00255102040816327	0.00255102040816327	0.0076530612244898	0.0102040816326531	0.0178571428571429	0.00510204081632653	0.0178571428571429	0.0178571428571429	0.0153061224489796	0.0229591836734694	0.0255102040816327	0.0204081632653061	0.0204081632653061	0.0459183673469388	0.0076530612244898	0.0204081632653061	0.00510204081632653	0	0.0102040816326531	0.0153061224489796	0.00255102040816327	0.0076530612244898	0.00255102040816327	0.0102040816326531	0.0229591836734694	0.0331632653061225	0.0178571428571429	0.0306122448979592	0.0331632653061225	0.0357142857142857	0.0255102040816327	0.551020408163265	0.354591836734694	0.482142857142857	0.0127551020408163	0.0229591836734694	0.0076530612244898	0.0153061224489796	0.0178571428571429	0.0127551020408163
ENSMUSG00000002227.15	-0.115850361263395	-5.84119770005159	-0.186331081422409	11.6799198785184	0.0199004975124378	0.0199004975124378	0.0378109452736318	0.00895522388059702	0.00796019900497512	0.0288557213930348	0.00597014925373134	0.00796019900497512	0.00398009950248756	0.0218905472636816	0.0129353233830846	0.00597014925373134	0.00199004975124378	0.0308457711442786	0.0109452736318408	0.00696517412935323	0.0109452736318408	0.0218905472636816	0.0328358208955224	0.00796019900497512	0.0139303482587065	0.0358208955223881	0.00099502487562189	0.0228855721393035	0.0139303482587065	0.0129353233830846	0.0208955223880597	0.00796019900497512	0.0129353233830846	0.0298507462686567	0.0616915422885572	0.0129353233830846	0.0238805970149254	0.0308457711442786	0.0398009950248756	0.0159203980099502	0.61592039800995	0.405970149253731	0.679601990049751	0.00696517412935323	0.0318407960199005	0.00099502487562189	0.0139303482587065	0.017910447761194	0.0199004975124378
ENSMUSG00000002233.13	0.102999961366884	-6.08528423667829	0.553238929344939	9.1873520732005	0.0154639175257732	0.0206185567010309	0.0618556701030928	0.0103092783505155	0.00515463917525773	0.0206185567010309	0	0.0154639175257732	0.00515463917525773	0.0103092783505155	0.0206185567010309	0.0103092783505155	0.00515463917525773	0.0309278350515464	0.0257731958762887	0.0257731958762887	0.0103092783505155	0.00515463917525773	0.0206185567010309	0.00515463917525773	0.0103092783505155	0.0154639175257732	0.0103092783505155	0.0206185567010309	0.0103092783505155	0.0103092783505155	0.0309278350515464	0	0.0103092783505155	0.0309278350515464	0.0309278350515464	0	0.0257731958762887	0.0515463917525773	0.0618556701030928	0.0206185567010309	0.582474226804124	0.381443298969072	0.690721649484536	0.00515463917525773	0.0309278350515464	0.0103092783505155	0.0154639175257732	0	0.0257731958762887
ENSMUSG00000002249.21	-0.183742667741765	-4.59737624510511	0.253991913653398	10.5137275959524	0.0136363636363636	0.0272727272727273	0.05	0.00454545454545455	0.00909090909090909	0.0227272727272727	0.00227272727272727	0.00227272727272727	0.00227272727272727	0.0409090909090909	0.00681818181818182	0.00681818181818182	0.00454545454545455	0.0386363636363636	0.0227272727272727	0.00681818181818182	0.00909090909090909	0.0159090909090909	0.0477272727272727	0.00454545454545455	0.00909090909090909	0.0295454545454545	0.0113636363636364	0.025	0.00454545454545455	0.0181818181818182	0.0159090909090909	0	0.0113636363636364	0.0136363636363636	0.0454545454545455	0.00454545454545455	0.0136363636363636	0.0340909090909091	0.0477272727272727	0.00909090909090909	0.568181818181818	0.422727272727273	0.761363636363636	0.00681818181818182	0.0454545454545455	0.0113636363636364	0.0181818181818182	0.0113636363636364	0.0159090909090909
ENSMUSG00000002265.16	0.0225860314446282	-7.23064787268501	0.049070786432951	12.2209828510818	0.0267175572519084	0.0190839694656489	0.0267175572519084	0.0165394402035623	0.0044529262086514	0.0139949109414758	0.00127226463104326	0.0089058524173028	0.0241730279898219	0.022264631043257	0.0184478371501272	0.0203562340966921	0.00254452926208651	0.0190839694656489	0.0146310432569975	0.0152671755725191	0.0114503816793893	0.022264631043257	0.0343511450381679	0.0286259541984733	0.0190839694656489	0.0241730279898219	0.00190839694656489	0.0184478371501272	0.00954198473282443	0.00954198473282443	0.0044529262086514	0.0152671755725191	0.0044529262086514	0.0108142493638677	0.017175572519084	0.0089058524173028	0.0483460559796438	0.0318066157760814	0.0820610687022901	0.0356234096692112	0.598600508905852	0.419847328244275	0.519083969465649	0.0159033078880407	0.0203562340966921	0.00190839694656489	0.0229007633587786	0.017175572519084	0.017175572519084
ENSMUSG00000002266.17	0.62173266514352	-3.09094283748209	-1.69181066690863	10.7657004876511	0.05	0.0206896551724138	0.0827586206896552	0.0172413793103448	0.0275862068965517	0.0275862068965517	0.00689655172413793	0.0137931034482759	0.0120689655172414	0.0206896551724138	0.0206896551724138	0.0103448275862069	0.00172413793103448	0.0172413793103448	0.00517241379310345	0.0137931034482759	0.0120689655172414	0.0344827586206897	0.0327586206896552	0.0155172413793103	0.0224137931034483	0.0103448275862069	0.0103448275862069	0.0137931034482759	0.0103448275862069	0.00344827586206897	0.00862068965517241	0.00344827586206897	0.00172413793103448	0.0155172413793103	0.0172413793103448	0.00517241379310345	0.0189655172413793	0.0206896551724138	0.046551724137931	0.0189655172413793	0.468965517241379	0.439655172413793	0.587931034482759	0.0189655172413793	0.0155172413793103	0.00172413793103448	0.0103448275862069	0.0189655172413793	0.0103448275862069
ENSMUSG00000002274.13	-0.461690458537737	-4.47290619967958	-2.47352980265132	10.0209799389042	0	0.00342465753424658	0.00342465753424658	0.00342465753424658	0.0136986301369863	0.0273972602739726	0.00684931506849315	0.00684931506849315	0.00342465753424658	0.0273972602739726	0.00684931506849315	0.00684931506849315	0	0.023972602739726	0.0205479452054795	0.00342465753424658	0.0171232876712329	0.0136986301369863	0.0205479452054795	0.0102739726027397	0.0205479452054795	0.023972602739726	0.00684931506849315	0.00684931506849315	0.00684931506849315	0.0410958904109589	0.0102739726027397	0.023972602739726	0.00684931506849315	0.023972602739726	0.0684931506849315	0.0136986301369863	0.023972602739726	0.023972602739726	0.0445205479452055	0.0136986301369863	0.688356164383562	0.547945205479452	0.674657534246575	0.0102739726027397	0.0376712328767123	0.0102739726027397	0.0513698630136986	0	0.0616438356164384
ENSMUSG00000002279.19	0.0545128906324429	-2.11941011953447	0.159018907161401	10.7657004876511	0.00695652173913044	0.0295652173913043	0.0278260869565217	0.00521739130434783	0.0104347826086957	0.0226086956521739	0.00173913043478261	0.0121739130434783	0.0121739130434783	0.0191304347826087	0.0139130434782609	0.00521739130434783	0.00347826086956522	0.04	0.0208695652173913	0.0121739130434783	0.00869565217391304	0.0173913043478261	0.031304347826087	0.00347826086956522	0.0208695652173913	0.0330434782608696	0.00521739130434783	0.0104347826086957	0.00347826086956522	0.0173913043478261	0.0173913043478261	0	0.0104347826086957	0.031304347826087	0.0695652173913043	0.0208695652173913	0.0121739130434783	0.0226086956521739	0.0278260869565217	0.0121739130434783	0.565217391304348	0.431304347826087	0.72	0.0121739130434783	0.0260869565217391	0.00869565217391304	0.0173913043478261	0.0156521739130435	0.0278260869565217
ENSMUSG00000002289.16	0.239721979157874	-4.49396114595626	-0.0926417996047316	10.2691266791494	0.0121654501216545	0.0218978102189781	0.0316301703163017	0.0218978102189781	0.0145985401459854	0.0170316301703163	0.0048661800486618	0.0218978102189781	0.0097323600973236	0.0194647201946472	0.0072992700729927	0.0048661800486618	0.0048661800486618	0.0170316301703163	0.0170316301703163	0.0048661800486618	0.024330900243309	0.0194647201946472	0.0705596107055961	0.0097323600973236	0.0121654501216545	0.0291970802919708	0.0072992700729927	0.0121654501216545	0.0024330900243309	0.0218978102189781	0.0097323600973236	0.0072992700729927	0.0097323600973236	0.0267639902676399	0.0437956204379562	0.0145985401459854	0.0145985401459854	0.0316301703163017	0.0340632603406326	0.0145985401459854	0.610705596107056	0.452554744525547	0.661800486618005	0.0121654501216545	0.0291970802919708	0.0097323600973236	0.024330900243309	0.0194647201946472	0.0340632603406326
ENSMUSG00000002297.16	-0.0938834752968609	-5.20878999905681	-1.10145418856388	11.0354864512922	0.0496987951807229	0.0135542168674699	0.0466867469879518	0.0240963855421687	0.0180722891566265	0.0135542168674699	0.00150602409638554	0.0135542168674699	0.0240963855421687	0.0135542168674699	0.00602409638554217	0.0286144578313253	0.0150602409638554	0.00753012048192771	0.0105421686746988	0.0135542168674699	0.019578313253012	0.00753012048192771	0.0391566265060241	0.0150602409638554	0.0180722891566265	0.0150602409638554	0.0105421686746988	0.0240963855421687	0.00602409638554217	0.00150602409638554	0.00301204819277108	0.00150602409638554	0.00903614457831325	0.019578313253012	0.016566265060241	0.0150602409638554	0.0481927710843374	0.0256024096385542	0.0301204819277108	0.0286144578313253	0.510542168674699	0.396084337349398	0.391566265060241	0.0271084337349398	0.00150602409638554	0.00301204819277108	0.0210843373493976	0.0225903614457831	0.00903614457831325
ENSMUSG00000002307.16	0.0411923343196595	-6.33762866259806	-0.524334965269657	11.1189410727235	0.00944669365721997	0.0202429149797571	0.0337381916329285	0.0107962213225371	0.0175438596491228	0.0188933873144399	0.00404858299595142	0.0148448043184885	0.0107962213225371	0.0148448043184885	0.0175438596491228	0.0148448043184885	0.00269905533063428	0.0148448043184885	0.0107962213225371	0.0107962213225371	0.00809716599190283	0.00944669365721997	0.0431848852901484	0.00269905533063428	0.0107962213225371	0.0337381916329285	0.00944669365721997	0.0229419703103914	0.00539811066126856	0.0107962213225371	0.0242914979757085	0.00404858299595142	0.00404858299595142	0.0256410256410256	0.0377867746288799	0.0121457489878543	0.0364372469635627	0.0377867746288799	0.0728744939271255	0.0445344129554656	0.619433198380567	0.453441295546559	0.614035087719298	0.0148448043184885	0.0256410256410256	0.00404858299595142	0.0242914979757085	0.0161943319838057	0.0134952766531714
ENSMUSG00000002308.16	-0.194483033450655	-3.16113795780331	1.07245449184922	9.75321674917896	0.00383141762452107	0.0153256704980843	0.0114942528735632	0.0153256704980843	0.0229885057471264	0.0306513409961686	0.00766283524904215	0.00766283524904215	0.00766283524904215	0.00766283524904215	0.0153256704980843	0.0268199233716475	0.0114942528735632	0.0114942528735632	0.00766283524904215	0.0191570881226054	0.00766283524904215	0.00766283524904215	0.0306513409961686	0.00766283524904215	0.0268199233716475	0.0114942528735632	0.0114942528735632	0.00383141762452107	0.00766283524904215	0.0153256704980843	0.0153256704980843	0	0.00766283524904215	0.0268199233716475	0.0459770114942529	0.0191570881226054	0.0114942528735632	0.0498084291187739	0.0421455938697318	0.0306513409961686	0.578544061302682	0.524904214559387	0.578544061302682	0.00766283524904215	0.0306513409961686	0.00383141762452107	0.0344827586206897	0.00383141762452107	0.0268199233716475
ENSMUSG00000002319.16	0.0121641056588526	-6.40726843732584	0.381352824804372	11.7189609119842	0.0138504155124654	0.012927054478301	0.023084025854109	0.0101569713758079	0.0101569713758079	0.0175438596491228	0.0110803324099723	0.00831024930747922	0.00277008310249307	0.0212373037857802	0.00738688827331487	0.00831024930747922	0.00277008310249307	0.0203139427516159	0.0286241920590951	0.00738688827331487	0.00277008310249307	0.0147737765466297	0.0424746075715605	0.012927054478301	0.0120036934441367	0.0295475530932595	0.00369344413665743	0.0175438596491228	0.00554016620498615	0.0147737765466297	0.0110803324099723	0.00461680517082179	0.0110803324099723	0.0267774699907664	0.084949215143121	0.0184672206832872	0.0221606648199446	0.025854108956602	0.0590951061865189	0.0286241920590951	0.65466297322253	0.38781163434903	0.670360110803324	0.0212373037857802	0.0433979686057248	0.00554016620498615	0.0240073868882733	0.0138504155124654	0.0147737765466297
ENSMUSG00000002320.15	0.273459160629507	-2.55714848678058	-1.25241974299677	10.8595347863827	0.00494233937397035	0.0214168039538715	0.0164744645799012	0.00823723228995058	0.0164744645799012	0.0115321252059308	0.00329489291598023	0.0164744645799012	0.00164744645799012	0.014827018121911	0.00164744645799012	0.0181219110378913	0.00658978583196046	0.0395387149917628	0.0197693574958814	0.0214168039538715	0.00164744645799012	0.0197693574958814	0.0214168039538715	0.0164744645799012	0.0115321252059308	0.00988467874794069	0.00164744645799012	0.0164744645799012	0.0131795716639209	0.014827018121911	0.0131795716639209	0.00988467874794069	0.00823723228995058	0.0197693574958814	0.0527182866556837	0.0131795716639209	0.0181219110378913	0.0197693574958814	0.0263591433278418	0.0181219110378913	0.540362438220758	0.395387149917628	0.639209225700165	0.00658978583196046	0.0247116968698517	0.00658978583196046	0.00658978583196046	0.00658978583196046	0.0444810543657331
ENSMUSG00000002324.8	0.0917491206163944	-4.72660757468102	-0.199921747571244	10.7952279660287	0.00675675675675676	0.00506756756756757	0.027027027027027	0.00506756756756757	0.0118243243243243	0.0185810810810811	0.00168918918918919	0.0135135135135135	0.0152027027027027	0.0135135135135135	0.0219594594594595	0.00675675675675676	0.00337837837837838	0.0219594594594595	0.0219594594594595	0.0118243243243243	0.0118243243243243	0.0101351351351351	0.0506756756756757	0.00337837837837838	0.0287162162162162	0.0439189189189189	0.00506756756756757	0.0388513513513514	0.0101351351351351	0.0118243243243243	0.0135135135135135	0.0118243243243243	0.0185810810810811	0.035472972972973	0.0456081081081081	0.0236486486486486	0.0489864864864865	0.0135135135135135	0.0709459459459459	0.0152027027027027	0.670608108108108	0.434121621621622	0.599662162162162	0.0236486486486486	0.0287162162162162	0.00337837837837838	0.0152027027027027	0.00506756756756757	0.0101351351351351
ENSMUSG00000002325.15	0.156626328228991	-1.86597505665073	-1.04476403270576	10.539158811108	0.0171673819742489	0.0214592274678112	0.036480686695279	0.01931330472103	0.00643776824034335	0.0278969957081545	0	0.00643776824034335	0.0150214592274678	0.0300429184549356	0.0171673819742489	0.0128755364806867	0.00858369098712446	0.0150214592274678	0.0171673819742489	0.00858369098712446	0.0107296137339056	0.0171673819742489	0.0343347639484979	0.0150214592274678	0.0257510729613734	0.036480686695279	0.00214592274678112	0.0236051502145923	0.0128755364806867	0.0107296137339056	0.00858369098712446	0.00214592274678112	0.0128755364806867	0.0171673819742489	0.036480686695279	0.00858369098712446	0.0214592274678112	0.0257510729613734	0.0622317596566524	0.0107296137339056	0.598712446351931	0.465665236051502	0.605150214592275	0.0150214592274678	0.0278969957081545	0.00214592274678112	0.0278969957081545	0.0171673819742489	0.0300429184549356
ENSMUSG00000002326.6	0.0727307420202304	-4.30939495644242	0.808417033234335	10.0334230015375	0.0257879656160458	0.00573065902578797	0.0429799426934097	0.0171919770773639	0.0114613180515759	0.00859598853868195	0.00286532951289398	0.0229226361031519	0.00859598853868195	0.0200573065902579	0.00859598853868195	0.0143266475644699	0.00573065902578797	0.0401146131805158	0.0343839541547278	0.0171919770773639	0.0114613180515759	0.00859598853868195	0.0229226361031519	0.0200573065902579	0.00573065902578797	0.0114613180515759	0	0.0143266475644699	0.00859598853868195	0.00286532951289398	0.0143266475644699	0.00286532951289398	0.00859598853868195	0.0171919770773639	0.0200573065902579	0.0114613180515759	0.0343839541547278	0.0171919770773639	0.0315186246418338	0.0315186246418338	0.544412607449857	0.40974212034384	0.504297994269341	0.0143266475644699	0.0171919770773639	0	0.0429799426934097	0.0257879656160458	0.0401146131805158
ENSMUSG00000002329.7	0.112494479052149	-5.54987182578313	0.890897819046701	8.95419631038687	0.0121212121212121	0.0121212121212121	0.0242424242424242	0.0121212121212121	0.0242424242424242	0.0121212121212121	0.0181818181818182	0.0121212121212121	0.0121212121212121	0.0242424242424242	0.0121212121212121	0.0121212121212121	0.0121212121212121	0.0242424242424242	0.0181818181818182	0.0121212121212121	0.0363636363636364	0.0363636363636364	0.0242424242424242	0	0.0181818181818182	0.0121212121212121	0.00606060606060606	0.0181818181818182	0.00606060606060606	0	0.0363636363636364	0	0	0.0242424242424242	0.0242424242424242	0.0303030303030303	0.00606060606060606	0.0242424242424242	0.0424242424242424	0.0424242424242424	0.593939393939394	0.387878787878788	0.56969696969697	0.00606060606060606	0.0181818181818182	0.00606060606060606	0.0181818181818182	0.0303030303030303	0.0363636363636364
ENSMUSG00000002332.16	0.0054342233139375	-7.00326016874124	0.512219259944346	9.8811139606751	0.0286624203821656	0.0191082802547771	0.0286624203821656	0.0159235668789809	0.00955414012738853	0.0127388535031847	0.00318471337579618	0.00955414012738853	0.00955414012738853	0.0191082802547771	0.00318471337579618	0.00955414012738853	0.00318471337579618	0.0127388535031847	0.0254777070063694	0.0159235668789809	0.0127388535031847	0.00636942675159236	0.0222929936305732	0.00955414012738853	0.0127388535031847	0.00955414012738853	0.00318471337579618	0.0254777070063694	0	0.00955414012738853	0.0191082802547771	0.00955414012738853	0.00955414012738853	0.0191082802547771	0.0445859872611465	0.0127388535031847	0.0191082802547771	0.0222929936305732	0.0222929936305732	0.0286624203821656	0.595541401273885	0.43312101910828	0.582802547770701	0.0191082802547771	0.0318471337579618	0.00636942675159236	0.0222929936305732	0.0127388535031847	0.0445859872611465
ENSMUSG00000002341.8	0.331602400528401	-5.39413573155388	-0.308808078804619	11.8948177633079	0.00551615445232467	0.0118203309692671	0.0197005516154452	0.0126083530338849	0.0181245074862096	0.0228526398739165	0.00472813238770686	0.0133963750985028	0.00630417651694247	0.0212765957446809	0.0086682427107959	0.0141843971631206	0.00472813238770686	0.0149724192277384	0.0181245074862096	0.00630417651694247	0.00551615445232467	0.0220646178092987	0.0323089046493302	0.0110323089046493	0.0252167060677699	0.0362490149724192	0.00630417651694247	0.0244286840031521	0.00945626477541371	0.0181245074862096	0.0157604412923562	0.00551615445232467	0.0086682427107959	0.0102442868400315	0.037037037037037	0.00945626477541371	0.0283687943262411	0.0323089046493302	0.0409771473601261	0.020488573680063	0.63672182821119	0.531126871552403	0.625689519306541	0.0181245074862096	0.0378250591016548	0.0086682427107959	0.0228526398739165	0.0149724192277384	0.0323089046493302
ENSMUSG00000002342.17	0.163837502304518	-3.7860159037067	-0.720597747751124	10.5147140541385	0.00207900207900208	0.00415800415800416	0.0228690228690229	0.00415800415800416	0.0124740124740125	0.0311850311850312	0.00207900207900208	0.0166320166320166	0.00207900207900208	0.0103950103950104	0.0103950103950104	0.00415800415800416	0.00207900207900208	0.0187110187110187	0.0145530145530146	0.00623700623700624	0	0.0207900207900208	0.0478170478170478	0.00415800415800416	0.0145530145530146	0.0145530145530146	0.00831600831600832	0.0166320166320166	0.00623700623700624	0.0166320166320166	0.0207900207900208	0.00207900207900208	0.0124740124740125	0.0498960498960499	0.11018711018711	0.00831600831600832	0.00831600831600832	0.0166320166320166	0.0374220374220374	0.00831600831600832	0.644490644490645	0.422037422037422	0.760914760914761	0.0187110187110187	0.0436590436590437	0.0145530145530146	0.0166320166320166	0.00623700623700624	0.027027027027027
ENSMUSG00000002343.11	0.112685682177477	-5.65345091790473	0.811089114363367	10.4594316186373	0.00852878464818763	0.0213219616204691	0.0341151385927505	0.0106609808102345	0.0106609808102345	0.0106609808102345	0.00639658848614072	0.0127931769722814	0.00213219616204691	0.0191897654584222	0.00426439232409382	0.00426439232409382	0.00426439232409382	0.0149253731343284	0.0149253731343284	0.0255863539445629	0.0106609808102345	0.0149253731343284	0.0597014925373134	0.0149253731343284	0.0106609808102345	0.0106609808102345	0.00213219616204691	0.00213219616204691	0.0106609808102345	0.0170575692963753	0.0170575692963753	0.00426439232409382	0.0127931769722814	0.0319829424307036	0.0575692963752665	0.0213219616204691	0.0170575692963753	0.0319829424307036	0.0490405117270789	0.0255863539445629	0.692963752665245	0.402985074626866	0.654584221748401	0.0213219616204691	0.0533049040511727	0.00639658848614072	0.0511727078891258	0.00639658848614072	0.0319829424307036
ENSMUSG00000002345.18	0.148506731602072	-4.3658502233098	0.885102237145225	8.6724253419715	0.0247933884297521	0.0165289256198347	0.0413223140495868	0	0.00826446280991736	0.0247933884297521	0	0	0.00826446280991736	0.0413223140495868	0	0.0413223140495868	0.00826446280991736	0.0165289256198347	0.0330578512396694	0	0.00826446280991736	0.0247933884297521	0.0661157024793388	0.00826446280991736	0.00826446280991736	0	0.00826446280991736	0.0330578512396694	0	0.00826446280991736	0.0165289256198347	0.0165289256198347	0.00826446280991736	0.00826446280991736	0.0578512396694215	0.00826446280991736	0.0413223140495868	0.0330578512396694	0.0578512396694215	0	0.611570247933884	0.388429752066116	0.71900826446281	0	0.0661157024793388	0	0.0165289256198347	0.00826446280991736	0.0247933884297521
ENSMUSG00000002365.10	0.0389931181236726	-8.7105407178138	0.187538704585876	10.8049376720519	0.0268456375838926	0.0352348993288591	0.0503355704697987	0.0134228187919463	0.0184563758389262	0.0167785234899329	0.00671140939597315	0.0151006711409396	0.00335570469798658	0.0201342281879195	0.00838926174496644	0.0100671140939597	0.00838926174496644	0.023489932885906	0.0302013422818792	0.00838926174496644	0.011744966442953	0.0151006711409396	0.0352348993288591	0.00167785234899329	0.011744966442953	0.0167785234899329	0.0100671140939597	0.0167785234899329	0.00335570469798658	0.00671140939597315	0.011744966442953	0.00335570469798658	0.00335570469798658	0.011744966442953	0.0268456375838926	0.00838926174496644	0.0369127516778524	0.0352348993288591	0.0385906040268456	0.0285234899328859	0.541946308724832	0.406040268456376	0.582214765100671	0.0167785234899329	0.0268456375838926	0.00335570469798658	0.0285234899328859	0.0268456375838926	0.0184563758389262
ENSMUSG00000002372.9	-0.0111562218487862	-7.51940442561273	0.506921003719472	10.7125270004398	0.0101626016260163	0.0182926829268293	0.0426829268292683	0.0142276422764228	0.0264227642276423	0.0264227642276423	0.016260162601626	0.0040650406504065	0.00609756097560976	0.032520325203252	0.00813008130081301	0.0223577235772358	0	0.0182926829268293	0.016260162601626	0	0.0040650406504065	0.0142276422764228	0.0569105691056911	0.00813008130081301	0.0203252032520325	0.0304878048780488	0.00203252032520325	0.0121951219512195	0	0.00609756097560976	0.016260162601626	0.0101626016260163	0.0040650406504065	0.0142276422764228	0.0386178861788618	0.0040650406504065	0.0304878048780488	0.0304878048780488	0.0630081300813008	0.0203252032520325	0.611788617886179	0.491869918699187	0.640243902439024	0.024390243902439	0.0386178861788618	0.016260162601626	0.0284552845528455	0.016260162601626	0.0223577235772358
ENSMUSG00000002379.7	0.37938694101106	-8.08623666098737	0.141361104154374	8.86108690599539	0	0.0138888888888889	0.0416666666666667	0	0.0208333333333333	0.0486111111111111	0.00694444444444444	0.0208333333333333	0.00694444444444444	0.0138888888888889	0	0.00694444444444444	0.00694444444444444	0.0208333333333333	0.0347222222222222	0.0208333333333333	0	0.00694444444444444	0.0138888888888889	0.0138888888888889	0.00694444444444444	0.0277777777777778	0	0.00694444444444444	0.00694444444444444	0.0138888888888889	0.0138888888888889	0	0	0.00694444444444444	0.0347222222222222	0.00694444444444444	0.0208333333333333	0.0138888888888889	0.0208333333333333	0.0138888888888889	0.541666666666667	0.527777777777778	0.6875	0.0277777777777778	0.0416666666666667	0.0277777777777778	0.0277777777777778	0.0208333333333333	0.0902777777777778
ENSMUSG00000002393.14	-0.331182809752209	-1.85977544367492	0.545669130201137	10.2842457498297	0	0.0153452685421995	0.030690537084399	0.00255754475703325	0.00255754475703325	0.020460358056266	0.0153452685421995	0	0	0.020460358056266	0	0.010230179028133	0	0.0179028132992327	0.0179028132992327	0.0051150895140665	0	0.00767263427109974	0.0485933503836317	0.0127877237851662	0.0153452685421995	0.0332480818414322	0.020460358056266	0.00767263427109974	0.00255754475703325	0.030690537084399	0.020460358056266	0.0179028132992327	0	0.0281329923273657	0.061381074168798	0.0051150895140665	0.00255754475703325	0.0383631713554987	0.0485933503836317	0.010230179028133	0.69309462915601	0.508951406649616	0.828644501278772	0.0127877237851662	0.051150895140665	0.051150895140665	0.0127877237851662	0.00767263427109974	0.0537084398976982
ENSMUSG00000002395.14	0.149122786259172	-6.08258092033156	0.494176437028898	9.74146698640115	0.0315789473684211	0.0210526315789474	0.0491228070175439	0.00350877192982456	0.00701754385964912	0.0210526315789474	0.00350877192982456	0.00350877192982456	0.0105263157894737	0.0105263157894737	0.0175438596491228	0.0140350877192982	0	0.0210526315789474	0.0456140350877193	0.00350877192982456	0.00350877192982456	0.00350877192982456	0.0526315789473684	0.0140350877192982	0.00350877192982456	0.00701754385964912	0.0105263157894737	0.0105263157894737	0.0140350877192982	0.0175438596491228	0.0140350877192982	0.00350877192982456	0.0105263157894737	0.0210526315789474	0.0771929824561404	0.00350877192982456	0.0350877192982456	0.0315789473684211	0.0631578947368421	0.00350877192982456	0.589473684210526	0.392982456140351	0.691228070175439	0.0245614035087719	0.0350877192982456	0.0175438596491228	0.0245614035087719	0.00701754385964912	0.0210526315789474
ENSMUSG00000002396.8	0.556435742803389	-0.257469133846176	0.223652777681553	9.59432460392485	0.00909090909090909	0.0181818181818182	0.0454545454545455	0.00454545454545455	0.00454545454545455	0.00454545454545455	0	0.00454545454545455	0.0227272727272727	0.0181818181818182	0.0318181818181818	0.00454545454545455	0.00454545454545455	0.00909090909090909	0.0136363636363636	0	0.00909090909090909	0.00909090909090909	0.0590909090909091	0.0136363636363636	0.0272727272727273	0.0318181818181818	0.0272727272727273	0.0272727272727273	0.00909090909090909	0.05	0.0318181818181818	0.00454545454545455	0	0.0318181818181818	0.05	0.00454545454545455	0.00909090909090909	0.0272727272727273	0.0590909090909091	0.0227272727272727	0.695454545454545	0.504545454545455	0.709090909090909	0.0181818181818182	0.05	0.00454545454545455	0.0227272727272727	0.00909090909090909	0.0181818181818182
ENSMUSG00000002409.18	-0.0342687884596564	-5.2008073233227	0.0660367786992649	11.0161118382205	0.00634920634920635	0.0238095238095238	0.0365079365079365	0.00476190476190476	0.019047619047619	0.0142857142857143	0.00634920634920635	0.00793650793650794	0.00317460317460317	0.0253968253968254	0.00476190476190476	0.00952380952380952	0.00158730158730159	0.0285714285714286	0.019047619047619	0.00952380952380952	0.00317460317460317	0.0222222222222222	0.0444444444444444	0.00793650793650794	0.0238095238095238	0.0492063492063492	0.00952380952380952	0.026984126984127	0.00952380952380952	0.0238095238095238	0.026984126984127	0.00317460317460317	0.00793650793650794	0.0285714285714286	0.0571428571428571	0.00793650793650794	0.00634920634920635	0.0317460317460317	0.0380952380952381	0.0142857142857143	0.634920634920635	0.485714285714286	0.725396825396825	0.0126984126984127	0.0412698412698413	0.00793650793650794	0.00793650793650794	0.00634920634920635	0.0380952380952381
ENSMUSG00000002413.15	0.119176038314357	-6.13368900692047	-0.0345395783795919	11.3077700318907	0.0322981366459627	0.0161490683229814	0.022360248447205	0.0161490683229814	0.0236024844720497	0.00869565217391304	0.00248447204968944	0.0124223602484472	0.0198757763975155	0.00869565217391304	0.0062111801242236	0.0161490683229814	0.00993788819875776	0.0161490683229814	0.022360248447205	0.0260869565217391	0.0198757763975155	0.00993788819875776	0.0372670807453416	0.0149068322981366	0.0298136645962733	0.0198757763975155	0.0062111801242236	0.0149068322981366	0.00745341614906832	0.00496894409937888	0.0136645962732919	0.00372670807453416	0.00869565217391304	0.0173913043478261	0.0211180124223602	0.0149068322981366	0.0260869565217391	0.0236024844720497	0.0335403726708075	0.0260869565217391	0.551552795031056	0.439751552795031	0.473291925465839	0.0186335403726708	0.0260869565217391	0.0062111801242236	0.0111801242236025	0.0198757763975155	0.0347826086956522
ENSMUSG00000002416.13	-0.856038922800078	-3.39372365069536	4.15092103832635	8.31741261376487	0	0	0	0	0.00943396226415094	0.0188679245283019	0	0	0	0.00943396226415094	0.00943396226415094	0.00943396226415094	0	0.0188679245283019	0.0188679245283019	0.0188679245283019	0	0.0188679245283019	0.0471698113207547	0.0188679245283019	0.00943396226415094	0.0188679245283019	0	0.0377358490566038	0.00943396226415094	0.0283018867924528	0.0377358490566038	0.0188679245283019	0	0.0283018867924528	0.0377358490566038	0.0188679245283019	0.0188679245283019	0.0377358490566038	0.0283018867924528	0.0377358490566038	0.679245283018868	0.509433962264151	0.575471698113208	0	0	0.0283018867924528	0.0283018867924528	0.0377358490566038	0.0377358490566038
ENSMUSG00000002428.12	-0.114828648885542	-8.23654752558599	-0.123750853113911	11.5569849575945	0.0438247011952191	0.0119521912350598	0.0358565737051793	0.0338645418326693	0.0229083665338645	0.00597609561752988	0.00896414342629482	0.0258964143426295	0.0249003984063745	0.00896414342629482	0.0099601593625498	0.0189243027888446	0.0119521912350598	0.0159362549800797	0.0258964143426295	0.0328685258964143	0.0129482071713147	0.00896414342629482	0.0278884462151394	0.0159362549800797	0.0159362549800797	0.00796812749003984	0.00398406374501992	0.0189243027888446	0.00697211155378486	0.00298804780876494	0.00298804780876494	0.0049800796812749	0.00697211155378486	0.0049800796812749	0.0129482071713147	0.0209163346613546	0.0468127490039841	0.0199203187250996	0.0278884462151394	0.0308764940239044	0.466135458167331	0.388446215139442	0.369521912350598	0.0219123505976096	0.0099601593625498	0.00099601593625498	0.0209163346613546	0.0298804780876494	0.0129482071713147
ENSMUSG00000002455.14	-0.145239286302103	-9.27759766749513	0.535234810851268	11.4655664048094	0.0265392781316348	0.024416135881104	0.0477707006369427	0.0180467091295117	0.0148619957537155	0.0148619957537155	0.00106157112526539	0.0148619957537155	0.0116772823779193	0.00955414012738853	0.0191082802547771	0.0106157112526539	0.00212314225053079	0.0233545647558386	0.024416135881104	0.0180467091295117	0.00849256900212314	0.00636942675159236	0.0286624203821656	0.0148619957537155	0.0116772823779193	0.0169851380042463	0.00530785562632696	0.0159235668789809	0.0159235668789809	0.00849256900212314	0.0127388535031847	0.0106157112526539	0.0138004246284501	0.00743099787685775	0.0435244161358811	0.0127388535031847	0.0360934182590234	0.0180467091295117	0.0605095541401274	0.0329087048832272	0.59447983014862	0.41932059447983	0.552016985138004	0.029723991507431	0.0360934182590234	0.00636942675159236	0.0329087048832272	0.00955414012738853	0.0106157112526539
ENSMUSG00000002458.13	0.220348341872769	-4.35181765670162	0.32762697814004	9.61470984411521	0.00921658986175115	0.0138248847926267	0.0276497695852535	0.00921658986175115	0.0138248847926267	0.0184331797235023	0.00460829493087558	0.00460829493087558	0	0.0414746543778802	0.00921658986175115	0.00921658986175115	0	0.0184331797235023	0.0276497695852535	0	0.0230414746543779	0.0138248847926267	0.0368663594470046	0.0184331797235023	0.032258064516129	0.0460829493087558	0	0.0184331797235023	0.0184331797235023	0.0184331797235023	0.0184331797235023	0.00460829493087558	0.00460829493087558	0.0184331797235023	0.0276497695852535	0.00921658986175115	0.032258064516129	0.032258064516129	0.0599078341013825	0.00921658986175115	0.571428571428571	0.488479262672811	0.663594470046083	0.0276497695852535	0.0184331797235023	0.00460829493087558	0.0138248847926267	0.00460829493087558	0.00921658986175115
ENSMUSG00000002477.5	-0.27619273454255	-8.7322916711546	0.0671570385682846	9.14720492494223	0.0333333333333333	0.025	0.05	0.0166666666666667	0.05	0.0166666666666667	0	0.00833333333333333	0.0666666666666667	0.0166666666666667	0.00833333333333333	0.0166666666666667	0	0.00833333333333333	0.0333333333333333	0.0333333333333333	0.00833333333333333	0.00833333333333333	0.00833333333333333	0.0166666666666667	0.00833333333333333	0	0	0.0333333333333333	0.025	0	0.0166666666666667	0.0166666666666667	0.025	0.00833333333333333	0.00833333333333333	0.0166666666666667	0.05	0.00833333333333333	0	0.025	0.525	0.441666666666667	0.358333333333333	0.00833333333333333	0	0	0.0166666666666667	0.0416666666666667	0.0333333333333333
ENSMUSG00000002486.15	-0.10288180294272	-5.23774358061056	0.492285153263869	10.5459297690855	0.0220883534136546	0.0200803212851406	0.0602409638554217	0.00401606425702811	0.00602409638554217	0.0120481927710843	0.00200803212851406	0	0.0100401606425703	0.00803212851405622	0.0421686746987952	0.00803212851405622	0.00200803212851406	0.0160642570281124	0.0261044176706827	0.00803212851405622	0.00803212851405622	0.0220883534136546	0.108433734939759	0.00602409638554217	0	0.00803212851405622	0	0	0.0100401606425703	0.0261044176706827	0.0321285140562249	0	0.00200803212851406	0.0261044176706827	0.0642570281124498	0.0140562248995984	0.0461847389558233	0.0140562248995984	0.144578313253012	0.00803212851405622	0.666666666666667	0.319277108433735	0.781124497991968	0.0200803212851406	0.0421686746987952	0.0160642570281124	0.0120481927710843	0.00200803212851406	0.00803212851405622
ENSMUSG00000002496.10	0.0371663022025893	-8.5781230391078	-0.643994812145665	12.4304525516655	0.00951847704367301	0.019036954087346	0.038073908174692	0.0117581187010078	0.0162374020156775	0.0201567749160134	0.00335946248600224	0.00951847704367301	0.0106382978723404	0.0223964165733483	0.013437849944009	0.0100783874580067	0.00447928331466965	0.0296752519596865	0.0195968645016797	0.0151175811870101	0.00503919372900336	0.0184770436730123	0.0319148936170213	0.00951847704367301	0.0156774916013438	0.0223964165733483	0.00503919372900336	0.0179171332586786	0.00783874580067189	0.0106382978723404	0.0139977603583427	0.00559910414333707	0.00727883538633819	0.0246360582306831	0.0548712206047032	0.013437849944009	0.0235162374020157	0.0307950727883539	0.0431131019036954	0.0179171332586786	0.56494960806271	0.420492721164614	0.655095184770437	0.0151175811870101	0.0313549832026876	0.00559910414333707	0.0184770436730123	0.0111982082866741	0.019036954087346
ENSMUSG00000002504.15	-0.0295204872276944	-6.35319766187492	1.36183541850466	10.0980320829605	0.0029585798816568	0.0266272189349112	0.0384615384615385	0.0118343195266272	0.0029585798816568	0.014792899408284	0.00591715976331361	0.014792899408284	0.00591715976331361	0.00591715976331361	0.00887573964497041	0.0177514792899408	0.0029585798816568	0.014792899408284	0.00887573964497041	0.0029585798816568	0.00591715976331361	0.0207100591715976	0.0414201183431953	0.0177514792899408	0.029585798816568	0.0266272189349112	0.0029585798816568	0.014792899408284	0.0207100591715976	0.0236686390532544	0.0355029585798817	0.00887573964497041	0	0.0177514792899408	0.0473372781065089	0.00887573964497041	0.014792899408284	0.0325443786982249	0.0798816568047337	0.0177514792899408	0.701183431952663	0.476331360946746	0.710059171597633	0.0118343195266272	0.0355029585798817	0.00887573964497041	0.014792899408284	0.00591715976331361	0.0532544378698225
ENSMUSG00000002524.17	-0.0571550769347299	-6.09518987526525	0.590531752075276	10.813781191217	0.0123893805309735	0.0176991150442478	0.0442477876106195	0.00530973451327434	0.0230088495575221	0.00884955752212389	0.0106194690265487	0.00884955752212389	0.00353982300884956	0.0141592920353982	0.00530973451327434	0.00707964601769911	0.00530973451327434	0.0336283185840708	0.0371681415929204	0.0141592920353982	0.0176991150442478	0.00884955752212389	0.0513274336283186	0.00353982300884956	0.0141592920353982	0.0283185840707965	0.00530973451327434	0.0194690265486726	0.00353982300884956	0.00884955752212389	0.0106194690265487	0.00176991150442478	0.00707964601769911	0.0212389380530973	0.031858407079646	0.00176991150442478	0.0283185840707965	0.0212389380530973	0.047787610619469	0.0176991150442478	0.633628318584071	0.435398230088496	0.623008849557522	0.031858407079646	0.0424778761061947	0.0176991150442478	0.0389380530973451	0.0247787610619469	0.0283185840707965
ENSMUSG00000002546.16	-0.143231449448022	-7.32367392568022	-0.135592407962009	11.642051692928	0.0175267770204479	0.0223953261927945	0.0467380720545277	0.0136319376825706	0.00778967867575463	0.0165530671859786	0.00486854917234664	0.00973709834469328	0.00778967867575463	0.0243427458617332	0.0136319376825706	0.0107108081791626	0.00486854917234664	0.0107108081791626	0.0204479065238559	0.00778967867575463	0.0185004868549172	0.00876338851022395	0.0944498539435248	0.0116845180136319	0.0107108081791626	0.0136319376825706	0.00292112950340798	0.0136319376825706	0.0068159688412853	0.00876338851022395	0.0146056475170399	0.0068159688412853	0.0107108081791626	0.0204479065238559	0.068159688412853	0.0107108081791626	0.0253164556962025	0.0272638753651412	0.110029211295034	0.0116845180136319	0.668938656280428	0.346640701071081	0.672833495618306	0.0262901655306719	0.0311587147030185	0.0068159688412853	0.0204479065238559	0.0116845180136319	0.0116845180136319
ENSMUSG00000002550.16	0.186777918716512	-5.9536422357045	-1.26004161689814	10.007027266894	0.0105633802816901	0.0211267605633803	0.0457746478873239	0.0105633802816901	0.00704225352112676	0.028169014084507	0.00352112676056338	0.0176056338028169	0.00704225352112676	0.0176056338028169	0.0140845070422535	0.00352112676056338	0	0.0422535211267606	0.0211267605633803	0.00352112676056338	0.00704225352112676	0.0316901408450704	0.0352112676056338	0.00352112676056338	0.0176056338028169	0.0176056338028169	0.0140845070422535	0.0105633802816901	0.0140845070422535	0.0176056338028169	0.0176056338028169	0.00352112676056338	0	0.0140845070422535	0.0528169014084507	0	0.00704225352112676	0.0352112676056338	0.0492957746478873	0.0387323943661972	0.609154929577465	0.394366197183099	0.711267605633803	0	0.028169014084507	0.00704225352112676	0.0246478873239437	0.0211267605633803	0.0387323943661972
ENSMUSG00000002578.18	0.795027349942707	-5.25195873972839	-2.51735768115375	11.0940776856719	0.00851788756388416	0.0187393526405451	0.0357751277683135	0.010221465076661	0.0119250425894378	0.0187393526405451	0	0.0119250425894378	0.00340715502555366	0.0289608177172061	0.00511073253833049	0.0136286201022147	0.00340715502555366	0.0187393526405451	0.0187393526405451	0.00681431005110733	0.0119250425894378	0.0391822827938671	0.0238500851788756	0.00681431005110733	0.0255536626916525	0.0408858603066439	0.00511073253833049	0.020442930153322	0.00511073253833049	0.020442930153322	0.0221465076660988	0.010221465076661	0.00511073253833049	0.0272572402044293	0.030664395229983	0.0119250425894378	0.0238500851788756	0.0289608177172061	0.0477001703577513	0.0238500851788756	0.61839863713799	0.473594548551959	0.660988074957411	0.00851788756388416	0.0221465076660988	0	0.00340715502555366	0.010221465076661	0.0408858603066439
ENSMUSG00000002580.7	-0.0184828655974913	-7.079918979244	1.27277770908049	8.44708322620965	0.0172413793103448	0.00862068965517241	0.0258620689655172	0.0258620689655172	0.00862068965517241	0.0172413793103448	0	0	0.00862068965517241	0.0258620689655172	0	0.0172413793103448	0	0.0431034482758621	0.0172413793103448	0.0258620689655172	0	0.00862068965517241	0.00862068965517241	0	0.00862068965517241	0.0344827586206897	0.0172413793103448	0.0344827586206897	0.0172413793103448	0	0.00862068965517241	0	0	0.0172413793103448	0.0431034482758621	0	0.0344827586206897	0.00862068965517241	0.112068965517241	0	0.629310344827586	0.439655172413793	0.672413793103448	0.00862068965517241	0.0258620689655172	0.0258620689655172	0.00862068965517241	0.0344827586206897	0.0258620689655172
ENSMUSG00000002602.16	0.0170461781317036	-5.14759172067276	-0.940900154538128	11.3815429511846	0.00674915635545557	0.0191226096737908	0.0258717660292463	0.00674915635545557	0.0146231721034871	0.031496062992126	0.00224971878515186	0.0101237345331834	0.00899887514060742	0.015748031496063	0.00899887514060742	0.0146231721034871	0.00337457817772778	0.0168728908886389	0.0213723284589426	0.0078740157480315	0.0134983127109111	0.0179977502812148	0.031496062992126	0.0078740157480315	0.0202474690663667	0.0269966254218223	0.0078740157480315	0.0303712035995501	0.00899887514060742	0.00674915635545557	0.0202474690663667	0.00449943757030371	0.0112485939257593	0.0247469066366704	0.0506186726659168	0.0146231721034871	0.0292463442069741	0.0281214848143982	0.0393700787401575	0.0213723284589426	0.641169853768279	0.46119235095613	0.635545556805399	0.00899887514060742	0.031496062992126	0.00224971878515186	0.0236220472440945	0.0224971878515186	0.0202474690663667
ENSMUSG00000002603.15	-0.138520469944495	-4.42483205279698	-0.679119497431935	10.3597495603223	0.0255754475703325	0.0383631713554987	0.0255754475703325	0.0051150895140665	0.0051150895140665	0.0230179028132992	0.00767263427109974	0.0051150895140665	0.0051150895140665	0.030690537084399	0.010230179028133	0.00767263427109974	0.0051150895140665	0.0281329923273657	0.0179028132992327	0.010230179028133	0.00767263427109974	0.020460358056266	0.0281329923273657	0.00767263427109974	0.0153452685421995	0.0434782608695652	0.0230179028132992	0.00255754475703325	0.00255754475703325	0.0179028132992327	0.0281329923273657	0.010230179028133	0.010230179028133	0.0255754475703325	0.0588235294117647	0.010230179028133	0.0179028132992327	0.0383631713554987	0.0383631713554987	0.00767263427109974	0.578005115089514	0.437340153452685	0.736572890025575	0.00767263427109974	0.0255754475703325	0.010230179028133	0.0127877237851662	0.0127877237851662	0.020460358056266
ENSMUSG00000002608.8	-0.0178771728222976	-4.19106935405619	0.897799856096906	10	0.00586510263929619	0.0117302052785924	0.0175953079178886	0.00586510263929619	0.0146627565982405	0.0117302052785924	0.00879765395894428	0.00586510263929619	0.00293255131964809	0.0234604105571848	0.0146627565982405	0.0117302052785924	0.00293255131964809	0.0146627565982405	0.0117302052785924	0.00586510263929619	0.0146627565982405	0.0175953079178886	0.0527859237536657	0.00586510263929619	0.0117302052785924	0.0117302052785924	0.0146627565982405	0.0263929618768328	0.00586510263929619	0.0205278592375367	0.0205278592375367	0.0205278592375367	0.00293255131964809	0.0175953079178886	0.0557184750733138	0.00293255131964809	0.0234604105571848	0.0498533724340176	0.111436950146628	0.0293255131964809	0.700879765395894	0.419354838709677	0.700879765395894	0.0205278592375367	0.0469208211143695	0.00293255131964809	0.0146627565982405	0.0117302052785924	0.032258064516129
ENSMUSG00000002617.14	-0.107867570519792	-5.09627938248924	-0.582452027668921	11.2240016741981	0.101631116687578	0.0112923462986198	0.0225846925972397	0.0238393977415307	0.0263488080301129	0.00376411543287327	0	0.0238393977415307	0.0464240903387704	0.00752823086574655	0.0112923462986198	0.0250941028858218	0.0100376411543287	0.0150564617314931	0.0163111668757842	0.0250941028858218	0.0200752823086575	0.0188205771643664	0.0213299874529486	0.0539523212045169	0.00125470514429109	0.00501882057716437	0	0.0238393977415307	0.00125470514429109	0	0.00125470514429109	0.00125470514429109	0.00752823086574655	0.00501882057716437	0.00376411543287327	0.027603513174404	0.0489335006273526	0.0125470514429109	0.0338770388958595	0.0188205771643664	0.401505646173149	0.381430363864492	0.308657465495609	0.0112923462986198	0.00752823086574655	0	0.00627352572145546	0.027603513174404	0.0100376411543287
ENSMUSG00000002625.10	-0.150397039721033	-5.51009341158618	-0.365887371870757	11.0457596613827	0.0171339563862928	0.0218068535825545	0.0451713395638629	0.00778816199376947	0.0171339563862928	0.0249221183800623	0.00467289719626168	0.014018691588785	0.0109034267912773	0.0218068535825545	0.00778816199376947	0.014018691588785	0.00311526479750779	0.0155763239875389	0.0420560747663551	0.00623052959501558	0.0171339563862928	0.0109034267912773	0.0358255451713396	0.00311526479750779	0.0186915887850467	0.0155763239875389	0.00778816199376947	0.0109034267912773	0.0124610591900312	0.00934579439252336	0.014018691588785	0.00778816199376947	0	0.014018691588785	0.0186915887850467	0.0109034267912773	0.0327102803738318	0.043613707165109	0.0638629283489097	0.0280373831775701	0.574766355140187	0.454828660436137	0.607476635514019	0.0109034267912773	0.0358255451713396	0.00467289719626168	0.0155763239875389	0.0202492211838006	0.0420560747663551
ENSMUSG00000002635.11	-0.254742292249339	-4.90823840003203	1.8140448241613	10.0980320829605	0.00821917808219178	0.00547945205479452	0.0246575342465753	0.0136986301369863	0.010958904109589	0.010958904109589	0.0191780821917808	0.0164383561643836	0.00821917808219178	0.0273972602739726	0.010958904109589	0.0219178082191781	0	0.00273972602739726	0.0191780821917808	0.00821917808219178	0.010958904109589	0.00273972602739726	0.0547945205479452	0.00547945205479452	0.0273972602739726	0.0191780821917808	0.0191780821917808	0.0164383561643836	0.00273972602739726	0.00821917808219178	0.00547945205479452	0.00547945205479452	0.010958904109589	0.0164383561643836	0.0356164383561644	0.0273972602739726	0.0301369863013699	0.0301369863013699	0.0410958904109589	0.0246575342465753	0.608219178082192	0.479452054794521	0.589041095890411	0.0136986301369863	0.0246575342465753	0.010958904109589	0.0219178082191781	0.0164383561643836	0.0301369863013699
ENSMUSG00000002658.9	-0.149938686767521	-9.19677476560426	-0.0606053713474543	10.5774288280357	0.0196463654223969	0.0216110019646365	0.100196463654224	0.00982318271119843	0.0255402750491159	0.0235756385068762	0.00392927308447937	0.00589390962671906	0.00392927308447937	0.0412573673870334	0.0117878192534381	0.0235756385068762	0.00196463654223969	0.00589390962671906	0.0216110019646365	0.0117878192534381	0.00196463654223969	0.00589390962671906	0.0392927308447937	0.00196463654223969	0.0176817288801572	0.0196463654223969	0	0.0137524557956778	0.00589390962671906	0.0235756385068762	0.0216110019646365	0.00392927308447937	0.00785854616895874	0.0137524557956778	0.0275049115913556	0.00392927308447937	0.0255402750491159	0.0333988212180747	0.0962671905697446	0.037328094302554	0.567779960707269	0.428290766208251	0.679764243614931	0.0196463654223969	0.0235756385068762	0.00785854616895874	0.0196463654223969	0.00196463654223969	0.0275049115913556
ENSMUSG00000002660.8	-0.0222843342364507	-5.17375210555318	1.10934334978391	9.67948009950545	0.00732600732600733	0.0146520146520147	0.0256410256410256	0.00366300366300366	0.0146520146520147	0.00732600732600733	0.0146520146520147	0.0146520146520147	0.00732600732600733	0.032967032967033	0.0146520146520147	0.00732600732600733	0.00732600732600733	0.0512820512820513	0.0402930402930403	0.010989010989011	0.00732600732600733	0.010989010989011	0.043956043956044	0.0146520146520147	0.0146520146520147	0.0293040293040293	0.021978021978022	0.010989010989011	0.00732600732600733	0.021978021978022	0.010989010989011	0	0.00732600732600733	0.010989010989011	0.0512820512820513	0.00366300366300366	0.0146520146520147	0.032967032967033	0.0402930402930403	0.00732600732600733	0.58974358974359	0.457875457875458	0.714285714285714	0.00732600732600733	0.0476190476190476	0.010989010989011	0.0293040293040293	0.0183150183150183	0.0293040293040293
ENSMUSG00000002661.14	-0.463750687480908	-5.12612216852051	2.35422626773163	9.38154295118458	0.0045045045045045	0	0.0135135135135135	0	0.0135135135135135	0.0045045045045045	0.0045045045045045	0	0.0045045045045045	0.018018018018018	0.0225225225225225	0.00900900900900901	0	0.027027027027027	0.018018018018018	0.00900900900900901	0	0.00900900900900901	0.0315315315315315	0.027027027027027	0.036036036036036	0.00900900900900901	0	0.027027027027027	0.00900900900900901	0.0315315315315315	0.036036036036036	0.0045045045045045	0.0135135135135135	0.00900900900900901	0.0585585585585586	0.0135135135135135	0.0315315315315315	0.036036036036036	0.0630630630630631	0.0135135135135135	0.662162162162162	0.481981981981982	0.644144144144144	0.00900900900900901	0.027027027027027	0.018018018018018	0.00900900900900901	0.00900900900900901	0.036036036036036
ENSMUSG00000002668.8	0.395698279450363	-2.4363492989725	-1.21500665900904	11.211888294546	0	0.0161290322580645	0	0	0.032258064516129	0	0	0	0	0	0.0483870967741935	0	0.0161290322580645	0.0161290322580645	0.0645161290322581	0	0	0	0.0645161290322581	0.0161290322580645	0.032258064516129	0.0967741935483871	0	0.0483870967741935	0	0	0.0161290322580645	0	0	0	0.032258064516129	0	0.0645161290322581	0.0483870967741935	0.0483870967741935	0.0161290322580645	0.580645161290323	0.435483870967742	0.693548387096774	0	0.032258064516129	0	0.0161290322580645	0.0161290322580645	0.0161290322580645
ENSMUSG00000002679.14	0.173136802321253	-6.37272040650297	0.92058263619821	9.5352753766208	0.0566801619433198	0.0161943319838057	0.0202429149797571	0.0161943319838057	0.00809716599190283	0	0.00404858299595142	0.0161943319838057	0.0242914979757085	0.0202429149797571	0.0121457489878543	0.00809716599190283	0.00809716599190283	0.0404858299595142	0.0202429149797571	0.0242914979757085	0.0242914979757085	0.0121457489878543	0.0526315789473684	0.0121457489878543	0.0242914979757085	0.0161943319838057	0	0.0283400809716599	0.0161943319838057	0	0.00404858299595142	0.00404858299595142	0	0.00809716599190283	0.0202429149797571	0.0161943319838057	0.0364372469635627	0.0161943319838057	0.0404858299595142	0.0323886639676113	0.530364372469636	0.356275303643725	0.453441295546559	0.0121457489878543	0.00404858299595142	0.0121457489878543	0.0283400809716599	0.0242914979757085	0.00404858299595142
ENSMUSG00000002718.14	0.0776199193129031	-8.99607535778811	0.328088155241905	11.5102696708982	0.0349794238683128	0.0226337448559671	0.0246913580246914	0.0329218106995885	0.0226337448559671	0.0123456790123457	0.00411522633744856	0.0164609053497942	0.0102880658436214	0.00720164609053498	0.0113168724279835	0.0154320987654321	0.0123456790123457	0.0257201646090535	0.0216049382716049	0.0360082304526749	0.0133744855967078	0.0123456790123457	0.0329218106995885	0.0123456790123457	0.0133744855967078	0.00720164609053498	0.00308641975308642	0.0236625514403292	0.00411522633744856	0.00308641975308642	0.00411522633744856	0.00102880658436214	0.0113168724279835	0.0236625514403292	0.0349794238683128	0.0174897119341564	0.0462962962962963	0.0102880658436214	0.0288065843621399	0.0339506172839506	0.496913580246914	0.327160493827161	0.424897119341564	0.0236625514403292	0.0154320987654321	0.00205761316872428	0.0318930041152263	0.0113168724279835	0.00823045267489712
ENSMUSG00000002728.14	0.0349590916851826	-4.99184297208925	-0.365360639234044	9.45532722030456	0.0279329608938547	0.0223463687150838	0.0111731843575419	0.0111731843575419	0.0167597765363128	0.0111731843575419	0.00558659217877095	0.0111731843575419	0.0111731843575419	0.00558659217877095	0.0279329608938547	0.00558659217877095	0.00558659217877095	0.0167597765363128	0.0335195530726257	0.0279329608938547	0.00558659217877095	0.00558659217877095	0.0111731843575419	0.0167597765363128	0.0167597765363128	0.00558659217877095	0	0.0335195530726257	0	0.0111731843575419	0.00558659217877095	0.00558659217877095	0.0111731843575419	0.0167597765363128	0.00558659217877095	0.0279329608938547	0.0614525139664804	0.0223463687150838	0.0391061452513966	0.0279329608938547	0.541899441340782	0.374301675977654	0.491620111731844	0.0167597765363128	0.0279329608938547	0.00558659217877095	0.0279329608938547	0.0167597765363128	0.0223463687150838
ENSMUSG00000002731.6	0.171775840287867	-6.16752675554015	0.12777844015992	9.8811139606751	0.0222929936305732	0.0286624203821656	0.0477707006369427	0.0222929936305732	0.0159235668789809	0.0254777070063694	0.00955414012738853	0.0127388535031847	0.0159235668789809	0.0127388535031847	0.0159235668789809	0.0286624203821656	0.0222929936305732	0.0159235668789809	0.0159235668789809	0.0286624203821656	0.00955414012738853	0.0254777070063694	0.035031847133758	0.0159235668789809	0.0127388535031847	0.00636942675159236	0.0191082802547771	0.0191082802547771	0.00318471337579618	0.00318471337579618	0	0.00318471337579618	0.00636942675159236	0.0191082802547771	0.0254777070063694	0.0127388535031847	0.0318471337579618	0.0159235668789809	0.0382165605095541	0.00955414012738853	0.496815286624204	0.43312101910828	0.531847133757962	0.0222929936305732	0.0286624203821656	0.00636942675159236	0.0254777070063694	0.0191082802547771	0.0254777070063694
ENSMUSG00000002732.14	0.280066942876957	-2.85545096855196	-0.080198648286554	9.38586240064146	0.0547945205479452	0.0091324200913242	0.045662100456621	0.0319634703196347	0.0182648401826484	0.0045662100456621	0.0045662100456621	0.0091324200913242	0.0091324200913242	0.0228310502283105	0.0091324200913242	0	0.0228310502283105	0.0045662100456621	0.0228310502283105	0.0273972602739726	0.0228310502283105	0.0182648401826484	0.0136986301369863	0.0136986301369863	0.0136986301369863	0.0136986301369863	0.0045662100456621	0.0136986301369863	0	0	0.0091324200913242	0.0091324200913242	0.0182648401826484	0.0091324200913242	0.0136986301369863	0.0182648401826484	0.0639269406392694	0.045662100456621	0.0228310502283105	0.0319634703196347	0.525114155251142	0.328767123287671	0.452054794520548	0.0273972602739726	0.0045662100456621	0	0.0228310502283105	0.0273972602739726	0.0273972602739726
ENSMUSG00000002733.8	0.217738155477503	-5.81940564777565	-2.42229154037518	9.80574387215162	0.0335570469798658	0.0201342281879195	0.023489932885906	0.0167785234899329	0.023489932885906	0.0268456375838926	0.00671140939597315	0.00335570469798658	0.0167785234899329	0.0201342281879195	0.0134228187919463	0.0201342281879195	0.00671140939597315	0.0201342281879195	0.0369127516778524	0.0100671140939597	0.00671140939597315	0.0134228187919463	0.0302013422818792	0.0167785234899329	0.0100671140939597	0.023489932885906	0.00671140939597315	0.0335570469798658	0.0100671140939597	0.0100671140939597	0	0.00671140939597315	0	0.0201342281879195	0.0335570469798658	0.0201342281879195	0.0369127516778524	0.023489932885906	0.0469798657718121	0.023489932885906	0.516778523489933	0.449664429530201	0.553691275167785	0.0201342281879195	0.0335570469798658	0.00671140939597315	0	0.0134228187919463	0
ENSMUSG00000002741.9	-0.212183340315759	-7.22444560644433	0.809393634322101	9.2240016741981	0.050251256281407	0.0150753768844221	0.0301507537688442	0	0.0201005025125628	0.0201005025125628	0	0.0050251256281407	0.0150753768844221	0.0201005025125628	0.0050251256281407	0.0351758793969849	0.0050251256281407	0.0150753768844221	0.0251256281407035	0.0150753768844221	0.0150753768844221	0.0100502512562814	0.0351758793969849	0.0050251256281407	0.0050251256281407	0.0100502512562814	0.0100502512562814	0.0050251256281407	0.0100502512562814	0.0050251256281407	0.0100502512562814	0	0.0050251256281407	0.0050251256281407	0.050251256281407	0.0251256281407035	0.0402010050251256	0.0351758793969849	0.0301507537688442	0.0301507537688442	0.532663316582915	0.371859296482412	0.592964824120603	0.0100502512562814	0.0251256281407035	0.0100502512562814	0.0201005025125628	0.0100502512562814	0.0201005025125628
ENSMUSG00000002748.7	-0.0351778416439048	-7.45473179066085	-0.319612693587491	12.1166688559671	0.0432432432432432	0.0148648648648649	0.0655405405405405	0.0195945945945946	0.0128378378378378	0.0121621621621622	0.00202702702702703	0.0101351351351351	0.0182432432432432	0.0108108108108108	0.0195945945945946	0.0175675675675676	0.00337837837837838	0.0135135135135135	0.0209459459459459	0.0141891891891892	0.0114864864864865	0.0148648648648649	0.0263513513513514	0.0108108108108108	0.0168918918918919	0.00945945945945946	0.00675675675675676	0.0195945945945946	0.00743243243243243	0.0101351351351351	0.0155405405405405	0.00540540540540541	0.0101351351351351	0.0162162162162162	0.0364864864864865	0.0148648648648649	0.0527027027027027	0.025	0.0641891891891892	0.027027027027027	0.55472972972973	0.370945945945946	0.541891891891892	0.0155405405405405	0.0209459459459459	0.0027027027027027	0.0175675675675676	0.0114864864864865	0.0162162162162162
ENSMUSG00000002763.16	-0.136002768606085	-6.5178842420628	0.371119380022955	11.525031345124	0.00509164969450102	0.00712830957230143	0.0162932790224033	0.00509164969450102	0.0132382892057026	0.0193482688391039	0.00712830957230143	0.00814663951120163	0.00814663951120163	0.0234215885947047	0.0122199592668024	0.0132382892057026	0	0.0142566191446029	0.00814663951120163	0.00305498981670061	0.00712830957230143	0.0122199592668024	0.0325865580448065	0.00814663951120163	0.0162932790224033	0.0315682281059063	0.0193482688391039	0.0183299389002037	0.0122199592668024	0.0162932790224033	0.0244399185336049	0.00509164969450102	0.00916496945010183	0.0356415478615071	0.0824847250509165	0.00916496945010183	0.0132382892057026	0.0234215885947047	0.0468431771894094	0.0173116089613035	0.707739307535642	0.507128309572301	0.686354378818737	0.0162932790224033	0.0427698574338086	0.0162932790224033	0.0264765784114053	0.0244399185336049	0.0244399185336049
ENSMUSG00000002767.13	0.00278501713229984	-6.54238192491295	0.719253194832679	9.84862294042934	0.00651465798045603	0.0358306188925081	0.0586319218241042	0.00977198697068404	0.0162866449511401	0.00977198697068404	0.00651465798045603	0.00977198697068404	0	0.0130293159609121	0.0195439739413681	0.0162866449511401	0.00977198697068404	0.0260586319218241	0.0260586319218241	0.0162866449511401	0.00977198697068404	0.00651465798045603	0.0293159609120521	0.0162866449511401	0.0228013029315961	0.0162866449511401	0.00651465798045603	0.0195439739413681	0.0162866449511401	0.0293159609120521	0.0260586319218241	0.00325732899022801	0.00651465798045603	0.00977198697068404	0.0488599348534202	0.00977198697068404	0.0130293159609121	0.0130293159609121	0.0195439739413681	0.00977198697068404	0.60586319218241	0.501628664495114	0.618892508143322	0.0260586319218241	0.0390879478827362	0.0162866449511401	0.0260586319218241	0.0162866449511401	0.0293159609120521
ENSMUSG00000002768.8	0.0498156827208488	-7.65766889410346	0.897878567131799	9.09275714091985	0.0114285714285714	0	0.00571428571428571	0.0114285714285714	0.0114285714285714	0.00571428571428571	0.00571428571428571	0.0114285714285714	0	0.0285714285714286	0.00571428571428571	0.0114285714285714	0	0.0285714285714286	0.0228571428571429	0	0.0228571428571429	0.00571428571428571	0.0457142857142857	0.0171428571428571	0.04	0.0228571428571429	0	0.04	0	0	0.0171428571428571	0.00571428571428571	0.00571428571428571	0.0114285714285714	0.0228571428571429	0.00571428571428571	0.0742857142857143	0.04	0.0685714285714286	0.0342857142857143	0.748571428571429	0.468571428571429	0.52	0.0457142857142857	0.04	0	0.0285714285714286	0.04	0.0171428571428571
ENSMUSG00000002769.9	-0.489722261398109	-0.49123387958459	-1.21187970183127	9.78626962764847	0.0170068027210884	0.0272108843537415	0.0408163265306122	0.00340136054421769	0.0170068027210884	0.0170068027210884	0.0136054421768707	0.00340136054421769	0.00340136054421769	0.0306122448979592	0.0102040816326531	0.0102040816326531	0	0.0238095238095238	0.0204081632653061	0.0102040816326531	0	0.0272108843537415	0.0238095238095238	0.00340136054421769	0.0136054421768707	0.0136054421768707	0.00680272108843537	0.00680272108843537	0.00340136054421769	0.0170068027210884	0.0136054421768707	0.0102040816326531	0.00340136054421769	0.0136054421768707	0.0476190476190476	0.0136054421768707	0.0136054421768707	0.0612244897959184	0.0238095238095238	0.0170068027210884	0.571428571428571	0.421768707482993	0.738095238095238	0.0204081632653061	0.0272108843537415	0.0170068027210884	0.00680272108843537	0.00680272108843537	0.0374149659863946
ENSMUSG00000002778.14	0.101263289524346	-5.99276898743501	0.397777738634728	9.32192809488736	0.0140845070422535	0.0234741784037559	0.0375586854460094	0.00469483568075117	0.00938967136150235	0.0375586854460094	0.00938967136150235	0.0187793427230047	0	0.0234741784037559	0	0	0.00469483568075117	0.0563380281690141	0.0187793427230047	0.0140845070422535	0.00469483568075117	0.0140845070422535	0.00938967136150235	0.00938967136150235	0.00469483568075117	0	0.00469483568075117	0.00938967136150235	0.0140845070422535	0.00469483568075117	0.00469483568075117	0.00469483568075117	0.00469483568075117	0.0563380281690141	0.0610328638497653	0	0	0.0234741784037559	0.028169014084507	0.00938967136150235	0.455399061032864	0.333333333333333	0.727699530516432	0.00938967136150235	0.00938967136150235	0.00938967136150235	0.0375586854460094	0.00469483568075117	0.0187793427230047
ENSMUSG00000002781.19	0.27687349754417	-4.47217591709528	0.488626452061669	10.4367115421372	0.00435729847494553	0.0174291938997821	0.0348583877995643	0.00435729847494553	0.00435729847494553	0.0174291938997821	0.00871459694989107	0.0065359477124183	0.00871459694989107	0.0174291938997821	0.0174291938997821	0.00871459694989107	0.00871459694989107	0.00871459694989107	0.0239651416122004	0.00217864923747277	0.00871459694989107	0.0152505446623094	0.0501089324618736	0.0130718954248366	0.0196078431372549	0.028322440087146	0.0065359477124183	0.0130718954248366	0.00871459694989107	0.0217864923747277	0.0065359477124183	0.0065359477124183	0.00871459694989107	0.0348583877995643	0.0893246187363834	0.0065359477124183	0.0196078431372549	0.0174291938997821	0.0413943355119826	0.0130718954248366	0.638344226579521	0.422657952069717	0.745098039215686	0.0108932461873638	0.0501089324618736	0.00871459694989107	0.0217864923747277	0.0065359477124183	0.0239651416122004
ENSMUSG00000002797.9	-0.0919302323128909	-3.13718053488398	0.324558042201635	9.14974711950468	0.0529100529100529	0.0211640211640212	0.0317460317460317	0.0211640211640212	0.00529100529100529	0.0158730158730159	0.00529100529100529	0.00529100529100529	0.00529100529100529	0.0211640211640212	0.0105820105820106	0.0264550264550265	0.0264550264550265	0.0264550264550265	0.0317460317460317	0.0105820105820106	0.0211640211640212	0.0105820105820106	0.0211640211640212	0.00529100529100529	0.0211640211640212	0.0105820105820106	0	0.00529100529100529	0.0158730158730159	0.00529100529100529	0	0	0	0.0105820105820106	0.037037037037037	0	0.0529100529100529	0.0317460317460317	0.0529100529100529	0.00529100529100529	0.502645502645503	0.375661375661376	0.560846560846561	0.00529100529100529	0.0105820105820106	0.0264550264550265	0.00529100529100529	0.0317460317460317	0.0317460317460317
ENSMUSG00000002799.6	0.304673036000124	-3.58866720490699	-1.25226399500752	11.8707500033461	0.00721153846153846	0.0352564102564103	0.0200320512820513	0.0112179487179487	0.00881410256410256	0.0200320512820513	0.00881410256410256	0.00400641025641026	0.00240384615384615	0.0296474358974359	0.00961538461538462	0.00641025641025641	0.00240384615384615	0.0200320512820513	0.00801282051282051	0.00641025641025641	0.00400641025641026	0.0192307692307692	0.0240384615384615	0.00721153846153846	0.015224358974359	0.0304487179487179	0.0128205128205128	0.0136217948717949	0.00480769230769231	0.0256410256410256	0.0168269230769231	0.00560897435897436	0.00240384615384615	0.016025641025641	0.0360576923076923	0.00320512820512821	0.0144230769230769	0.0440705128205128	0.0392628205128205	0.0192307692307692	0.584935897435897	0.550480769230769	0.734775641025641	0.0104166666666667	0.0272435897435897	0.0120192307692308	0.0136217948717949	0.015224358974359	0.0592948717948718
ENSMUSG00000002803.14	0.016829157245291	-5.43766248974588	-0.686514454896453	10.6662240028032	0.0037037037037037	0.0259259259259259	0.037037037037037	0.0111111111111111	0.00740740740740741	0.0240740740740741	0.0037037037037037	0.0148148148148148	0.00740740740740741	0.0203703703703704	0.0185185185185185	0.012962962962963	0	0.0185185185185185	0.0185185185185185	0.0148148148148148	0.00555555555555556	0.012962962962963	0.0333333333333333	0.00555555555555556	0.0111111111111111	0.0296296296296296	0.0185185185185185	0.00925925925925926	0.00555555555555556	0.00925925925925926	0.00555555555555556	0.00555555555555556	0.00555555555555556	0.0203703703703704	0.0537037037037037	0.0111111111111111	0.0259259259259259	0.0259259259259259	0.0462962962962963	0.00740740740740741	0.598148148148148	0.453703703703704	0.701851851851852	0.0203703703703704	0.0537037037037037	0.0203703703703704	0.0333333333333333	0.0111111111111111	0.0166666666666667
ENSMUSG00000002804.4	0.0979766636398196	-4.99959867182086	1.60337760603506	9.38801728534514	0.00448430493273543	0.0134529147982063	0.0179372197309417	0.00448430493273543	0.0179372197309417	0.00896860986547085	0.00448430493273543	0.0134529147982063	0.00896860986547085	0.0134529147982063	0.00448430493273543	0.00896860986547085	0	0.0269058295964126	0.0269058295964126	0.00896860986547085	0.00896860986547085	0.00896860986547085	0.0538116591928251	0.0179372197309417	0.00896860986547085	0.0224215246636771	0	0.0224215246636771	0.00448430493273543	0.0179372197309417	0.0134529147982063	0.00448430493273543	0	0.031390134529148	0.0493273542600897	0.00448430493273543	0.0269058295964126	0.0403587443946188	0.0403587443946188	0.0134529147982063	0.650224215246637	0.426008968609865	0.659192825112108	0.0179372197309417	0.0403587443946188	0.00896860986547085	0.0179372197309417	0.0224215246636771	0.0224215246636771
ENSMUSG00000002808.7	-0.0563325071459554	-5.13763051580578	0.605854893095526	9.40087943628218	0.00888888888888889	0.0177777777777778	0.0266666666666667	0.00444444444444444	0.0133333333333333	0.0266666666666667	0.00444444444444444	0.00888888888888889	0.0177777777777778	0.0177777777777778	0.00888888888888889	0.00444444444444444	0	0.0266666666666667	0.0222222222222222	0.0177777777777778	0.00444444444444444	0.00444444444444444	0.0888888888888889	0	0.0222222222222222	0.0311111111111111	0.00444444444444444	0.0133333333333333	0	0.0266666666666667	0.0133333333333333	0	0.00444444444444444	0.0133333333333333	0.0533333333333333	0	0.0222222222222222	0.0222222222222222	0.0311111111111111	0.0222222222222222	0.573333333333333	0.448888888888889	0.706666666666667	0.0177777777777778	0.0133333333333333	0.0177777777777778	0.00444444444444444	0.0222222222222222	0.0222222222222222
ENSMUSG00000002812.4	-0.0388115815456916	-7.85203888469932	-0.0679092954349515	11.8982234712156	0.0157232704402516	0.0345911949685535	0.0471698113207547	0.0141509433962264	0.0172955974842767	0.0188679245283019	0.00471698113207547	0.00864779874213836	0.00157232704402516	0.0212264150943396	0.0102201257861635	0.00707547169811321	0.00157232704402516	0.0220125786163522	0.0196540880503145	0.0110062893081761	0.00943396226415094	0.0117924528301887	0.0393081761006289	0.00786163522012579	0.0125786163522013	0.014937106918239	0.00550314465408805	0.0141509433962264	0.00628930817610063	0.0212264150943396	0.0141509433962264	0.00471698113207547	0.0133647798742138	0.0283018867924528	0.065251572327044	0.0125786163522013	0.0196540880503145	0.0377358490566038	0.0628930817610063	0.0180817610062893	0.59748427672956	0.370283018867925	0.710691823899371	0.0180817610062893	0.0275157232704403	0.00393081761006289	0.0125786163522013	0.00471698113207547	0.029874213836478
ENSMUSG00000002814.15	-0.0129485169708333	-7.67781709009618	-0.0305305390332122	11.5868397879618	0.0239043824701195	0.0209163346613546	0.0368525896414343	0.00796812749003984	0.0129482071713147	0.0179282868525896	0.00298804780876494	0.0199203187250996	0.0139442231075697	0.0229083665338645	0.0129482071713147	0.0099601593625498	0.00398406374501992	0.0209163346613546	0.0219123505976096	0.0119521912350598	0.0129482071713147	0.0189243027888446	0.0418326693227092	0.0129482071713147	0.0229083665338645	0.0209163346613546	0.00398406374501992	0.0159362549800797	0.0109561752988048	0.00597609561752988	0.0169322709163347	0.00597609561752988	0.00796812749003984	0.0199203187250996	0.0298804780876494	0.00896414342629482	0.0258964143426295	0.0239043824701195	0.0378486055776892	0.0229083665338645	0.576693227091634	0.437250996015936	0.582669322709163	0.0139442231075697	0.0288844621513944	0.0049800796812749	0.0258964143426295	0.0209163346613546	0.0219123505976096
ENSMUSG00000002820.6	0.034667416554975	-3.85416141718326	-1.34484078029507	10.5821419816588	0.0105263157894737	0.0126315789473684	0.0273684210526316	0	0.0252631578947368	0.0147368421052632	0.00210526315789474	0.00210526315789474	0.00421052631578947	0.0315789473684211	0.0147368421052632	0.00631578947368421	0	0.0147368421052632	0.0231578947368421	0.00421052631578947	0.00421052631578947	0.0147368421052632	0.0273684210526316	0.0105263157894737	0.0126315789473684	0.0357894736842105	0.00631578947368421	0.0189473684210526	0.0126315789473684	0.0168421052631579	0.0273684210526316	0.0105263157894737	0.0105263157894737	0.0231578947368421	0.0505263157894737	0.00842105263157895	0.0105263157894737	0.0336842105263158	0.0378947368421053	0.0189473684210526	0.606315789473684	0.511578947368421	0.677894736842105	0.0147368421052632	0.0231578947368421	0.00842105263157895	0.0189473684210526	0.0168421052631579	0.0252631578947368
ENSMUSG00000002825.8	0.222571387950461	-5.02147719056329	0.828166686653448	10.270295326472	0.00495049504950495	0.0173267326732673	0.0297029702970297	0.0099009900990099	0.0198019801980198	0.0247524752475248	0.0123762376237624	0.0099009900990099	0.00495049504950495	0.0272277227722772	0.00742574257425743	0.0123762376237624	0.00495049504950495	0.0297029702970297	0.0396039603960396	0.00247524752475248	0	0.0272277227722772	0.0371287128712871	0.0123762376237624	0.0099009900990099	0.0173267326732673	0.0123762376237624	0.0173267326732673	0.0099009900990099	0.0198019801980198	0.0148514851485149	0	0.0099009900990099	0.0123762376237624	0.0569306930693069	0.0173267326732673	0.0099009900990099	0.0272277227722772	0.0371287128712871	0.0148514851485149	0.591584158415842	0.457920792079208	0.70049504950495	0.0099009900990099	0.0420792079207921	0.0123762376237624	0.0148514851485149	0.0272277227722772	0.0272277227722772
ENSMUSG00000002833.11	-0.0157114495950588	-9.69900921705356	0.375961868663499	10.9929383361658	0.0164179104477612	0.0164179104477612	0.0925373134328358	0.00746268656716418	0.0134328358208955	0.0134328358208955	0.00597014925373134	0.00298507462686567	0.0149253731343284	0.0194029850746269	0.017910447761194	0.0223880597014925	0	0.00597014925373134	0.00895522388059702	0.00597014925373134	0.00447761194029851	0.00597014925373134	0.0238805970149254	0.00597014925373134	0.0313432835820895	0.0223880597014925	0.0134328358208955	0.017910447761194	0.017910447761194	0.00746268656716418	0.0313432835820895	0.00746268656716418	0.00149253731343284	0.00746268656716418	0.0328358208955224	0.00447761194029851	0.0298507462686567	0.0507462686567164	0.0865671641791045	0.0298507462686567	0.613432835820895	0.485074626865672	0.641791044776119	0.0164179104477612	0.0343283582089552	0.00447761194029851	0.0149253731343284	0.0119402985074627	0.0149253731343284
ENSMUSG00000002835.9	-0.0401823000622667	-6.7507606771994	-0.452284152655075	11.4681148863781	0.0175438596491228	0.0142543859649123	0.0657894736842105	0.00219298245614035	0.0164473684210526	0.0175438596491228	0.00657894736842105	0.0109649122807018	0.00657894736842105	0.0197368421052632	0.0197368421052632	0.018640350877193	0.00767543859649123	0.0175438596491228	0.0164473684210526	0.00657894736842105	0.0043859649122807	0.0164473684210526	0.0361842105263158	0.00657894736842105	0.0230263157894737	0.0285087719298246	0.00767543859649123	0.0142543859649123	0.0043859649122807	0.0109649122807018	0.0208333333333333	0.00219298245614035	0.0120614035087719	0.00767543859649123	0.0361842105263158	0.00986842105263158	0.0394736842105263	0.0361842105263158	0.0789473684210526	0.0317982456140351	0.599780701754386	0.429824561403509	0.644736842105263	0.018640350877193	0.025219298245614	0.0043859649122807	0.0153508771929825	0.00548245614035088	0.0208333333333333
ENSMUSG00000002844.9	-0.241053926434105	-5.88479141505457	0.72940033750331	10.0901124196643	0.0165289256198347	0.0165289256198347	0.0220385674931129	0.00826446280991736	0.00275482093663912	0.00826446280991736	0.0110192837465565	0.00275482093663912	0.0110192837465565	0.0220385674931129	0.0137741046831956	0.00826446280991736	0.00550964187327824	0.0137741046831956	0.0413223140495868	0.0165289256198347	0.00826446280991736	0.0303030303030303	0.0303030303030303	0.00275482093663912	0.00550964187327824	0.0275482093663912	0.00550964187327824	0.00826446280991736	0.00550964187327824	0.00275482093663912	0.0165289256198347	0	0.0137741046831956	0.0165289256198347	0.0330578512396694	0.0110192837465565	0.0247933884297521	0.0220385674931129	0.0358126721763085	0.0385674931129477	0.597796143250689	0.443526170798898	0.685950413223141	0.0110192837465565	0.0606060606060606	0.0110192837465565	0.0220385674931129	0.0220385674931129	0.0440771349862259
ENSMUSG00000002845.14	0.0393391504347664	-4.85373066765023	-1.96065503085128	10.5372184005386	0.0123203285420945	0.0205338809034908	0.0164271047227926	0.0287474332648871	0.0102669404517454	0.0123203285420945	0.0143737166324435	0.00616016427104723	0.0123203285420945	0.0143737166324435	0.0123203285420945	0.0143737166324435	0.00616016427104723	0.0225872689938398	0.0143737166324435	0.0205338809034908	0.0082135523613963	0.026694045174538	0.0225872689938398	0.0123203285420945	0.0143737166324435	0.0143737166324435	0.00616016427104723	0.0184804928131417	0.00616016427104723	0.0102669404517454	0.0123203285420945	0.00205338809034908	0.0082135523613963	0.0451745379876797	0.0472279260780287	0.0225872689938398	0.0164271047227926	0.0102669404517454	0.0143737166324435	0.0143737166324435	0.517453798767967	0.390143737166324	0.572895277207392	0.0164271047227926	0.0225872689938398	0.00616016427104723	0.0225872689938398	0.00410677618069815	0.0225872689938398
ENSMUSG00000002846.9	-0.0873038737563813	-5.49612920702897	-0.110486426785637	9.74651432113846	0.013986013986014	0.0174825174825175	0.020979020979021	0.0034965034965035	0.0104895104895105	0.0034965034965035	0.0034965034965035	0.013986013986014	0.0174825174825175	0.0244755244755245	0.020979020979021	0.0174825174825175	0.013986013986014	0.0104895104895105	0.0174825174825175	0.034965034965035	0.020979020979021	0.0104895104895105	0.0314685314685315	0.0104895104895105	0.00699300699300699	0.0174825174825175	0.0104895104895105	0.0174825174825175	0.013986013986014	0.0174825174825175	0.0104895104895105	0.00699300699300699	0.00699300699300699	0.013986013986014	0.027972027972028	0.00699300699300699	0.0244755244755245	0.0174825174825175	0.048951048951049	0.013986013986014	0.590909090909091	0.486013986013986	0.538461538461538	0.0244755244755245	0.027972027972028	0.020979020979021	0.034965034965035	0.034965034965035	0.0314685314685315
ENSMUSG00000002870.8	-0.000388029029126491	-8.67809617720382	0.511653767408279	11.4387918525783	0.00994475138121547	0.0265193370165746	0.0386740331491713	0.0110497237569061	0.00773480662983425	0.0243093922651934	0.00220994475138122	0.00662983425414365	0.00883977900552486	0.025414364640884	0.00994475138121547	0.0110497237569061	0.00552486187845304	0.0364640883977901	0.0320441988950276	0.0165745856353591	0.00662983425414365	0.0198895027624309	0.0331491712707182	0.00773480662983425	0.00773480662983425	0.0198895027624309	0.00441988950276243	0.0132596685082873	0.00441988950276243	0.0276243093922652	0.0143646408839779	0.0143646408839779	0.00110497237569061	0.0243093922651934	0.0486187845303867	0.00110497237569061	0.0165745856353591	0.0397790055248619	0.0751381215469613	0.0276243093922652	0.602209944751381	0.385635359116022	0.713812154696133	0.0110497237569061	0.0375690607734807	0.00552486187845304	0.0165745856353591	0.00994475138121547	0.0276243093922652
ENSMUSG00000002871.14	0.279328553228018	-2.92227011957881	-2.31555382096092	10.2691266791494	0.00540540540540541	0.0135135135135135	0.0216216216216216	0.0108108108108108	0.0216216216216216	0.0243243243243243	0.0027027027027027	0	0	0.0324324324324324	0.00810810810810811	0.0108108108108108	0.0027027027027027	0.0513513513513514	0.0108108108108108	0.0216216216216216	0.0027027027027027	0.0108108108108108	0.0189189189189189	0.00540540540540541	0.0108108108108108	0.027027027027027	0.00540540540540541	0.00540540540540541	0	0.00810810810810811	0.0162162162162162	0.00810810810810811	0.00540540540540541	0.0297297297297297	0.072972972972973	0.0108108108108108	0.00810810810810811	0.0216216216216216	0.0351351351351351	0.0135135135135135	0.543243243243243	0.435135135135135	0.702702702702703	0.0108108108108108	0.0567567567567568	0.00540540540540541	0.0297297297297297	0.00540540540540541	0.0243243243243243
ENSMUSG00000002885.14	-0.358708930891283	-4.68252589394622	0.307654826656222	11.2969162068793	0.0146520146520147	0.0354090354090354	0.032967032967033	0.0183150183150183	0.0244200244200244	0.0280830280830281	0.00488400488400488	0.0207570207570208	0.00488400488400488	0.0170940170940171	0.0122100122100122	0.00976800976800977	0.00366300366300366	0.032967032967033	0.0231990231990232	0.00732600732600733	0.0170940170940171	0.0170940170940171	0.021978021978022	0.00854700854700855	0.010989010989011	0.0170940170940171	0.00488400488400488	0.0122100122100122	0.00122100122100122	0.00366300366300366	0.00244200244200244	0.00732600732600733	0.00488400488400488	0.0280830280830281	0.0573870573870574	0.00732600732600733	0.021978021978022	0.0183150183150183	0.032967032967033	0.00610500610500611	0.48962148962149	0.435897435897436	0.676434676434676	0.00976800976800977	0.0231990231990232	0.00244200244200244	0.010989010989011	0.0134310134310134	0.0366300366300366
ENSMUSG00000002908.17	-0.0950290191376719	-5.16736025920971	-1.14817078414681	10.780539767472	0.0111317254174397	0.012987012987013	0.0333951762523191	0.00556586270871985	0.0166975881261596	0.025974025974026	0.00927643784786642	0.00742115027829314	0	0.0278293135435993	0.0111317254174397	0.00556586270871985	0.00371057513914657	0.0352504638218924	0.025974025974026	0.00556586270871985	0.00927643784786642	0.0296846011131725	0.0371057513914657	0.00371057513914657	0.012987012987013	0.0185528756957328	0.00556586270871985	0.0148423005565863	0.00742115027829314	0.0222634508348794	0.0111317254174397	0.00556586270871985	0.00556586270871985	0.0296846011131725	0.0612244897959184	0.00927643784786642	0.012987012987013	0.0204081632653061	0.051948051948052	0.00927643784786642	0.617810760667904	0.437847866419295	0.742115027829313	0.0204081632653061	0.0408163265306122	0.00371057513914657	0.0185528756957328	0.0111317254174397	0.0315398886827458
ENSMUSG00000002910.11	-0.297829287720871	-2.45584506432745	0.958327235707288	10.2585660338899	0.00735294117647059	0.00735294117647059	0.0220588235294118	0.00490196078431373	0.0122549019607843	0.0122549019607843	0.0147058823529412	0.0122549019607843	0	0.0220588235294118	0.00735294117647059	0.00980392156862745	0.00735294117647059	0.017156862745098	0.0122549019607843	0.00980392156862745	0.00245098039215686	0.017156862745098	0.0269607843137255	0.00245098039215686	0.0196078431372549	0.0269607843137255	0.0122549019607843	0.0294117647058824	0.00735294117647059	0.0465686274509804	0.0147058823529412	0.0147058823529412	0.00735294117647059	0.017156862745098	0.053921568627451	0.00735294117647059	0.00980392156862745	0.0269607843137255	0.0490196078431373	0.00735294117647059	0.669117647058823	0.526960784313726	0.740196078431373	0.00980392156862745	0.0367647058823529	0.0318627450980392	0.0220588235294118	0.00735294117647059	0.0465686274509804
ENSMUSG00000002948.19	-0.242350397494764	-4.5236862123752	0.716777641420758	10.5038257379958	0.019047619047619	0.019047619047619	0.0619047619047619	0.00714285714285714	0.019047619047619	0.0214285714285714	0.00238095238095238	0.00952380952380952	0.00238095238095238	0.0166666666666667	0.0142857142857143	0.0142857142857143	0.00238095238095238	0.0428571428571429	0.0357142857142857	0.0142857142857143	0.00476190476190476	0.019047619047619	0.0404761904761905	0.00952380952380952	0.0238095238095238	0.0285714285714286	0.00238095238095238	0.0119047619047619	0.00714285714285714	0.0238095238095238	0.0166666666666667	0.00476190476190476	0.00714285714285714	0.0214285714285714	0.05	0.00714285714285714	0.0119047619047619	0.0333333333333333	0.0523809523809524	0.0238095238095238	0.55952380952381	0.395238095238095	0.695238095238095	0.00952380952380952	0.0142857142857143	0.0119047619047619	0.0119047619047619	0.00476190476190476	0.0357142857142857
ENSMUSG00000002949.15	0.0407000805258421	-7.03397587891111	-0.0199435965136276	10.4093909361377	0.0375275938189845	0.0198675496688742	0.0618101545253863	0.00662251655629139	0.0154525386313466	0.0132450331125828	0.00662251655629139	0.00662251655629139	0.011037527593819	0.0242825607064018	0.00883002207505519	0.0132450331125828	0.00662251655629139	0.0353200883002208	0.0242825607064018	0.00662251655629139	0.00441501103752759	0.011037527593819	0.0397350993377483	0.00441501103752759	0.00662251655629139	0.00883002207505519	0.00441501103752759	0.00441501103752759	0.00662251655629139	0.00883002207505519	0.0198675496688742	0.0022075055187638	0.0176600441501104	0.0176600441501104	0.0264900662251656	0.0198675496688742	0.033112582781457	0.0419426048565121	0.0596026490066225	0.0154525386313466	0.545253863134658	0.375275938189846	0.644591611479029	0.0132450331125828	0.0353200883002208	0.00883002207505519	0.0154525386313466	0.0132450331125828	0.0198675496688742
ENSMUSG00000002957.11	-0.0844710398282951	-9.76915105655103	-0.004927191256821	11.4747199465265	0.0149094781682641	0.0276890308839191	0.0415335463258786	0.0234291799787007	0.00958466453674121	0.020234291799787	0.0117145899893504	0.0170394036208733	0.00745473908413206	0.0234291799787007	0.0053248136315229	0.00851970181043664	0.00745473908413206	0.0340788072417465	0.0159744408945687	0.0170394036208733	0.00745473908413206	0.0117145899893504	0.040468583599574	0.0053248136315229	0.0149094781682641	0.0159744408945687	0.0053248136315229	0.0149094781682641	0.00745473908413206	0.0117145899893504	0.00851970181043664	0.00638977635782748	0.00851970181043664	0.0191693290734824	0.0553780617678381	0.0117145899893504	0.0212992545260916	0.0362087326943557	0.0383386581469649	0.0117145899893504	0.55591054313099	0.383386581469649	0.650692225772098	0.0212992545260916	0.0276890308839191	0.00851970181043664	0.0223642172523962	0.00638977635782748	0.020234291799787
ENSMUSG00000002963.17	0.146079714282779	-3.93851755399058	0.301513595645043	10.6679985356725	0.011472275334608	0.0267686424474187	0.0401529636711281	0.00191204588910134	0.011472275334608	0.017208413001912	0.00382409177820268	0.0133843212237094	0	0.0191204588910134	0.0152963671128107	0.00956022944550669	0.00382409177820268	0.017208413001912	0.011472275334608	0.00956022944550669	0.00956022944550669	0.00382409177820268	0.0382409177820268	0.00956022944550669	0.0286806883365201	0.0229445506692161	0.0191204588910134	0.0152963671128107	0.011472275334608	0.017208413001912	0.0133843212237094	0.00382409177820268	0.011472275334608	0.011472275334608	0.0516252390057361	0.0152963671128107	0.011472275334608	0.0267686424474187	0.0516252390057361	0.0191204588910134	0.627151051625239	0.458891013384321	0.650095602294455	0.0286806883365201	0.0191204588910134	0.00382409177820268	0.0210325047801147	0.0152963671128107	0.0344168260038241
ENSMUSG00000002968.9	-0.186304420537586	-5.29331016351456	-0.0166066028922801	11.4828079567267	0.00536193029490617	0.0214477211796247	0.0268096514745308	0.00670241286863271	0.00670241286863271	0.0241286863270777	0.00536193029490617	0.00670241286863271	0.00268096514745308	0.0214477211796247	0.00536193029490617	0.00536193029490617	0.00268096514745308	0.0227882037533512	0.0187667560321716	0.00268096514745308	0.0107238605898123	0.0134048257372654	0.081769436997319	0.00536193029490617	0.0361930294906166	0.0455764075067024	0.0187667560321716	0.0482573726541555	0.00268096514745308	0.00804289544235925	0.00804289544235925	0.00402144772117962	0.0107238605898123	0.0268096514745308	0.0549597855227882	0.0134048257372654	0.00536193029490617	0.014745308310992	0.0308310991957105	0.00536193029490617	0.706434316353887	0.50402144772118	0.676943699731903	0.0241286863270777	0.0335120643431635	0.0134048257372654	0.0268096514745308	0.017426273458445	0.032171581769437
ENSMUSG00000002981.10	0.102654918024529	-6.16447763579235	0.0370346095222868	10.9628960053373	0.0135338345864662	0.0255639097744361	0.0315789473684211	0.00902255639097744	0.0120300751879699	0.0255639097744361	0.00150375939849624	0.0120300751879699	0.00150375939849624	0.0225563909774436	0.0075187969924812	0.0150375939849624	0	0.043609022556391	0.0195488721804511	0.0120300751879699	0.00601503759398496	0.0150375939849624	0.037593984962406	0.0075187969924812	0.0240601503759399	0.0210526315789474	0.00451127819548872	0.0135338345864662	0.00451127819548872	0.0075187969924812	0.0150375939849624	0.0075187969924812	0.0075187969924812	0.0225563909774436	0.037593984962406	0.0075187969924812	0.00902255639097744	0.037593984962406	0.0360902255639098	0.0210526315789474	0.548872180451128	0.407518796992481	0.694736842105263	0.0165413533834586	0.0360902255639098	0.0120300751879699	0.0105263157894737	0.0105263157894737	0.0225563909774436
ENSMUSG00000002984.17	-0.0201641763302106	-5.31626250081051	0.641430032585003	10.1433832139898	0.0165745856353591	0.0359116022099447	0.0248618784530387	0.00828729281767956	0.0276243093922652	0.0165745856353591	0.0165745856353591	0.0138121546961326	0	0.0248618784530387	0.00552486187845304	0.0138121546961326	0	0.0165745856353591	0.0193370165745856	0.00276243093922652	0	0.0220994475138122	0.0414364640883978	0.00276243093922652	0.0165745856353591	0.0220994475138122	0.0359116022099447	0.0110497237569061	0	0.00276243093922652	0.0110497237569061	0.00828729281767956	0.00276243093922652	0.0303867403314917	0.0552486187845304	0.00828729281767956	0.00828729281767956	0.0165745856353591	0.0331491712707182	0.00828729281767956	0.604972375690608	0.497237569060773	0.740331491712707	0.00828729281767956	0.0359116022099447	0.0138121546961326	0.0193370165745856	0.0110497237569061	0.0552486187845304
ENSMUSG00000002985.16	0.233994267064274	-2.02967941902877	0.729555424948823	9.87805091272854	0.00641025641025641	0.0256410256410256	0.032051282051282	0.00320512820512821	0.0224358974358974	0.0128205128205128	0.00961538461538462	0.00641025641025641	0	0.00961538461538462	0.00320512820512821	0.00320512820512821	0.0128205128205128	0.016025641025641	0.0352564102564103	0	0.0224358974358974	0.00961538461538462	0.0737179487179487	0.00320512820512821	0.00961538461538462	0.00641025641025641	0.00320512820512821	0.00641025641025641	0.00961538461538462	0.0673076923076923	0.016025641025641	0.00961538461538462	0.016025641025641	0.016025641025641	0.0673076923076923	0	0.0224358974358974	0.0192307692307692	0.102564102564103	0.0192307692307692	0.721153846153846	0.400641025641026	0.753205128205128	0.016025641025641	0.0544871794871795	0.0128205128205128	0.0192307692307692	0.00961538461538462	0.0192307692307692
ENSMUSG00000002996.17	0.0440372437962626	-6.32034813855476	0.368407720621442	10.6908710092923	0.0341555977229602	0.0132827324478178	0.0246679316888046	0.0284629981024668	0.015180265654649	0.00759013282732448	0.00379506641366224	0.0189753320683112	0.0170777988614801	0.0170777988614801	0.0094876660341556	0.0284629981024668	0.00759013282732448	0.00569259962049336	0.0303605313092979	0.0132827324478178	0.0170777988614801	0.0189753320683112	0.0227703984819734	0.0189753320683112	0.0284629981024668	0.00189753320683112	0.00189753320683112	0.0284629981024668	0	0.00379506641366224	0.00189753320683112	0.00759013282732448	0.00759013282732448	0.00569259962049336	0.0227703984819734	0.0094876660341556	0.0417457305502846	0.0246679316888046	0.0284629981024668	0.0360531309297913	0.487666034155598	0.445920303605313	0.415559772296015	0.0132827324478178	0.0189753320683112	0.00379506641366224	0.015180265654649	0.0132827324478178	0.015180265654649
ENSMUSG00000003031.14	-0.112744021139111	-6.27052538095177	1.13402620090662	9.21674585819531	0.00505050505050505	0.0303030303030303	0.0454545454545455	0.0303030303030303	0.00505050505050505	0.00505050505050505	0.0101010101010101	0.00505050505050505	0.0252525252525253	0.0353535353535354	0.0202020202020202	0.00505050505050505	0	0	0.0252525252525253	0.00505050505050505	0.0151515151515152	0.0101010101010101	0.0505050505050505	0.0151515151515152	0.00505050505050505	0.0404040404040404	0.0252525252525253	0.0202020202020202	0.0101010101010101	0.0202020202020202	0.0202020202020202	0	0.00505050505050505	0.00505050505050505	0.0151515151515152	0.00505050505050505	0.0353535353535354	0.0404040404040404	0.0606060606060606	0.0151515151515152	0.590909090909091	0.46969696969697	0.691919191919192	0.0101010101010101	0.0202020202020202	0.0252525252525253	0.0151515151515152	0	0.0252525252525253
ENSMUSG00000003033.15	-0.0663637619595367	-7.53756318859629	0.0974412870582987	10.3542493819452	0.00707547169811321	0.0306603773584906	0.0683962264150943	0.0141509433962264	0.0117924528301887	0.0117924528301887	0.00235849056603774	0.0141509433962264	0	0.0165094339622642	0.00707547169811321	0.0141509433962264	0.00235849056603774	0.044811320754717	0.0283018867924528	0.0188679245283019	0	0.0141509433962264	0.0259433962264151	0.00943396226415094	0.00707547169811321	0.0235849056603774	0.00471698113207547	0.0117924528301887	0.00707547169811321	0.0141509433962264	0.0141509433962264	0.00943396226415094	0.00235849056603774	0.0235849056603774	0.0400943396226415	0.00235849056603774	0.0188679245283019	0.0212264150943396	0.0707547169811321	0.0188679245283019	0.528301886792453	0.339622641509434	0.721698113207547	0	0.0259433962264151	0	0.0117924528301887	0.00707547169811321	0.0283018867924528
ENSMUSG00000003037.16	0.0382018098512675	-8.60380253488261	0.614009752842041	9.28771237954945	0.0288461538461538	0.0240384615384615	0.0673076923076923	0.0288461538461538	0.0192307692307692	0.0336538461538462	0.00961538461538462	0.00480769230769231	0.00480769230769231	0.0192307692307692	0.0240384615384615	0.00961538461538462	0.0192307692307692	0.0432692307692308	0.0288461538461538	0.0288461538461538	0	0	0.0288461538461538	0.00961538461538462	0	0	0.00480769230769231	0	0.00480769230769231	0.00480769230769231	0.0240384615384615	0	0	0.0144230769230769	0.0480769230769231	0.00480769230769231	0.0192307692307692	0.0480769230769231	0.0432692307692308	0.0192307692307692	0.447115384615385	0.355769230769231	0.697115384615385	0.0240384615384615	0.0336538461538462	0.00480769230769231	0	0.0144230769230769	0.00961538461538462
ENSMUSG00000003038.15	-0.0774644499819601	-8.23058902127715	-9.83545376141334	8.92481250360578	0.0989010989010989	0	0.142857142857143	0.032967032967033	0.010989010989011	0.010989010989011	0	0	0.032967032967033	0	0.010989010989011	0	0	0	0.010989010989011	0	0	0	0.032967032967033	0	0.032967032967033	0.032967032967033	0	0.0549450549450549	0	0	0	0	0	0	0	0	0.032967032967033	0.043956043956044	0.032967032967033	0.043956043956044	0.604395604395604	0.494505494505495	0.461538461538462	0.021978021978022	0.043956043956044	0.032967032967033	0.0769230769230769	0.043956043956044	0
ENSMUSG00000003039.9	0.177879073691554	-2.04740904508017	0.125622222813966	8.4093909361377	0.0619469026548673	0.00884955752212389	0.150442477876106	0	0.0176991150442478	0.0176991150442478	0.0176991150442478	0.00884955752212389	0.0176991150442478	0.0265486725663717	0.00884955752212389	0	0	0.00884955752212389	0.0442477876106195	0.00884955752212389	0.0176991150442478	0.0265486725663717	0.0353982300884956	0	0	0.0176991150442478	0.00884955752212389	0	0.00884955752212389	0.0176991150442478	0.0176991150442478	0	0	0.0176991150442478	0.0530973451327434	0	0.0176991150442478	0.0442477876106195	0.0884955752212389	0.00884955752212389	0.530973451327434	0.31858407079646	0.778761061946903	0.0265486725663717	0.0353982300884956	0.00884955752212389	0	0	0.0265486725663717
ENSMUSG00000003062.13	-0.167480938963712	-6.03879122906263	-1.27576622991041	9.90237511448603	0.0254237288135593	0.0254237288135593	0.0169491525423729	0.00423728813559322	0.00847457627118644	0.0127118644067797	0.0127118644067797	0.00847457627118644	0.00847457627118644	0.00847457627118644	0.0211864406779661	0.00847457627118644	0.0211864406779661	0.0296610169491525	0.0127118644067797	0.0211864406779661	0.00847457627118644	0.0127118644067797	0.0211864406779661	0.0127118644067797	0.00423728813559322	0.00423728813559322	0.00423728813559322	0.0211864406779661	0.00847457627118644	0.00423728813559322	0	0	0.00847457627118644	0.0338983050847458	0.0296610169491525	0.0254237288135593	0.0550847457627119	0.0127118644067797	0.0466101694915254	0.0211864406779661	0.516949152542373	0.360169491525424	0.504237288135593	0.0338983050847458	0.0127118644067797	0.0169491525423729	0.0169491525423729	0.0127118644067797	0.0127118644067797
ENSMUSG00000003068.16	0.00810007725676543	-4.97488896742318	-1.83096058058928	10.4858293087019	0.0068649885583524	0.0137299771167048	0.0617848970251716	0.0183066361556064	0.011441647597254	0.0251716247139588	0.0022883295194508	0.0045766590389016	0.0022883295194508	0.0183066361556064	0.0091533180778032	0.0068649885583524	0	0.0411899313501144	0.0251716247139588	0.0160183066361556	0.0022883295194508	0.0160183066361556	0.0411899313501144	0.0068649885583524	0.0160183066361556	0.011441647597254	0.0137299771167048	0.022883295194508	0.0068649885583524	0.0274599542334096	0.0160183066361556	0.0022883295194508	0.0068649885583524	0.0274599542334096	0.045766590389016	0.0068649885583524	0.011441647597254	0.05720823798627	0.068649885583524	0.0022883295194508	0.597254004576659	0.379862700228833	0.77116704805492	0	0.0205949656750572	0.011441647597254	0.011441647597254	0.011441647597254	0.0434782608695652
ENSMUSG00000003070.6	-0.683466359149211	-5.49337579814242	-1.38714492554287	9.30149619498255	0	0.0380952380952381	0.019047619047619	0.00952380952380952	0.00476190476190476	0.0333333333333333	0	0	0	0.0238095238095238	0.00476190476190476	0.00476190476190476	0	0.0238095238095238	0.0142857142857143	0	0.00476190476190476	0.0238095238095238	0.0142857142857143	0	0.0142857142857143	0.0476190476190476	0.0285714285714286	0.0142857142857143	0.019047619047619	0.019047619047619	0.0238095238095238	0.0142857142857143	0	0.0285714285714286	0.0857142857142857	0.00476190476190476	0.00952380952380952	0.0238095238095238	0.0476190476190476	0.00952380952380952	0.633333333333333	0.476190476190476	0.795238095238095	0.00952380952380952	0.019047619047619	0.0238095238095238	0.019047619047619	0.00476190476190476	0.0476190476190476
ENSMUSG00000003072.15	-0.332774936373645	-7.00431071459106	2.59746005907179	8.98868468677217	0	0.0118343195266272	0.0236686390532544	0.0118343195266272	0.0236686390532544	0.0118343195266272	0.0177514792899408	0.0177514792899408	0	0.0118343195266272	0	0.00591715976331361	0	0.0177514792899408	0.0236686390532544	0.00591715976331361	0.00591715976331361	0.0118343195266272	0.0414201183431953	0.00591715976331361	0	0.0236686390532544	0.0118343195266272	0.0177514792899408	0	0.0118343195266272	0.0177514792899408	0.0177514792899408	0.0236686390532544	0	0.0650887573964497	0.0118343195266272	0.029585798816568	0.0414201183431953	0.0355029585798817	0	0.692307692307692	0.473372781065089	0.686390532544379	0.029585798816568	0.0946745562130177	0.0236686390532544	0.0236686390532544	0.0118343195266272	0.0236686390532544
ENSMUSG00000003099.11	0.0840319584448612	-8.92129865639625	0.0902343933657321	10.5517082616207	0.022	0.028	0.054	0.016	0.016	0.014	0.01	0.01	0.002	0.02	0.002	0.004	0.004	0.03	0.03	0.012	0.004	0.014	0.04	0.01	0.006	0.026	0.004	0.006	0.004	0.014	0.02	0.006	0.008	0.022	0.042	0.01	0.014	0.042	0.064	0.022	0.572	0.354	0.73	0.01	0.044	0.012	0.004	0.006	0.038
ENSMUSG00000003119.14	-0.0931430469187361	-4.95899547519126	-0.556100058428719	12.1308922698066	0.0392953929539295	0.0149051490514905	0.0420054200542005	0.0128726287262873	0.0230352303523035	0.0142276422764228	0.002710027100271	0.016260162601626	0.0155826558265583	0.0237127371273713	0.016260162601626	0.02710027100271	0.0040650406504065	0.010840108401084	0.0142276422764228	0.0142276422764228	0.0142276422764228	0.0149051490514905	0.0338753387533875	0.0121951219512195	0.0365853658536585	0.018970189701897	0.00609756097560976	0.0474254742547425	0.00948509485094851	0.00609756097560976	0.013550135501355	0.00609756097560976	0.00948509485094851	0.00677506775067751	0.0230352303523035	0.018970189701897	0.032520325203252	0.0257452574525745	0.0338753387533875	0.0237127371273713	0.546070460704607	0.484417344173442	0.464769647696477	0.0210027100271003	0.0115176151761518	0.0013550135501355	0.0169376693766938	0.021680216802168	0.0101626016260163
ENSMUSG00000003123.15	-0.0732954591176861	-5.05729928397246	0.0125025967367843	11.742309436084	0.0149439601494396	0.0199252801992528	0.0186799501867995	0.0049813200498132	0.0199252801992528	0.0211706102117061	0.0087173100871731	0.0074719800747198	0.0037359900373599	0.0174346201743462	0.0074719800747198	0.0112079701120797	0.0062266500622665	0.0199252801992528	0.0236612702366127	0.0012453300124533	0.0062266500622665	0.0224159402241594	0.0273972602739726	0.0037359900373599	0.0174346201743462	0.0273972602739726	0.0074719800747198	0.0186799501867995	0.0087173100871731	0.0261519302615193	0.0186799501867995	0.0074719800747198	0.0149439601494396	0.0286425902864259	0.0635118306351183	0.0074719800747198	0.0174346201743462	0.0286425902864259	0.0435865504358655	0.012453300124533	0.623910336239103	0.476961394769614	0.661270236612702	0.0286425902864259	0.0410958904109589	0.0062266500622665	0.0174346201743462	0.0161892901618929	0.0236612702366127
ENSMUSG00000003131.7	-0.10613481911022	-8.19368152726717	1.62299594941559	9.44294349584873	0.0130434782608696	0.0304347826086957	0.0478260869565217	0.0260869565217391	0.0260869565217391	0.00869565217391304	0.00434782608695652	0	0.00434782608695652	0.00434782608695652	0.00869565217391304	0	0.0130434782608696	0.0173913043478261	0.0260869565217391	0.0391304347826087	0.0173913043478261	0.0130434782608696	0.0434782608695652	0.0260869565217391	0.0217391304347826	0.00869565217391304	0.00869565217391304	0.0130434782608696	0.0130434782608696	0	0.00869565217391304	0	0.00869565217391304	0.0173913043478261	0.0391304347826087	0.0304347826086957	0.0304347826086957	0.0347826086956522	0.0391304347826087	0.0260869565217391	0.608695652173913	0.334782608695652	0.517391304347826	0.0217391304347826	0.0217391304347826	0	0.0173913043478261	0.0260869565217391	0.00869565217391304
ENSMUSG00000003135.15	-0.0126612667913794	-6.9354493040276	0.993670194915684	10.5689061545021	0.0237154150197628	0.0177865612648221	0.0177865612648221	0.00988142292490119	0.0118577075098814	0.0118577075098814	0.00790513833992095	0.0118577075098814	0.00395256916996047	0.0375494071146245	0.00592885375494071	0.00592885375494071	0.0118577075098814	0.0217391304347826	0.0296442687747036	0.0217391304347826	0.00197628458498024	0.0158102766798419	0.0395256916996047	0.00395256916996047	0.0276679841897233	0.0256916996047431	0.0177865612648221	0.0217391304347826	0.00592885375494071	0.0118577075098814	0.0158102766798419	0.00790513833992095	0.0118577075098814	0.0296442687747036	0.0494071146245059	0.0118577075098814	0.0276679841897233	0.0256916996047431	0.0375494071146245	0.0118577075098814	0.590909090909091	0.456521739130435	0.650197628458498	0.00988142292490119	0.0276679841897233	0.033596837944664	0.00592885375494071	0.0118577075098814	0.0434782608695652
ENSMUSG00000003161.15	0.0359294377765635	-7.64876532154102	1.66822525120773	9.23840473932508	0.0100502512562814	0.0050251256281407	0.0201005025125628	0.0201005025125628	0.0100502512562814	0.0150753768844221	0.0150753768844221	0.0201005025125628	0.0201005025125628	0.0251256281407035	0.0150753768844221	0.0100502512562814	0	0.0150753768844221	0.0351758793969849	0.0150753768844221	0.0301507537688442	0.0100502512562814	0.0351758793969849	0	0.0050251256281407	0.0201005025125628	0.0050251256281407	0.0201005025125628	0.0050251256281407	0.0100502512562814	0.0050251256281407	0	0.0150753768844221	0.0100502512562814	0.0201005025125628	0.0050251256281407	0.0100502512562814	0.0150753768844221	0.0150753768844221	0.0603015075376884	0.552763819095477	0.467336683417085	0.552763819095477	0.0050251256281407	0.0100502512562814	0.0201005025125628	0.0351758793969849	0.0452261306532663	0.0351758793969849
ENSMUSG00000003166.20	0.166501700387248	-7.11289198359885	-0.640899150862552	10.6891244049133	0.0109090909090909	0.0163636363636364	0.0163636363636364	0.00545454545454545	0.0145454545454545	0.0127272727272727	0.00545454545454545	0.0145454545454545	0.00545454545454545	0.0254545454545455	0.00545454545454545	0.0163636363636364	0.00181818181818182	0.0145454545454545	0.0145454545454545	0.00545454545454545	0	0.0236363636363636	0.04	0.0109090909090909	0.0381818181818182	0.0236363636363636	0.00727272727272727	0.0272727272727273	0.00363636363636364	0.0181818181818182	0.02	0.00545454545454545	0.00727272727272727	0.0218181818181818	0.04	0.00909090909090909	0.0254545454545455	0.0418181818181818	0.0345454545454545	0.0363636363636364	0.627272727272727	0.48	0.618181818181818	0.0181818181818182	0.0290909090909091	0.00181818181818182	0.0145454545454545	0.0109090909090909	0.0218181818181818
ENSMUSG00000003184.15	-0.21790264664841	-4.61451458879418	0.79486082387395	10.3003525603282	0.0166666666666667	0.0142857142857143	0.0357142857142857	0.0166666666666667	0.00952380952380952	0.019047619047619	0.00476190476190476	0.00714285714285714	0	0.0166666666666667	0.0119047619047619	0.00714285714285714	0	0.0142857142857143	0.0214285714285714	0.00714285714285714	0.00952380952380952	0.0142857142857143	0.05	0.00714285714285714	0.0166666666666667	0.019047619047619	0.0166666666666667	0.0238095238095238	0.00714285714285714	0.00714285714285714	0.019047619047619	0	0.0119047619047619	0.0142857142857143	0.0642857142857143	0.0119047619047619	0.0238095238095238	0.0523809523809524	0.0333333333333333	0.019047619047619	0.633333333333333	0.416666666666667	0.692857142857143	0.0119047619047619	0.0357142857142857	0.00238095238095238	0.019047619047619	0.0142857142857143	0.0238095238095238
ENSMUSG00000003190.12	0.0554118782012116	-3.15086957003907	0.0108757680036697	9.63843591399047	0.00390625	0.01171875	0.01953125	0.00390625	0.01171875	0	0.01171875	0.00390625	0.0078125	0.02734375	0.01171875	0.01171875	0	0.0078125	0.0078125	0	0.015625	0.0078125	0.015625	0.01171875	0.02734375	0.05078125	0.02734375	0.02734375	0.0078125	0.0234375	0.015625	0.0078125	0.0078125	0.0234375	0.078125	0.015625	0.03515625	0.015625	0.05078125	0.0078125	0.68359375	0.54296875	0.65625	0.0234375	0.0546875	0	0.015625	0.01171875	0.015625
ENSMUSG00000003198.10	-0.0275405310846299	-4.51465492598487	-1.86507886156483	10.6626683755175	0.0611111111111111	0.012962962962963	0.0314814814814815	0.0351851851851852	0.0148148148148148	0.0148148148148148	0.00185185185185185	0.0277777777777778	0.0425925925925926	0.00925925925925926	0.00925925925925926	0.0296296296296296	0.012962962962963	0.00925925925925926	0.012962962962963	0.0203703703703704	0.0444444444444444	0.012962962962963	0.0166666666666667	0.0537037037037037	0.0037037037037037	0.0259259259259259	0	0.00740740740740741	0	0	0.0037037037037037	0.00555555555555556	0.00185185185185185	0.00925925925925926	0.00740740740740741	0.0259259259259259	0.0425925925925926	0.012962962962963	0.0277777777777778	0.0185185185185185	0.446296296296296	0.409259259259259	0.288888888888889	0.0166666666666667	0.012962962962963	0	0.00555555555555556	0.0296296296296296	0.00185185185185185
ENSMUSG00000003199.16	-0.0695214112230239	-7.28960919970664	-0.179656661013791	10.5971214287896	0.0102459016393443	0.0163934426229508	0.0368852459016393	0.00614754098360656	0.00614754098360656	0.0102459016393443	0.014344262295082	0.0122950819672131	0.00614754098360656	0.0266393442622951	0.014344262295082	0.014344262295082	0	0.0163934426229508	0.0286885245901639	0.00204918032786885	0.0102459016393443	0.0204918032786885	0.0307377049180328	0.00409836065573771	0.0163934426229508	0.0348360655737705	0.00409836065573771	0.0184426229508197	0.00409836065573771	0.0102459016393443	0.00819672131147541	0.00409836065573771	0.00614754098360656	0.014344262295082	0.0594262295081967	0.0102459016393443	0.014344262295082	0.0389344262295082	0.069672131147541	0.014344262295082	0.627049180327869	0.448770491803279	0.75	0.0102459016393443	0.0430327868852459	0.0102459016393443	0.0102459016393443	0.00819672131147541	0.040983606557377
ENSMUSG00000003200.10	-0.106577469006141	-7.68264580547591	1.20630832847905	10.1137421660492	0.00813008130081301	0.024390243902439	0.0840108401084011	0.00542005420054201	0.002710027100271	0.016260162601626	0.002710027100271	0.00542005420054201	0.00813008130081301	0.021680216802168	0.00542005420054201	0.002710027100271	0.00542005420054201	0.024390243902439	0.024390243902439	0.002710027100271	0.00542005420054201	0.013550135501355	0.0514905149051491	0.002710027100271	0.021680216802168	0.02710027100271	0	0.013550135501355	0	0.021680216802168	0.016260162601626	0.002710027100271	0.010840108401084	0.010840108401084	0.0731707317073171	0.010840108401084	0.013550135501355	0.035230352303523	0.0867208672086721	0.032520325203252	0.628726287262873	0.35230352303523	0.745257452574526	0.010840108401084	0.029810298102981	0.010840108401084	0.00542005420054201	0.010840108401084	0.024390243902439
ENSMUSG00000003208.9	0.0282389192419013	-4.79353919364441	0.0272387843726453	9.88569637333939	0.0158730158730159	0.0444444444444444	0.073015873015873	0.00317460317460317	0.019047619047619	0.0126984126984127	0.0222222222222222	0	0.00317460317460317	0.0158730158730159	0.0126984126984127	0.00317460317460317	0	0.019047619047619	0.0253968253968254	0	0.00317460317460317	0.00634920634920635	0.0571428571428571	0.00634920634920635	0.0222222222222222	0.0253968253968254	0.00634920634920635	0.0126984126984127	0.0158730158730159	0.0158730158730159	0.0222222222222222	0.00317460317460317	0.00634920634920635	0.00634920634920635	0.0507936507936508	0.00634920634920635	0.0253968253968254	0.0444444444444444	0.0984126984126984	0.00634920634920635	0.606349206349206	0.387301587301587	0.746031746031746	0.0253968253968254	0.0349206349206349	0.0158730158730159	0.00952380952380952	0.00317460317460317	0.0126984126984127
ENSMUSG00000003226.7	-0.0382407583098869	-7.71379328083201	-0.555344629776456	13.1616043040028	0.0494433529796988	0.012770137524558	0.0347085789129011	0.0350360183366077	0.0232481990831696	0.00818598559266536	0.00261951538965291	0.0209561231172233	0.0183366077275704	0.010150622134905	0.00720366732154551	0.0248853962017027	0.0104780615586117	0.00556647020301244	0.0147347740667976	0.0173542894564506	0.0173542894564506	0.00818598559266536	0.0275049115913556	0.0140798952193844	0.0206286836935167	0.00556647020301244	0.000654878847413229	0.0252128356254093	0.00523903077930583	0.00196463654223969	0.0022920759659463	0.00392927308447937	0.010150622134905	0.00556647020301244	0.0117878192534381	0.0216110019646365	0.0553372626064178	0.0157170923379175	0.0258677144728225	0.0435494433529797	0.503274394237066	0.400458415193189	0.321218074656189	0.0252128356254093	0.0117878192534381	0.00130975769482646	0.0252128356254093	0.0219384413883432	0.0157170923379175
ENSMUSG00000003233.12	-0.141912840119696	-2.8500886946296	-0.131127493586985	11.0927571409199	0.00418410041841004	0.0209205020920502	0.0292887029288703	0.0111576011157601	0.0139470013947001	0.0251046025104603	0.00697350069735007	0.00836820083682008	0.00418410041841004	0.0474198047419805	0.00418410041841004	0.0209205020920502	0	0.0292887029288703	0.0334728033472803	0.0125523012552301	0.00278940027894003	0.0292887029288703	0.0153417015341702	0.00697350069735007	0.0278940027894003	0.0292887029288703	0.0153417015341702	0.0195258019525802	0.0139470013947001	0.0195258019525802	0.0264993026499303	0.00418410041841004	0.00557880055788006	0.0125523012552301	0.0306834030683403	0.00278940027894003	0.0111576011157601	0.0404463040446304	0.0474198047419805	0.0223152022315202	0.571827057182706	0.518828451882845	0.700139470013947	0.0111576011157601	0.0334728033472803	0.00418410041841004	0.0153417015341702	0.0111576011157601	0.0418410041841004
ENSMUSG00000003234.16	-0.0190263865000913	-7.80548631360829	0.913969701281835	11.0801513096141	0.0126760563380282	0.023943661971831	0.0380281690140845	0.0112676056338028	0.00845070422535211	0.0126760563380282	0.0028169014084507	0.00985915492957747	0.00563380281690141	0.0211267605633803	0.0169014084507042	0.0112676056338028	0.0028169014084507	0.0211267605633803	0.0197183098591549	0.0169014084507042	0.00845070422535211	0.0126760563380282	0.0464788732394366	0.00845070422535211	0.00422535211267606	0.00985915492957747	0.00422535211267606	0.0183098591549296	0.0154929577464789	0.0154929577464789	0.0154929577464789	0.00704225352112676	0.0225352112676056	0.0140845070422535	0.052112676056338	0.00845070422535211	0.0394366197183099	0.0338028169014084	0.0464788732394366	0.023943661971831	0.615492957746479	0.37887323943662	0.607042253521127	0.0154929577464789	0.023943661971831	0.00845070422535211	0.0295774647887324	0.00985915492957747	0.023943661971831
ENSMUSG00000003235.13	-0.0404977240785178	-8.60755856251703	0.387900497739565	11.1006623390052	0.0167130919220056	0.0264623955431755	0.020891364902507	0.0139275766016713	0.011142061281337	0.00974930362116992	0.00696378830083565	0.0194986072423398	0.00974930362116992	0.0222841225626741	0.00835654596100279	0.00974930362116992	0.00696378830083565	0.0306406685236769	0.0139275766016713	0.00835654596100279	0.0139275766016713	0.0139275766016713	0.0376044568245125	0.0125348189415042	0.00974930362116992	0.00835654596100279	0.00557103064066852	0.0181058495821727	0.0153203342618384	0.011142061281337	0.00974930362116992	0.00278551532033426	0.0139275766016713	0.020891364902507	0.0389972144846797	0.00835654596100279	0.0362116991643454	0.0348189415041783	0.0501392757660167	0.0250696378830084	0.604456824512535	0.384401114206128	0.605849582172702	0.0139275766016713	0.0222841225626741	0.00835654596100279	0.0222841225626741	0.0194986072423398	0.0348189415041783
ENSMUSG00000003269.17	0.0390868042063721	-5.53487278311023	0.187824074301409	10.4604558963096	0.0140845070422535	0.0492957746478873	0.0316901408450704	0.0140845070422535	0.00704225352112676	0.0211267605633803	0.00352112676056338	0.00352112676056338	0.00352112676056338	0.0140845070422535	0.0140845070422535	0.00704225352112676	0	0.0246478873239437	0.0352112676056338	0.0105633802816901	0.00704225352112676	0.00704225352112676	0.0316901408450704	0.0105633802816901	0.0176056338028169	0.0246478873239437	0.00352112676056338	0.0140845070422535	0.0105633802816901	0.0211267605633803	0.028169014084507	0	0.0140845070422535	0.0352112676056338	0.0492957746478873	0.0140845070422535	0.0211267605633803	0.0316901408450704	0.0915492957746479	0.0246478873239437	0.619718309859155	0.345070422535211	0.742957746478873	0.00352112676056338	0.0352112676056338	0	0.0105633802816901	0.00704225352112676	0.0211267605633803
ENSMUSG00000003273.14	-0.378488263476186	-3.37458173585717	-0.378705300330583	9.94836723158468	0.00303951367781155	0.0364741641337386	0.0121580547112462	0.0182370820668693	0	0.0182370820668693	0	0.0121580547112462	0.00911854103343465	0.033434650455927	0.0151975683890578	0.0151975683890578	0	0.027355623100304	0.0060790273556231	0.0060790273556231	0.00911854103343465	0.0212765957446809	0.0303951367781155	0.0121580547112462	0.00911854103343465	0.0395136778115502	0.0060790273556231	0.027355623100304	0.0151975683890578	0.0212765957446809	0.0182370820668693	0	0.00911854103343465	0.060790273556231	0.0516717325227964	0.0121580547112462	0.0151975683890578	0.0212765957446809	0.0243161094224924	0.0121580547112462	0.635258358662614	0.483282674772036	0.683890577507599	0.0121580547112462	0.0303951367781155	0.0060790273556231	0.027355623100304	0.0212765957446809	0.033434650455927
ENSMUSG00000003282.9	0.413598426189819	-5.7550256753903	-0.261720383745816	10.6733090755617	0.034	0.018	0.05	0.014	0.02	0.024	0.004	0.016	0.01	0.024	0.006	0.018	0.008	0.006	0.026	0.006	0.014	0.046	0.036	0.012	0.026	0.016	0.002	0.022	0.006	0.002	0.006	0.006	0.008	0.02	0.024	0.012	0.022	0.02	0.03	0.026	0.492	0.424	0.526	0.016	0.012	0.006	0.012	0.01	0.004
ENSMUSG00000003299.10	-0.0318029879813967	-7.33688380751084	0.883945851172895	10.0265234425198	0.00677966101694915	0.0135593220338983	0.0271186440677966	0.00677966101694915	0.0101694915254237	0.0101694915254237	0.00677966101694915	0.0135593220338983	0.00677966101694915	0.0135593220338983	0.0101694915254237	0.0203389830508475	0	0.023728813559322	0.0203389830508475	0.0101694915254237	0.00677966101694915	0.023728813559322	0.0338983050847458	0.0101694915254237	0.00338983050847458	0.0406779661016949	0.0135593220338983	0.0135593220338983	0.0135593220338983	0.0169491525423729	0.0338983050847458	0.0101694915254237	0.0169491525423729	0.0406779661016949	0.0406779661016949	0.00677966101694915	0.00677966101694915	0.023728813559322	0.0440677966101695	0.0169491525423729	0.640677966101695	0.454237288135593	0.698305084745763	0.0169491525423729	0.0338983050847458	0.0135593220338983	0.0169491525423729	0.00677966101694915	0.0338983050847458
ENSMUSG00000003308.15	-0.136509083875219	-5.18476702774945	0.380115152750969	10.8734441125154	0.008	0.0336	0.0192	0.0048	0.0096	0.0176	0.0128	0.0096	0.0016	0.0288	0.0064	0.0096	0.0032	0.0288	0.0288	0.0096	0.008	0.0272	0.0464	0.0048	0.0096	0.0224	0.0112	0.0016	0.0048	0.0288	0.0176	0.0032	0.0064	0.0144	0.0448	0.008	0.0112	0.032	0.048	0.016	0.6032	0.432	0.7872	0.0176	0.0352	0.0144	0.008	0.0016	0.0368
ENSMUSG00000003341.9	0.00644452333110812	-3.11386561484636	-1.04158552145581	12.0650794889999	0.0157185628742515	0.030688622754491	0.0464071856287425	0.0112275449101796	0.00973053892215569	0.029940119760479	0.0104790419161677	0.00673652694610778	0.00449101796407186	0.0217065868263473	0.0112275449101796	0.00898203592814371	0.0029940119760479	0.0366766467065868	0.0329341317365269	0.0112275449101796	0.00598802395209581	0.0149700598802395	0.0434131736526946	0.00898203592814371	0.00973053892215569	0.0134730538922156	0.00748502994011976	0.00598802395209581	0.00598802395209581	0.00973053892215569	0.00898203592814371	0.00748502994011976	0.00748502994011976	0.0217065868263473	0.0651197604790419	0.00823353293413174	0.0172155688622754	0.0269461077844311	0.0411676646706587	0.0194610778443114	0.535179640718563	0.363023952095808	0.735778443113772	0.0112275449101796	0.0366766467065868	0.00673652694610778	0.0119760479041916	0.00598802395209581	0.0224550898203593
ENSMUSG00000003344.14	0.0639372300785841	-7.14995353661347	0.2481840519549	10.635718120331	0.00190839694656489	0.0324427480916031	0.0362595419847328	0.00763358778625954	0.0152671755725191	0.0305343511450382	0.0152671755725191	0.00763358778625954	0	0.0267175572519084	0.00572519083969466	0.00763358778625954	0.00190839694656489	0.0209923664122137	0.0152671755725191	0.0133587786259542	0.00381679389312977	0.0152671755725191	0.0305343511450382	0.00190839694656489	0.00572519083969466	0.0343511450381679	0.0229007633587786	0.0114503816793893	0.00190839694656489	0.0229007633587786	0.0190839694656489	0.00572519083969466	0.00572519083969466	0.0190839694656489	0.0515267175572519	0.00381679389312977	0.00572519083969466	0.0400763358778626	0.0515267175572519	0.00954198473282443	0.625954198473282	0.471374045801527	0.791984732824427	0.0114503816793893	0.0438931297709924	0.0248091603053435	0.0229007633587786	0.00381679389312977	0.0381679389312977
ENSMUSG00000003345.16	0.142476620611186	-9.46652000125632	-2.31463834648496	10.4231159101471	0.0112866817155756	0.0225733634311512	0.0654627539503386	0.00677200902934537	0.018058690744921	0.0203160270880361	0.018058690744921	0.0090293453724605	0.00677200902934537	0.0270880361173815	0.00677200902934537	0.00677200902934537	0.00225733634311512	0.0338600451467269	0.0248306997742664	0.00225733634311512	0	0.0270880361173815	0.0316027088036117	0.00451467268623025	0.018058690744921	0.0248306997742664	0.00677200902934537	0.0090293453724605	0.00451467268623025	0.0316027088036117	0.0158013544018059	0.00451467268623025	0.00677200902934537	0.0203160270880361	0.0586907449209932	0.00451467268623025	0.00451467268623025	0.0496613995485327	0.0609480812641084	0.0090293453724605	0.568848758465011	0.408577878103837	0.794582392776524	0.0112866817155756	0.0203160270880361	0.0135440180586907	0.00451467268623025	0.0112866817155756	0.0383747178329571
ENSMUSG00000003346.14	-0.15194761287365	-3.87688238321797	-1.12514377751271	9.87344411251538	0	0.0160771704180064	0.0289389067524116	0.00643086816720257	0.0128617363344051	0.0257234726688103	0.00964630225080386	0.00321543408360129	0	0.022508038585209	0.00643086816720257	0.00643086816720257	0	0.0482315112540193	0.0128617363344051	0.0128617363344051	0.00643086816720257	0.0160771704180064	0.0192926045016077	0.00321543408360129	0.00964630225080386	0.0321543408360129	0.0160771704180064	0.0192926045016077	0	0.0418006430868167	0.00964630225080386	0.00643086816720257	0.00321543408360129	0.0192926045016077	0.0610932475884244	0	0.00321543408360129	0.0289389067524116	0.0514469453376206	0.0160771704180064	0.594855305466238	0.491961414790997	0.765273311897106	0.0128617363344051	0.0353697749196141	0.00964630225080386	0.0289389067524116	0	0.0546623794212219
ENSMUSG00000003348.10	-0.0109412914145377	-8.01340015927055	1.04973047332866	9.35535109642481	0.018348623853211	0.036697247706422	0.0412844036697248	0.0137614678899083	0.0137614678899083	0.0229357798165138	0.00917431192660551	0.00458715596330275	0	0.00458715596330275	0.00917431192660551	0	0	0.0412844036697248	0.0321100917431193	0.00458715596330275	0.00917431192660551	0.0321100917431193	0.036697247706422	0.00458715596330275	0.018348623853211	0.036697247706422	0.00458715596330275	0.00458715596330275	0	0.036697247706422	0.0137614678899083	0.00917431192660551	0.00458715596330275	0.0137614678899083	0.0458715596330275	0.0137614678899083	0.00917431192660551	0.036697247706422	0.0504587155963303	0.018348623853211	0.555045871559633	0.348623853211009	0.779816513761468	0.018348623853211	0.00917431192660551	0.0137614678899083	0.00458715596330275	0	0.0275229357798165
ENSMUSG00000003352.14	-0.198888829239219	-5.83913388180346	-0.899268045936698	10.5488219084588	0.0174672489082969	0.0218340611353712	0.0327510917030568	0.00873362445414847	0.00218340611353712	0.0174672489082969	0.00436681222707424	0.00218340611353712	0.00436681222707424	0.0262008733624454	0.0174672489082969	0.0109170305676856	0.00218340611353712	0.0262008733624454	0.0152838427947598	0.0131004366812227	0.0109170305676856	0.0283842794759825	0.0567685589519651	0.00436681222707424	0.00873362445414847	0.0262008733624454	0.00873362445414847	0.0196506550218341	0.0109170305676856	0.0283842794759825	0.0131004366812227	0.00218340611353712	0.0109170305676856	0.0131004366812227	0.0545851528384279	0.00655021834061135	0.0131004366812227	0.0524017467248908	0.0633187772925764	0.0196506550218341	0.626637554585153	0.419213973799127	0.716157205240175	0.00873362445414847	0.0393013100436681	0.00873362445414847	0.0152838427947598	0.0131004366812227	0.0131004366812227
ENSMUSG00000003360.15	0.00419728582861251	-8.92494776187338	-0.16560905739445	11.2650289424582	0.025609756097561	0.0121951219512195	0.0792682926829268	0.00609756097560976	0.0109756097560976	0.0182926829268293	0.0024390243902439	0.0048780487804878	0.0121951219512195	0.00975609756097561	0.0207317073170732	0.00365853658536585	0	0.0365853658536585	0.0207317073170732	0.0231707317073171	0.00609756097560976	0.00975609756097561	0.0353658536585366	0.00975609756097561	0.0121951219512195	0.0121951219512195	0.0048780487804878	0.0158536585365854	0.0182926829268293	0.0182926829268293	0.0378048780487805	0.0146341463414634	0.0048780487804878	0.0121951219512195	0.0365853658536585	0.0048780487804878	0.0451219512195122	0.0353658536585366	0.0646341463414634	0.0390243902439024	0.596341463414634	0.396341463414634	0.631707317073171	0.0109756097560976	0.0207317073170732	0.00609756097560976	0.0207317073170732	0.0121951219512195	0.0304878048780488
ENSMUSG00000003363.15	0.182048223222014	-5.17291390936364	-0.388691968709466	10.5196362528432	0.0102249488752556	0.0224948875255624	0.0224948875255624	0.0184049079754601	0.0081799591002045	0.0306748466257669	0.0081799591002045	0.0102249488752556	0.00408997955010225	0.0245398773006135	0.00204498977505112	0.0143149284253579	0	0.0245398773006135	0.0245398773006135	0.00613496932515337	0.00408997955010225	0.016359918200409	0.0408997955010225	0.0122699386503067	0.0265848670756646	0.0224948875255624	0.00204498977505112	0.0122699386503067	0.0102249488752556	0.0184049079754601	0.0102249488752556	0.00408997955010225	0.0081799591002045	0.0204498977505112	0.0736196319018405	0.0102249488752556	0.0184049079754601	0.0286298568507157	0.0347648261758691	0.0143149284253579	0.603271983640082	0.443762781186094	0.683026584867076	0.0204498977505112	0.0368098159509202	0.0143149284253579	0.016359918200409	0.0102249488752556	0.0224948875255624
ENSMUSG00000003378.9	0.268422477074007	-6.25852482313207	-3.12899413083745	11.5943246039248	0.00306122448979592	0.0316326530612245	0.0255102040816327	0.00714285714285714	0.00714285714285714	0.0316326530612245	0.0102040816326531	0.00510204081632653	0.00102040816326531	0.0244897959183673	0.0122448979591837	0.00102040816326531	0.00204081632653061	0.0438775510204082	0.0306122448979592	0.00816326530612245	0.00102040816326531	0.0142857142857143	0.0306122448979592	0.00408163265306122	0.00816326530612245	0.0275510204081633	0.0112244897959184	0.0122448979591837	0.0112244897959184	0.0275510204081633	0.0214285714285714	0.00714285714285714	0.00510204081632653	0.0255102040816327	0.0663265306122449	0.00816326530612245	0.00918367346938776	0.0255102040816327	0.0591836734693878	0.00714285714285714	0.590816326530612	0.455102040816327	0.803061224489796	0.00918367346938776	0.0377551020408163	0.0122448979591837	0.0173469387755102	0.00918367346938776	0.0346938775510204
ENSMUSG00000003379.7	0.784927362592625	-1.90872089173715	-2.82487273367217	9.37503943134693	0.00904977375565611	0.0497737556561086	0.0180995475113122	0.0226244343891403	0.0180995475113122	0.0180995475113122	0.00904977375565611	0.00452488687782805	0.00452488687782805	0.00452488687782805	0.0226244343891403	0	0.00904977375565611	0.0316742081447964	0.0180995475113122	0.00452488687782805	0.00904977375565611	0.00904977375565611	0.0316742081447964	0	0.0407239819004525	0.0180995475113122	0	0.0180995475113122	0	0.0226244343891403	0.00904977375565611	0	0.00904977375565611	0.0407239819004525	0.0497737556561086	0.00904977375565611	0.0452488687782805	0.0226244343891403	0.0226244343891403	0.0226244343891403	0.574660633484163	0.420814479638009	0.647058823529412	0.00904977375565611	0.0271493212669683	0	0	0.0135746606334842	0.0361990950226244
ENSMUSG00000003380.11	-0.924762149228585	-2.78620160699795	2.09312127066989	9.5274770060604	0	0.010752688172043	0.021505376344086	0.00537634408602151	0.00537634408602151	0.0161290322580645	0.0161290322580645	0	0	0.0161290322580645	0	0	0.00537634408602151	0.010752688172043	0.021505376344086	0.010752688172043	0.010752688172043	0.010752688172043	0.0483870967741935	0.00537634408602151	0.010752688172043	0.0268817204301075	0	0.010752688172043	0.010752688172043	0.0268817204301075	0.021505376344086	0.00537634408602151	0	0.0268817204301075	0.0860215053763441	0.010752688172043	0.0161290322580645	0.010752688172043	0.043010752688172	0.010752688172043	0.672043010752688	0.43010752688172	0.725806451612903	0.0161290322580645	0.043010752688172	0.010752688172043	0.032258064516129	0.010752688172043	0.0537634408602151
ENSMUSG00000003382.18	0.163916185500851	-4.14586162000273	-0.319087526739252	10.6293566200796	0.0214007782101167	0.0194552529182879	0.0369649805447471	0.00778210116731518	0.00778210116731518	0.0194552529182879	0.00389105058365759	0.0136186770428016	0.00194552529182879	0.0252918287937743	0.0194552529182879	0.0175097276264591	0.00389105058365759	0.0194552529182879	0.0233463035019455	0.00583657587548638	0.00778210116731518	0.0116731517509728	0.0311284046692607	0.0136186770428016	0.0252918287937743	0.0408560311284047	0.0194552529182879	0.0291828793774319	0.00194552529182879	0.0175097276264591	0.0252918287937743	0.00194552529182879	0.00389105058365759	0.0155642023346304	0.0350194552529183	0.00972762645914397	0.0272373540856031	0.0311284046692607	0.0428015564202335	0.0136186770428016	0.591439688715953	0.494163424124514	0.669260700389105	0.00583657587548638	0.0350194552529183	0.00194552529182879	0.0194552529182879	0.0175097276264591	0.0291828793774319
ENSMUSG00000003402.14	0.21136445521723	-5.58239284980464	0.255598273255332	10.632995197143	0.0172413793103448	0.0134099616858238	0.0421455938697318	0.00574712643678161	0.0229885057471264	0.0268199233716475	0.00574712643678161	0.0114942528735632	0.00383141762452107	0.0153256704980843	0.00574712643678161	0.0153256704980843	0.00191570881226054	0.0134099616858238	0.0153256704980843	0.00383141762452107	0.00574712643678161	0.00766283524904215	0.0383141762452107	0.00766283524904215	0.0229885057471264	0.0344827586206897	0.0134099616858238	0.00957854406130268	0.00191570881226054	0.00957854406130268	0.0210727969348659	0.00383141762452107	0.00766283524904215	0.0153256704980843	0.0383141762452107	0.0114942528735632	0.0498084291187739	0.0383141762452107	0.111111111111111	0.024904214559387	0.632183908045977	0.425287356321839	0.664750957854406	0.0134099616858238	0.024904214559387	0.00766283524904215	0.0210727969348659	0.00957854406130268	0.0268199233716475
ENSMUSG00000003410.8	-0.0106637855744324	-5.88764236815749	-0.0794663527370792	10.3049216695817	0.00815217391304348	0.0353260869565217	0.0516304347826087	0.0190217391304348	0.016304347826087	0.0326086956521739	0.00271739130434783	0.00815217391304348	0.00271739130434783	0.0190217391304348	0.00815217391304348	0.016304347826087	0.00271739130434783	0.0516304347826087	0.0244565217391304	0.00271739130434783	0	0.00815217391304348	0.0516304347826087	0.00271739130434783	0.0135869565217391	0.0244565217391304	0.00543478260869565	0	0.00543478260869565	0.0135869565217391	0.0108695652173913	0.00271739130434783	0.00271739130434783	0.0298913043478261	0.0516304347826087	0.00543478260869565	0.00543478260869565	0.0271739130434783	0.0298913043478261	0.016304347826087	0.554347826086957	0.434782608695652	0.766304347826087	0.016304347826087	0.0489130434782609	0.00271739130434783	0.0190217391304348	0.016304347826087	0.046195652173913
ENSMUSG00000003421.13	0.0306546633029527	-7.28243292948941	1.39090355928447	9.94836723158468	0.0132450331125828	0.0132450331125828	0.0562913907284768	0.00662251655629139	0.0132450331125828	0.0264900662251656	0.0264900662251656	0.0033112582781457	0.00993377483443709	0.0132450331125828	0.00662251655629139	0.00993377483443709	0	0.0264900662251656	0.0231788079470199	0.00662251655629139	0.0033112582781457	0.00662251655629139	0.043046357615894	0.00662251655629139	0.0132450331125828	0.0397350993377483	0.00993377483443709	0.0033112582781457	0.0132450331125828	0.0231788079470199	0.0231788079470199	0.0033112582781457	0.00993377483443709	0.00993377483443709	0.0562913907284768	0	0.0165562913907285	0.0596026490066225	0.0496688741721854	0	0.622516556291391	0.463576158940397	0.754966887417219	0.0231788079470199	0.033112582781457	0.0165562913907285	0.0132450331125828	0.00993377483443709	0.0298013245033113
ENSMUSG00000003423.15	-0.0382533069185271	-3.49775734315597	1.05519354539878	10.0701209444768	0.0103092783505155	0.0274914089347079	0.0240549828178694	0.00687285223367698	0.013745704467354	0.013745704467354	0.00687285223367698	0.0103092783505155	0	0.013745704467354	0.0240549828178694	0.0103092783505155	0.00687285223367698	0.0343642611683849	0.0274914089347079	0	0.013745704467354	0.013745704467354	0.0549828178694158	0.00687285223367698	0.013745704467354	0.0206185567010309	0.00687285223367698	0.0240549828178694	0.00687285223367698	0.0103092783505155	0.0171821305841924	0.00343642611683849	0.0103092783505155	0.0103092783505155	0.0859106529209622	0.0103092783505155	0.0309278350515464	0.0378006872852234	0.0515463917525773	0.013745704467354	0.625429553264605	0.415807560137457	0.670103092783505	0.0171821305841924	0.0274914089347079	0.0103092783505155	0.0206185567010309	0.0171821305841924	0.0343642611683849
ENSMUSG00000003429.11	0.411234721158728	-9.01067042876468	-1.78826727719589	8.90086680798075	0.0188679245283019	0.0188679245283019	0.113207547169811	0.0188679245283019	0.00628930817610063	0.0314465408805031	0.0251572327044025	0.0125786163522013	0	0.00628930817610063	0.0188679245283019	0	0.00628930817610063	0.0440251572327044	0.0251572327044025	0.0251572327044025	0.0125786163522013	0.0125786163522013	0.0377358490566038	0.00628930817610063	0	0.0188679245283019	0	0.0188679245283019	0.0188679245283019	0.0125786163522013	0.0251572327044025	0.0125786163522013	0.00628930817610063	0.0188679245283019	0.0314465408805031	0	0.0125786163522013	0.0251572327044025	0.0314465408805031	0.00628930817610063	0.484276729559748	0.352201257861635	0.672955974842767	0	0	0.00628930817610063	0.0251572327044025	0.0188679245283019	0.0188679245283019
ENSMUSG00000003435.9	-0.0157911766400653	-8.51513202261259	-0.373485614820784	11.713386514937	0	0.0188679245283019	0.0188679245283019	0	0	0	0	0	0	0.113207547169811	0	0	0	0	0.0377358490566038	0	0	0	0	0	0.0377358490566038	0	0	0	0	0.0188679245283019	0	0	0.0188679245283019	0	0.0377358490566038	0	0.0377358490566038	0.0566037735849057	0.150943396226415	0	0.509433962264151	0.433962264150943	0.754716981132075	0	0.0377358490566038	0.0188679245283019	0	0	0.0188679245283019
ENSMUSG00000003436.11	0.0182456939828264	-1.84205683866792	1.32611803787038	10.780539767472	0	0.0136518771331058	0.00341296928327645	0.0068259385665529	0.00341296928327645	0.0136518771331058	0.0136518771331058	0.00511945392491468	0.0068259385665529	0.0136518771331058	0.00853242320819113	0.0068259385665529	0.00170648464163823	0.00341296928327645	0.00341296928327645	0.0068259385665529	0.00511945392491468	0.0136518771331058	0.0187713310580205	0.00853242320819113	0.0204778156996587	0.0307167235494881	0.0204778156996587	0.0290102389078498	0.0119453924914676	0.0443686006825939	0.00853242320819113	0.00853242320819113	0.00341296928327645	0.015358361774744	0.0494880546075085	0.0119453924914676	0.015358361774744	0.0238907849829352	0.0341296928327645	0.0204778156996587	0.68259385665529	0.62457337883959	0.689419795221843	0.0136518771331058	0.052901023890785	0.0204778156996587	0.0170648464163823	0.0221843003412969	0.0665529010238908
ENSMUSG00000003437.14	-0.109344407951099	-6.44901175804189	0.244114603553274	10.6519486107234	0.0205223880597015	0.0167910447761194	0.0447761194029851	0.0167910447761194	0.0111940298507463	0.0186567164179104	0	0.00559701492537313	0.00932835820895522	0.0279850746268657	0.0186567164179104	0.0373134328358209	0.00373134328358209	0.0186567164179104	0.0223880597014925	0.0149253731343284	0.00373134328358209	0.0149253731343284	0.0447761194029851	0.00559701492537313	0.0149253731343284	0.0186567164179104	0.00373134328358209	0.0111940298507463	0.00932835820895522	0.00559701492537313	0.0111940298507463	0.00932835820895522	0.00559701492537313	0.00373134328358209	0.00932835820895522	0.00746268656716418	0.0541044776119403	0.0485074626865672	0.0802238805970149	0.0485074626865672	0.585820895522388	0.39365671641791	0.57089552238806	0.0186567164179104	0.0261194029850746	0.00186567164179104	0.0261194029850746	0.00559701492537313	0.0223880597014925
ENSMUSG00000003438.17	-0.00232622702713359	-5.48867180663638	1.27983636241875	10.0539258815311	0.0141242937853107	0.019774011299435	0.0282485875706215	0.00564971751412429	0.00847457627118644	0.0169491525423729	0.00564971751412429	0.0169491525423729	0.00564971751412429	0.0169491525423729	0.00564971751412429	0.00564971751412429	0.00282485875706215	0.0225988700564972	0.0112994350282486	0.019774011299435	0.00282485875706215	0.0112994350282486	0.0508474576271186	0.00564971751412429	0.0310734463276836	0.0254237288135593	0.00282485875706215	0.0225988700564972	0.00564971751412429	0.0169491525423729	0.0367231638418079	0.00847457627118644	0.00564971751412429	0.0282485875706215	0.0536723163841808	0.0141242937853107	0.0141242937853107	0.0310734463276836	0.0480225988700565	0.0225988700564972	0.632768361581921	0.440677966101695	0.68361581920904	0.00847457627118644	0.0367231638418079	0.0141242937853107	0.0112994350282486	0.00847457627118644	0.0254237288135593
ENSMUSG00000003444.8	-0.0116972934767699	-7.06776560080108	-0.173528401573345	9.23122118071119	0.015	0.015	0.04	0.01	0.015	0.01	0	0.035	0	0.025	0	0.015	0	0.015	0.015	0.015	0.015	0.01	0.11	0.005	0.03	0.03	0.02	0.01	0	0.015	0	0	0	0.03	0.05	0.005	0.005	0.04	0.02	0.015	0.63	0.465	0.635	0.03	0.05	0.015	0.015	0.01	0.015
ENSMUSG00000003458.12	0.295319506973662	-5.59740842808035	-0.0971102327328103	11.0566377151132	0.0317460317460317	0.0317460317460317	0	0.0158730158730159	0.0158730158730159	0	0.0158730158730159	0.0317460317460317	0	0	0.0317460317460317	0.0158730158730159	0	0.0158730158730159	0.0158730158730159	0.0317460317460317	0	0	0.0317460317460317	0.0158730158730159	0.0158730158730159	0.0158730158730159	0	0.0317460317460317	0	0.0158730158730159	0.0158730158730159	0	0	0.0158730158730159	0.0476190476190476	0.0476190476190476	0	0.0158730158730159	0.0158730158730159	0	0.555555555555556	0.523809523809524	0.507936507936508	0.0158730158730159	0.0158730158730159	0	0.0317460317460317	0.0476190476190476	0.0476190476190476
ENSMUSG00000003464.13	0.21382751804988	-6.54346234101998	0.485705677272919	9.81538329581354	0.0266666666666667	0.0133333333333333	0.03	0.00666666666666667	0.00666666666666667	0.00333333333333333	0.00666666666666667	0.02	0.00666666666666667	0.0166666666666667	0.00333333333333333	0.0166666666666667	0	0.02	0.0433333333333333	0.00333333333333333	0.01	0.00666666666666667	0.0666666666666667	0.01	0.02	0.0266666666666667	0.00333333333333333	0.0133333333333333	0	0.00333333333333333	0.00333333333333333	0	0.00666666666666667	0.0266666666666667	0.0566666666666667	0.00666666666666667	0.0433333333333333	0.0266666666666667	0.0933333333333333	0.0333333333333333	0.65	0.386666666666667	0.62	0.01	0.03	0.0133333333333333	0.0533333333333333	0.00666666666666667	0.0266666666666667
ENSMUSG00000003500.13	0.0663954333752373	-7.57876180724623	-0.130783170808742	10.8233672400462	0.0135922330097087	0.0135922330097087	0.0504854368932039	0.0058252427184466	0.0194174757281553	0.029126213592233	0.00388349514563107	0.00776699029126214	0.00388349514563107	0.0174757281553398	0.00388349514563107	0.00388349514563107	0.0135922330097087	0.0349514563106796	0.0330097087378641	0.0194174757281553	0.00970873786407767	0.0135922330097087	0.0388349514563107	0.00970873786407767	0.00776699029126214	0.0135922330097087	0.00388349514563107	0.00776699029126214	0.00776699029126214	0.0058252427184466	0.00970873786407767	0.0058252427184466	0.0058252427184466	0.0213592233009709	0.0446601941747573	0.0058252427184466	0.00970873786407767	0.0310679611650485	0.0368932038834951	0.0310679611650485	0.592233009708738	0.4	0.679611650485437	0.0155339805825243	0.0388349514563107	0.0135922330097087	0.0194174757281553	0.0116504854368932	0.0388349514563107
ENSMUSG00000003526.12	0.0545525966425177	-4.12017228641899	0.740523638002508	10.8556471660273	0.01	0.0183333333333333	0.0333333333333333	0.01	0.005	0.02	0.00666666666666667	0.00833333333333333	0.00833333333333333	0.0216666666666667	0.0266666666666667	0.00666666666666667	0.00166666666666667	0.0216666666666667	0.035	0.00666666666666667	0.0116666666666667	0.0166666666666667	0.045	0.00666666666666667	0.01	0.01	0.00833333333333333	0.0166666666666667	0.00166666666666667	0.0233333333333333	0.0183333333333333	0.00833333333333333	0.00666666666666667	0.0166666666666667	0.06	0.005	0.0133333333333333	0.025	0.0666666666666667	0.0166666666666667	0.611666666666667	0.413333333333333	0.7	0.0233333333333333	0.035	0.0116666666666667	0.0266666666666667	0.0133333333333333	0.0216666666666667
ENSMUSG00000003527.9	-0.0463276586021067	-6.37606778911744	-0.100253465997003	10.4958550268872	0.0124740124740125	0.0166320166320166	0.0478170478170478	0.0103950103950104	0.0332640332640333	0.00831600831600832	0.00415800415800416	0.0103950103950104	0.0103950103950104	0.0249480249480249	0.0124740124740125	0.00831600831600832	0.00415800415800416	0.0124740124740125	0.0145530145530146	0.00623700623700624	0.00207900207900208	0.00831600831600832	0.0540540540540541	0.00623700623700624	0.0311850311850312	0.0332640332640333	0.00415800415800416	0.0228690228690229	0.0124740124740125	0.0145530145530146	0.0145530145530146	0.00623700623700624	0.00623700623700624	0.0207900207900208	0.0311850311850312	0.00831600831600832	0.0291060291060291	0.0166320166320166	0.0706860706860707	0.0207900207900208	0.634095634095634	0.482328482328482	0.621621621621622	0.0103950103950104	0.0478170478170478	0.0207900207900208	0.0291060291060291	0.0249480249480249	0.0249480249480249
ENSMUSG00000003528.15	-0.18376471824993	-7.56565253668763	0.532824646894038	9.87190523765919	0.0128205128205128	0.032051282051282	0.0512820512820513	0.00641025641025641	0.00961538461538462	0.0224358974358974	0.00961538461538462	0.016025641025641	0.00641025641025641	0.0128205128205128	0.0128205128205128	0.00320512820512821	0	0.0480769230769231	0.0224358974358974	0.00641025641025641	0.0192307692307692	0.016025641025641	0.016025641025641	0.00641025641025641	0.00961538461538462	0.0192307692307692	0.00961538461538462	0.0128205128205128	0.0128205128205128	0.016025641025641	0.0224358974358974	0	0.0192307692307692	0.016025641025641	0.0448717948717949	0.00320512820512821	0.0192307692307692	0.0192307692307692	0.016025641025641	0.016025641025641	0.586538461538462	0.442307692307692	0.705128205128205	0.0224358974358974	0.0224358974358974	0.0192307692307692	0.016025641025641	0.0256410256410256	0.0480769230769231
ENSMUSG00000003531.15	-0.124446101407933	-5.96594400046129	0.719174505935035	9.69696752623429	0	0.0201005025125628	0.0402010050251256	0.0050251256281407	0.0050251256281407	0.0150753768844221	0.0150753768844221	0.0100502512562814	0.0100502512562814	0.0251256281407035	0.0150753768844221	0	0	0.0150753768844221	0.0201005025125628	0.0100502512562814	0.0050251256281407	0.0251256281407035	0.125628140703518	0.0050251256281407	0.0050251256281407	0.0100502512562814	0	0.0050251256281407	0.0100502512562814	0.0100502512562814	0.0402010050251256	0.0050251256281407	0.0150753768844221	0.0351758793969849	0.0954773869346734	0.0050251256281407	0.0251256281407035	0.0301507537688442	0.0603015075376884	0.0100502512562814	0.703517587939698	0.346733668341709	0.773869346733668	0.0201005025125628	0.0351758793969849	0.0201005025125628	0.0201005025125628	0.0100502512562814	0.0050251256281407
ENSMUSG00000003534.17	0.11919527452117	-4.09615103602773	-0.859888328070716	11.418379719365	0.00657894736842105	0.0197368421052632	0.0175438596491228	0.0087719298245614	0.0109649122807018	0.0208333333333333	0.0043859649122807	0.0087719298245614	0.00328947368421053	0.018640350877193	0.0131578947368421	0.00986842105263158	0	0.025219298245614	0.0263157894736842	0.00657894736842105	0.00328947368421053	0.0120614035087719	0.037280701754386	0.0087719298245614	0.0175438596491228	0.0427631578947368	0.00767543859649123	0.018640350877193	0.0043859649122807	0.0197368421052632	0.0296052631578947	0.00548245614035088	0.00548245614035088	0.0296052631578947	0.0548245614035088	0.0120614035087719	0.00767543859649123	0.0307017543859649	0.043859649122807	0.0274122807017544	0.644736842105263	0.468201754385965	0.719298245614035	0.00657894736842105	0.0394736842105263	0.00767543859649123	0.0142543859649123	0.0175438596491228	0.0339912280701754
ENSMUSG00000003541.6	0.153521675758389	-2.94253133772272	0.237329358324214	8.91886323727459	0.0124223602484472	0.0248447204968944	0.0062111801242236	0	0.0062111801242236	0.0434782608695652	0	0.0186335403726708	0	0.0124223602484472	0.0186335403726708	0	0	0.0124223602484472	0.0186335403726708	0.031055900621118	0.0062111801242236	0.0186335403726708	0.0248447204968944	0.0124223602484472	0.0124223602484472	0.0434782608695652	0.031055900621118	0.031055900621118	0.0186335403726708	0.0248447204968944	0.0248447204968944	0.0062111801242236	0.0062111801242236	0.0496894409937888	0.031055900621118	0.0062111801242236	0.0248447204968944	0.0124223602484472	0.0434782608695652	0.0124223602484472	0.633540372670807	0.509316770186335	0.701863354037267	0	0.0372670807453416	0.031055900621118	0.031055900621118	0	0.0186335403726708
ENSMUSG00000003546.10	0.0654944765471987	-5.67226892898646	0.4958399083466	10.8618623400592	0.0112903225806452	0.0241935483870968	0.0403225806451613	0.0112903225806452	0.00645161290322581	0.017741935483871	0.00161290322580645	0.00967741935483871	0.0032258064516129	0.0387096774193548	0.00967741935483871	0.0112903225806452	0	0.0209677419354839	0.0129032258064516	0.00161290322580645	0.0112903225806452	0.0161290322580645	0.0580645161290323	0.0112903225806452	0.00967741935483871	0.0112903225806452	0.0032258064516129	0.00806451612903226	0.00645161290322581	0.0129032258064516	0.0370967741935484	0.00483870967741936	0.0161290322580645	0.0193548387096774	0.0709677419354839	0.0032258064516129	0.0129032258064516	0.0241935483870968	0.0903225806451613	0.0209677419354839	0.67258064516129	0.419354838709677	0.714516129032258	0.0225806451612903	0.0290322580645161	0.0129032258064516	0.0306451612903226	0.0129032258064516	0.0290322580645161
ENSMUSG00000003549.9	0.0330872101514232	-4.88437764446087	0.481567795706037	9.98013957763916	0.0133779264214047	0.020066889632107	0.0434782608695652	0.0100334448160535	0.0133779264214047	0.0434782608695652	0.00334448160535117	0.00334448160535117	0.00334448160535117	0.0234113712374582	0.020066889632107	0.00668896321070234	0	0.0234113712374582	0.0100334448160535	0.00334448160535117	0.00334448160535117	0.0100334448160535	0.0468227424749164	0.00668896321070234	0.0267558528428094	0.040133779264214	0.00668896321070234	0.0167224080267559	0.00334448160535117	0.0100334448160535	0.0167224080267559	0.00334448160535117	0.0100334448160535	0.0301003344481605	0.0535117056856187	0.0100334448160535	0.0367892976588629	0.020066889632107	0.0434782608695652	0.0133779264214047	0.618729096989967	0.448160535117057	0.675585284280936	0.0234113712374582	0.0367892976588629	0.00668896321070234	0.020066889632107	0.0167224080267559	0.0167224080267559
ENSMUSG00000003573.15	0.111180581624529	-4.51083584330635	0.479517851340031	10.1636496760158	0.0111111111111111	0.0194444444444444	0.0277777777777778	0.0111111111111111	0.00833333333333333	0.0388888888888889	0	0.0277777777777778	0	0.0277777777777778	0.0138888888888889	0.00833333333333333	0	0.025	0.0111111111111111	0	0.0166666666666667	0.00555555555555556	0.075	0.00277777777777778	0.0138888888888889	0.0166666666666667	0	0.00555555555555556	0.0111111111111111	0.0111111111111111	0.0416666666666667	0.00833333333333333	0.00277777777777778	0.00555555555555556	0.05	0.0111111111111111	0.0305555555555556	0.0194444444444444	0.0916666666666667	0.00833333333333333	0.663888888888889	0.455555555555556	0.691666666666667	0.0416666666666667	0.0416666666666667	0.0222222222222222	0.0222222222222222	0.00833333333333333	0.0277777777777778
ENSMUSG00000003575.13	-0.0906280542507998	-6.49792508607275	0.595360473103514	10.8872206154684	0.00158478605388273	0.0269413629160063	0.0206022187004754	0.00475435816164818	0.0253565768621236	0.0316957210776545	0.00950871632329636	0.0126782884310618	0.00475435816164818	0.045958795562599	0.00792393026941363	0.0063391442155309	0	0.01743264659271	0.0237717908082409	0.00316957210776545	0.00158478605388273	0.0158478605388273	0.0824088748019017	0.00950871632329636	0.0396196513470681	0.0332805071315372	0.0190174326465927	0.0237717908082409	0.0063391442155309	0.00475435816164818	0.0110935023771791	0.0063391442155309	0.00475435816164818	0.01743264659271	0.0570522979397781	0.0110935023771791	0.00158478605388273	0.0380348652931854	0.03486529318542	0.00950871632329636	0.61648177496038	0.5229793977813	0.708399366085579	0.0142630744849445	0.0316957210776545	0.0126782884310618	0.0110935023771791	0.0126782884310618	0.03486529318542
ENSMUSG00000003581.14	-0.108221917462866	-1.91233162363473	0.451881899161694	10.1560830762887	0.00789473684210526	0.0184210526315789	0.0263157894736842	0.00526315789473684	0.00526315789473684	0.0157894736842105	0.00263157894736842	0.00789473684210526	0.00526315789473684	0.0131578947368421	0.0131578947368421	0.00789473684210526	0.00263157894736842	0.0131578947368421	0.0157894736842105	0.00526315789473684	0.0157894736842105	0.0131578947368421	0.0578947368421053	0.00526315789473684	0.0105263157894737	0.0210526315789474	0.0263157894736842	0.0157894736842105	0.0105263157894737	0.0131578947368421	0.0184210526315789	0.00526315789473684	0.0131578947368421	0.0184210526315789	0.0842105263157895	0.0210526315789474	0.00526315789473684	0.0184210526315789	0.0473684210526316	0.0263157894736842	0.681578947368421	0.444736842105263	0.689473684210526	0.0157894736842105	0.0342105263157895	0.0157894736842105	0.0157894736842105	0.0236842105263158	0.0368421052631579
ENSMUSG00000003623.4	0.109247993532156	-7.07926667161082	0.502348482848085	10.8454900509444	0.0293637846655791	0.0146818923327896	0.0261011419249592	0.0195758564437194	0.0146818923327896	0.0146818923327896	0	0.0195758564437194	0.0244698205546493	0.00489396411092985	0.00815660685154975	0.0130505709624796	0.0146818923327896	0.00489396411092985	0.0293637846655791	0.0163132137030995	0.0163132137030995	0.0163132137030995	0.0244698205546493	0.0228384991843393	0.0228384991843393	0.00489396411092985	0.00489396411092985	0.0179445350734095	0.0114192495921697	0.0032626427406199	0.00489396411092985	0.00489396411092985	0.00978792822185971	0.0146818923327896	0.0179445350734095	0.0293637846655791	0.0538336052202284	0.0146818923327896	0.0309951060358891	0.0277324632952692	0.533442088091354	0.381729200652529	0.398042414355628	0.0212071778140294	0.0130505709624796	0.00489396411092985	0.0195758564437194	0.0293637846655791	0.00978792822185971
ENSMUSG00000003660.10	0.00482705268077388	-8.79096626304823	0.621836513647973	12.6465587101545	0.0149742629854937	0.0215255030416472	0.0486663547028545	0.0168460458586804	0.0135704258306037	0.0238652316331306	0.00514740290126345	0.0112306972391203	0.00655124005615349	0.0084230229293402	0.00608329433785681	0.014506317267197	0.0042115114646701	0.0336920917173608	0.0285446888160973	0.0219934487599438	0.00608329433785681	0.0116986429574169	0.0416471689284043	0.0149742629854937	0.0102948058025269	0.0102948058025269	0.00233972859148339	0.0173139915769771	0.0116986429574169	0.014506317267197	0.0121665886757136	0.00701918577445016	0.00561534861956013	0.0243331773514272	0.0528778661675246	0.0149742629854937	0.027608797379504	0.029012634534394	0.0533458118858212	0.0341600374356575	0.576977070659803	0.337856808610201	0.619560131024801	0.0140383715489003	0.0182498830135704	0.00374356574637342	0.0219934487599438	0.00889096864763687	0.0210575573233505
ENSMUSG00000003662.10	0.0120444134607665	-6.49605257135792	1.21574438829533	9.9957671508778	0.0117647058823529	0.0117647058823529	0.0235294117647059	0.0117647058823529	0.0117647058823529	0.0294117647058824	0.00294117647058824	0.0147058823529412	0.00294117647058824	0.0323529411764706	0.00588235294117647	0.0117647058823529	0.00294117647058824	0.0117647058823529	0.00294117647058824	0.0117647058823529	0.00294117647058824	0.0147058823529412	0.0411764705882353	0.0176470588235294	0.0117647058823529	0.0147058823529412	0.0147058823529412	0.00294117647058824	0.00588235294117647	0.0176470588235294	0.00294117647058824	0.00588235294117647	0.00588235294117647	0.0147058823529412	0.0264705882352941	0.0117647058823529	0.0264705882352941	0.0323529411764706	0.0382352941176471	0.0470588235294118	0.576470588235294	0.497058823529412	0.602941176470588	0.0117647058823529	0.0382352941176471	0.00294117647058824	0.0264705882352941	0.00882352941176471	0.0294117647058824
ENSMUSG00000003680.16	0.103500475483285	-5.57245843642249	0.465427208035047	10.8749813476538	0.0144230769230769	0.0128205128205128	0.0176282051282051	0.00480769230769231	0.0144230769230769	0.0112179487179487	0.00641025641025641	0.0112179487179487	0.00320512820512821	0.0272435897435897	0.0128205128205128	0.00961538461538462	0.00480769230769231	0.00961538461538462	0.0128205128205128	0.00480769230769231	0.00961538461538462	0.016025641025641	0.0352564102564103	0.00641025641025641	0.016025641025641	0.0240384615384615	0.016025641025641	0.0240384615384615	0.0176282051282051	0.0192307692307692	0.016025641025641	0.0112179487179487	0.0144230769230769	0.0272435897435897	0.0560897435897436	0.00801282051282051	0.0128205128205128	0.032051282051282	0.0368589743589744	0.0144230769230769	0.671474358974359	0.495192307692308	0.649038461538462	0.0256410256410256	0.0400641025641026	0.0144230769230769	0.0208333333333333	0.0144230769230769	0.0256410256410256
ENSMUSG00000003721.14	0.106398704610314	-5.54778273142364	-1.90626856069318	9.40726776424473	0.0265486725663717	0.0265486725663717	0.00442477876106195	0.00884955752212389	0.0176991150442478	0.0132743362831858	0.0132743362831858	0.00442477876106195	0.0176991150442478	0.00884955752212389	0.00442477876106195	0.0176991150442478	0.0132743362831858	0.0132743362831858	0.0176991150442478	0.0353982300884956	0.0176991150442478	0.00442477876106195	0.0176991150442478	0.0132743362831858	0.0309734513274336	0.00442477876106195	0	0.0132743362831858	0	0.00884955752212389	0.00442477876106195	0.00884955752212389	0.00442477876106195	0.0132743362831858	0.0309734513274336	0.0132743362831858	0.0221238938053097	0.0176991150442478	0.0132743362831858	0.00884955752212389	0.504424778761062	0.433628318584071	0.473451327433628	0.0176991150442478	0.0132743362831858	0.00884955752212389	0.0265486725663717	0.0309734513274336	0.0221238938053097
ENSMUSG00000003731.13	0.0900197513129669	-8.61258761199942	0.891939082718103	10.654636028528	0.0204841713221601	0.0297951582867784	0.0260707635009311	0.0242085661080074	0.0167597765363128	0.0111731843575419	0.0074487895716946	0.0130353817504655	0.0111731843575419	0.0223463687150838	0.0111731843575419	0.0074487895716946	0.00931098696461825	0.0260707635009311	0.0223463687150838	0.0297951582867784	0.0148975791433892	0.0074487895716946	0.0409683426443203	0	0.0074487895716946	0.0111731843575419	0.00186219739292365	0.0223463687150838	0.00931098696461825	0	0.0167597765363128	0.0037243947858473	0.0074487895716946	0.0242085661080074	0.031657355679702	0.0223463687150838	0.031657355679702	0.0242085661080074	0.0502793296089385	0.0297951582867784	0.538175046554935	0.379888268156425	0.549348230912477	0.0204841713221601	0.0279329608938547	0.0037243947858473	0.0223463687150838	0.0186219739292365	0.0167597765363128
ENSMUSG00000003752.9	0.0246615331149121	-5.03787174401516	0.462222591089103	10.9929383361658	0.00736377025036819	0.0176730486008837	0.0368188512518409	0.00883652430044183	0.0117820324005891	0.0191458026509573	0.00441826215022091	0.0220913107511046	0.0103092783505155	0.0176730486008837	0.0176730486008837	0.0103092783505155	0.00147275405007364	0.0117820324005891	0.0220913107511046	0.00589101620029455	0.0117820324005891	0.0176730486008837	0.0309278350515464	0.00883652430044183	0.0176730486008837	0.0250368188512518	0.0103092783505155	0.0220913107511046	0.0117820324005891	0.00589101620029455	0.0191458026509573	0.00294550810014728	0.00589101620029455	0.0220913107511046	0.0441826215022091	0.0103092783505155	0.0220913107511046	0.0353460972017673	0.0618556701030928	0.03240058910162	0.620029455081001	0.484536082474227	0.649484536082474	0.00883652430044183	0.0265095729013255	0.0117820324005891	0.0147275405007364	0.0220913107511046	0.0368188512518409
ENSMUSG00000003762.13	0.0102150828664848	-4.76114580415507	0.0171515193722978	10.6465587101545	0.00187265917602996	0.00749063670411985	0.0280898876404494	0.00374531835205993	0.00936329588014981	0.0131086142322097	0.00187265917602996	0.0112359550561798	0.00936329588014981	0.0149812734082397	0.0187265917602996	0.0224719101123595	0.00187265917602996	0.0262172284644195	0.0187265917602996	0.00561797752808989	0.0149812734082397	0.0168539325842697	0.052434456928839	0.00561797752808989	0.0131086142322097	0.0205992509363296	0.00749063670411985	0.0112359550561798	0.00936329588014981	0.0224719101123595	0.0205992509363296	0.00561797752808989	0.0205992509363296	0.0243445692883895	0.052434456928839	0.00561797752808989	0.0149812734082397	0.0337078651685393	0.0468164794007491	0.0168539325842697	0.653558052434457	0.462546816479401	0.668539325842697	0.0149812734082397	0.0468164794007491	0.00561797752808989	0.0374531835205993	0.0168539325842697	0.0299625468164794
ENSMUSG00000003778.14	0.0825099687942959	-5.91288409416842	-0.449833279589224	11.5147140541385	0.0241596638655462	0.00525210084033613	0.0294117647058824	0.0126050420168067	0.0178571428571429	0.0147058823529412	0.00105042016806723	0.0241596638655462	0.00945378151260504	0.0168067226890756	0.0126050420168067	0.0199579831932773	0.0115546218487395	0.0168067226890756	0.0336134453781513	0.0178571428571429	0.0126050420168067	0.00735294117647059	0.0262605042016807	0.0105042016806723	0.0336134453781513	0.0199579831932773	0.00420168067226891	0.0346638655462185	0.00525210084033613	0.00630252100840336	0.00525210084033613	0.00210084033613445	0.00420168067226891	0.0105042016806723	0.023109243697479	0.0126050420168067	0.0472689075630252	0.0262605042016807	0.0546218487394958	0.0388655462184874	0.597689075630252	0.454831932773109	0.470588235294118	0.0241596638655462	0.0168067226890756	0.0105042016806723	0.0304621848739496	0.0178571428571429	0.0136554621848739
ENSMUSG00000003779.16	-0.0106429493099134	-7.68629980552963	0.548976015424767	11.4257404243162	0.0337837837837838	0.0202702702702703	0.0405405405405405	0.0157657657657658	0.0135135135135135	0.0202702702702703	0.00112612612612613	0.0146396396396396	0.00563063063063063	0.0202702702702703	0.00225225225225225	0.0157657657657658	0.00675675675675676	0.0213963963963964	0.0123873873873874	0.0168918918918919	0.0225225225225225	0.0146396396396396	0.0619369369369369	0.0101351351351351	0.0168918918918919	0.0112612612612613	0.00337837837837838	0.0135135135135135	0.0123873873873874	0.00675675675675676	0.0146396396396396	0.00788288288288288	0.0168918918918919	0.0168918918918919	0.0439189189189189	0.0157657657657658	0.0371621621621622	0.0292792792792793	0.0461711711711712	0.0168918918918919	0.575450450450451	0.370495495495495	0.563063063063063	0.0168918918918919	0.0236486486486486	0.00675675675675676	0.0112612612612613	0.0123873873873874	0.0168918918918919
ENSMUSG00000003808.18	0.00448182581710699	-6.14005220801851	0.763622321084677	10.5774288280357	0.0117878192534381	0.0157170923379175	0.0491159135559921	0.0117878192534381	0.0137524557956778	0.0137524557956778	0.0117878192534381	0.00785854616895874	0.00196463654223969	0.0294695481335953	0.00982318271119843	0.00982318271119843	0.00392927308447937	0.0176817288801572	0.0255402750491159	0.0137524557956778	0.00785854616895874	0.0235756385068762	0.0432220039292731	0.00589390962671906	0.0157170923379175	0.0157170923379175	0.00196463654223969	0.0157170923379175	0.0137524557956778	0.0137524557956778	0.0176817288801572	0.00982318271119843	0.00392927308447937	0.0235756385068762	0.0569744597249509	0.00785854616895874	0.0176817288801572	0.0216110019646365	0.068762278978389	0.0157170923379175	0.611001964636542	0.394891944990177	0.703339882121807	0.0157170923379175	0.031434184675835	0.00785854616895874	0.0176817288801572	0.00196463654223969	0.0353634577603143
ENSMUSG00000003809.14	-0.146017156399491	-6.40624734058529	0.493632140137857	10.393390457444	0.0111607142857143	0.0223214285714286	0.0267857142857143	0.015625	0.0133928571428571	0.0290178571428571	0.00223214285714286	0.0133928571428571	0.00892857142857143	0.0111607142857143	0.0178571428571429	0.0111607142857143	0.00669642857142857	0.0267857142857143	0.0357142857142857	0.0223214285714286	0.00223214285714286	0.0111607142857143	0.03125	0.0133928571428571	0.0111607142857143	0.0133928571428571	0.00446428571428571	0.0133928571428571	0.0133928571428571	0.0133928571428571	0.0178571428571429	0.00892857142857143	0.00446428571428571	0.015625	0.0491071428571429	0.0178571428571429	0.0133928571428571	0.0290178571428571	0.046875	0.0111607142857143	0.564732142857143	0.450892857142857	0.629464285714286	0.0133928571428571	0.03125	0.00669642857142857	0.0267857142857143	0.0245535714285714	0.03125
ENSMUSG00000003810.12	0.114772364253756	-9.3228541748946	-2.42594662916327	12.4109812670438	0.0155988857938719	0.0133704735376045	0.0334261838440111	0.00779944289693593	0.0178272980501393	0.0183844011142061	0.00668523676880223	0.0122562674094708	0.00612813370473538	0.0328690807799443	0.0139275766016713	0.0183844011142061	0.00668523676880223	0.0139275766016713	0.0144846796657382	0.011142061281337	0.0139275766016713	0.0206128133704735	0.0295264623955432	0.0133704735376045	0.0323119777158774	0.0228412256267409	0.00668523676880223	0.03008356545961	0.00891364902506964	0.0155988857938719	0.0217270194986072	0.00779944289693593	0.0144846796657382	0.0178272980501393	0.0295264623955432	0.0194986072423398	0.0362116991643454	0.0228412256267409	0.0395543175487465	0.0222841225626741	0.594428969359331	0.493593314763231	0.544289693593315	0.015041782729805	0.0228412256267409	0.00278551532033426	0.0178272980501393	0.0167130919220056	0.0172701949860724
ENSMUSG00000003812.13	0.847558720157799	-3.11538692397333	-0.521959090055516	10.0593444608244	0.027027027027027	0.024024024024024	0.024024024024024	0.012012012012012	0.015015015015015	0.027027027027027	0.00900900900900901	0.015015015015015	0.003003003003003	0.027027027027027	0.00900900900900901	0.00900900900900901	0.00600600600600601	0.00900900900900901	0.00900900900900901	0.00600600600600601	0.027027027027027	0.015015015015015	0.039039039039039	0.012012012012012	0.015015015015015	0.018018018018018	0.00900900900900901	0.03003003003003	0.00600600600600601	0.00600600600600601	0.003003003003003	0	0.018018018018018	0.018018018018018	0.039039039039039	0.00600600600600601	0.00900900900900901	0.036036036036036	0.021021021021021	0.00900900900900901	0.555555555555556	0.474474474474474	0.621621621621622	0.012012012012012	0.03003003003003	0.003003003003003	0.015015015015015	0.021021021021021	0.036036036036036
ENSMUSG00000003813.15	0.187221937854927	-4.61119098154897	-0.234799552434779	10.1254134704833	0.010989010989011	0.0274725274725275	0.032967032967033	0.00824175824175824	0.0164835164835165	0.0192307692307692	0.010989010989011	0.00824175824175824	0.00549450549450549	0.0247252747252747	0.00549450549450549	0.00549450549450549	0.010989010989011	0.0302197802197802	0.0274725274725275	0.010989010989011	0.00824175824175824	0.00549450549450549	0.0686813186813187	0.00824175824175824	0.0247252747252747	0.0274725274725275	0.010989010989011	0.0302197802197802	0.00549450549450549	0.00274725274725275	0.010989010989011	0.00274725274725275	0	0.0164835164835165	0.0384615384615385	0.00274725274725275	0.032967032967033	0.0164835164835165	0.0851648351648352	0.0164835164835165	0.620879120879121	0.409340659340659	0.637362637362637	0.0192307692307692	0.0274725274725275	0.010989010989011	0.0302197802197802	0.00824175824175824	0.0192307692307692
ENSMUSG00000003814.8	0.0280014121484254	-5.61452649349848	0.918937552821741	10.2900188469326	0.0239808153477218	0.0191846522781775	0.079136690647482	0.0191846522781775	0.0143884892086331	0.0143884892086331	0.00479616306954436	0	0.00239808153477218	0.00719424460431655	0.00239808153477218	0.00719424460431655	0.00479616306954436	0.0287769784172662	0.0119904076738609	0.0119904076738609	0.00959232613908873	0.00719424460431655	0.026378896882494	0.00959232613908873	0.0191846522781775	0.00959232613908873	0.00959232613908873	0.0239808153477218	0.00479616306954436	0.00239808153477218	0.00479616306954436	0.00479616306954436	0.00479616306954436	0.0167865707434053	0.0287769784172662	0.00719424460431655	0.0551558752997602	0.0599520383693046	0.0671462829736211	0.0743405275779376	0.599520383693045	0.306954436450839	0.597122302158273	0.0119904076738609	0.026378896882494	0	0.0119904076738609	0.00719424460431655	0.0335731414868106
ENSMUSG00000003824.12	-0.0654791600483396	-6.92753927018298	0.404532676702341	9.06339508128851	0.0224719101123595	0.0224719101123595	0.0561797752808989	0.0112359550561798	0.00561797752808989	0.0168539325842697	0.0112359550561798	0.0112359550561798	0.00561797752808989	0.0393258426966292	0.0168539325842697	0.0168539325842697	0	0.0168539325842697	0.0337078651685393	0.0224719101123595	0.0168539325842697	0.0224719101123595	0.0617977528089888	0.0168539325842697	0.00561797752808989	0.0224719101123595	0.0168539325842697	0.00561797752808989	0	0.0112359550561798	0.00561797752808989	0	0.0112359550561798	0.00561797752808989	0.0393258426966292	0.0112359550561798	0.0674157303370786	0.0280898876404494	0.0674157303370786	0.0112359550561798	0.561797752808989	0.342696629213483	0.668539325842697	0.0112359550561798	0.0224719101123595	0.0112359550561798	0	0.0168539325842697	0.00561797752808989
ENSMUSG00000003847.16	0.194208012746373	-6.41269596026758	-0.240792552671366	12.2134080408583	0.01	0	0.03	0.01	0.02	0	0	0.01	0.02	0.02	0	0.02	0	0.01	0.02	0.01	0	0.01	0.03	0.01	0.04	0.02	0	0.04	0.01	0	0	0	0.02	0.02	0.04	0.01	0.05	0.04	0.02	0.02	0.58	0.48	0.43	0.03	0.01	0.01	0.04	0.02	0.01
ENSMUSG00000003848.14	0.0467620377942408	-6.61516768921	0.564882752596477	10.2443638351205	0.0247524752475248	0.0247524752475248	0.0371287128712871	0.0123762376237624	0.00495049504950495	0.0222772277227723	0.00742574257425743	0.0148514851485149	0.00495049504950495	0.0148514851485149	0.0173267326732673	0.00247524752475248	0.00742574257425743	0.0247524752475248	0.0198019801980198	0.0123762376237624	0.00495049504950495	0.0148514851485149	0.0420792079207921	0.0148514851485149	0.0123762376237624	0.0272277227722772	0.00742574257425743	0.0123762376237624	0.0148514851485149	0.0148514851485149	0.0198019801980198	0.00247524752475248	0.00742574257425743	0.0099009900990099	0.0544554455445545	0.00495049504950495	0.0173267326732673	0.0396039603960396	0.0594059405940594	0.0222772277227723	0.599009900990099	0.396039603960396	0.685643564356436	0.0123762376237624	0.0297029702970297	0.00742574257425743	0.0148514851485149	0.0099009900990099	0.0198019801980198
ENSMUSG00000003863.18	-0.16968768465589	-6.25583715556977	-0.190572149722751	11.8081597728684	0.0108786610878661	0.0217573221757322	0.0418410041841004	0.00753138075313808	0.0100418410041841	0.0158995815899582	0.0108786610878661	0.00669456066945607	0.00418410041841004	0.0175732217573222	0.0167364016736402	0.0133891213389121	0.00251046025104603	0.0150627615062762	0.0276150627615063	0.00334728033472803	0.00920502092050209	0.0133891213389121	0.0401673640167364	0.00418410041841004	0.0125523012552301	0.0200836820083682	0.00418410041841004	0.0167364016736402	0.00920502092050209	0.0184100418410042	0.0309623430962343	0.00836820083682008	0.0108786610878661	0.0225941422594142	0.0702928870292887	0.0150627615062762	0.0343096234309623	0.0234309623430962	0.0853556485355648	0.0217573221757322	0.656066945606695	0.445188284518828	0.692887029288703	0.0158995815899582	0.0368200836820084	0.00920502092050209	0.0225941422594142	0.0125523012552301	0.0276150627615063
ENSMUSG00000003865.16	0.0195755424476325	-5.7386826293985	0.259227996516536	11.1573469353628	0.0054127198917456	0.0297699594046008	0.03382949932341	0.0108254397834912	0.0121786197564276	0.0243572395128552	0.0054127198917456	0.0148849797023004	0.0054127198917456	0.020297699594046	0.0081190798376184	0.0094722598105548	0	0.0257104194857916	0.0189445196211096	0.006765899864682	0.0054127198917456	0.020297699594046	0.0243572395128552	0.006765899864682	0.0189445196211096	0.0230040595399188	0.0094722598105548	0.0054127198917456	0.006765899864682	0.0230040595399188	0.0175913396481732	0.0081190798376184	0.0054127198917456	0.020297699594046	0.0433017591339648	0.0121786197564276	0.0257104194857916	0.0311231393775372	0.0514208389715832	0.0216508795669824	0.572395128552097	0.430311231393775	0.690121786197564	0.0148849797023004	0.0297699594046008	0.0054127198917456	0.0189445196211096	0.0094722598105548	0.0230040595399188
ENSMUSG00000003868.14	-0.0667820095952796	-8.35419349922773	0.591923630644175	10.4542992936199	0.0107758620689655	0.00646551724137931	0.0474137931034483	0.00431034482758621	0.0258620689655172	0.0431034482758621	0.00862068965517241	0.00646551724137931	0.00646551724137931	0.00862068965517241	0	0.0107758620689655	0	0.0581896551724138	0.0323275862068966	0.0301724137931034	0.00431034482758621	0.0107758620689655	0.0366379310344828	0.0021551724137931	0.0107758620689655	0.00862068965517241	0	0.00646551724137931	0.0150862068965517	0.0193965517241379	0.0193965517241379	0.0107758620689655	0.00431034482758621	0.0258620689655172	0.0474137931034483	0	0.0150862068965517	0.040948275862069	0.0754310344827586	0.0172413793103448	0.594827586206897	0.415948275862069	0.734913793103448	0.021551724137931	0.0431034482758621	0.00431034482758621	0.0129310344827586	0.0129310344827586	0.0387931034482759
ENSMUSG00000003872.9	-1.42663473813743	-0.855789361658934	2.28448700195168	9.33985000288462	0.00480769230769231	0.00961538461538462	0.0384615384615385	0.00480769230769231	0.00961538461538462	0	0.0144230769230769	0.0144230769230769	0	0.0144230769230769	0.00961538461538462	0.0144230769230769	0	0.0288461538461538	0.0192307692307692	0	0	0.0192307692307692	0.0528846153846154	0.0192307692307692	0	0.0144230769230769	0.0144230769230769	0.00961538461538462	0.0144230769230769	0.0336538461538462	0.0336538461538462	0.00480769230769231	0.00480769230769231	0.0144230769230769	0.0769230769230769	0	0.0336538461538462	0.0192307692307692	0.0673076923076923	0.00961538461538462	0.711538461538462	0.432692307692308	0.725961538461538	0.0144230769230769	0.0384615384615385	0.00480769230769231	0.0384615384615385	0.00961538461538462	0.0432692307692308
ENSMUSG00000003873.11	0.0493876882413529	-6.85174515038177	1.58230348709677	9.27146302790437	0.0103626943005181	0.0103626943005181	0.0310880829015544	0.00518134715025907	0.0259067357512953	0.0414507772020725	0.00518134715025907	0.00518134715025907	0.00518134715025907	0.0259067357512953	0.0103626943005181	0	0	0.0362694300518135	0.0414507772020725	0.0103626943005181	0.00518134715025907	0	0.0466321243523316	0	0	0.0259067357512953	0.00518134715025907	0.00518134715025907	0.0155440414507772	0.00518134715025907	0.0155440414507772	0.00518134715025907	0.00518134715025907	0.0414507772020725	0.0466321243523316	0.0103626943005181	0.0155440414507772	0.0414507772020725	0.0466321243523316	0.0207253886010363	0.580310880829015	0.440414507772021	0.751295336787565	0.0103626943005181	0.0207253886010363	0.00518134715025907	0.0310880829015544	0.0103626943005181	0.0362694300518135
ENSMUSG00000003923.14	-0.211225018023486	-6.56967272859918	0.740177629022541	9.55074678538324	0.0819672131147541	0.00409836065573771	0.0450819672131148	0.0122950819672131	0.00409836065573771	0	0.00409836065573771	0.00409836065573771	0.0163934426229508	0.0204918032786885	0.0122950819672131	0.0204918032786885	0	0.0163934426229508	0.0368852459016393	0.0245901639344262	0	0.00409836065573771	0.0368852459016393	0.00409836065573771	0.0204918032786885	0.00819672131147541	0.00409836065573771	0.0122950819672131	0.0163934426229508	0.00819672131147541	0.0122950819672131	0.0122950819672131	0.0163934426229508	0.00409836065573771	0.0245901639344262	0.0245901639344262	0.0491803278688525	0.00819672131147541	0.0450819672131148	0.0286885245901639	0.520491803278688	0.401639344262295	0.430327868852459	0.0368852459016393	0.00819672131147541	0.00819672131147541	0.0327868852459016	0.0204918032786885	0.00409836065573771
ENSMUSG00000003929.11	-0.0813449719776096	-7.61089209071363	-0.546828921191417	10.7714894695006	0.0639097744360902	0.0131578947368421	0.0338345864661654	0.0206766917293233	0.0169172932330827	0.0150375939849624	0.0018796992481203	0.0300751879699248	0.0300751879699248	0.0056390977443609	0.0075187969924812	0.018796992481203	0.0075187969924812	0.0131578947368421	0.0112781954887218	0.0300751879699248	0.0263157894736842	0.0300751879699248	0.0225563909774436	0.0451127819548872	0.0112781954887218	0.0112781954887218	0.0037593984962406	0.0093984962406015	0.0037593984962406	0.0018796992481203	0	0.0075187969924812	0.0037593984962406	0.0112781954887218	0.0037593984962406	0.0206766917293233	0.0507518796992481	0.0056390977443609	0.0357142857142857	0.0206766917293233	0.460526315789474	0.37781954887218	0.347744360902256	0.0131578947368421	0.0150375939849624	0.0018796992481203	0.0093984962406015	0.0300751879699248	0
ENSMUSG00000003934.5	-0.190580470252664	-3.19507411239977	-0.436150350539353	10	0.00586510263929619	0.0117302052785924	0.0175953079178886	0.00586510263929619	0.00586510263929619	0.0146627565982405	0	0.00293255131964809	0.0117302052785924	0.0263929618768328	0.00879765395894428	0.00879765395894428	0.00879765395894428	0.00879765395894428	0.0234604105571848	0.00586510263929619	0.00879765395894428	0.0234604105571848	0.0175953079178886	0.00293255131964809	0.0117302052785924	0.0469208211143695	0.00293255131964809	0.0527859237536657	0.0117302052785924	0.00586510263929619	0.0351906158357771	0.00293255131964809	0.0117302052785924	0.0146627565982405	0.0439882697947214	0.0175953079178886	0.0175953079178886	0.0293255131964809	0.0351906158357771	0.00879765395894428	0.695014662756598	0.55425219941349	0.618768328445748	0.0263929618768328	0.0234604105571848	0.0117302052785924	0.0205278592375367	0.0263929618768328	0.0293255131964809
ENSMUSG00000003948.17	-0.0908222233931997	-6.8541831997869	-2.08745616609765	9.58120058192496	0.0125523012552301	0.00836820083682008	0.0209205020920502	0.0209205020920502	0.0251046025104603	0.00418410041841004	0.0125523012552301	0.00418410041841004	0.00418410041841004	0.00836820083682008	0.00418410041841004	0.00836820083682008	0.0125523012552301	0.0209205020920502	0.0376569037656904	0.0334728033472803	0	0.0251046025104603	0.00836820083682008	0.0334728033472803	0.0167364016736402	0.00836820083682008	0.00836820083682008	0	0.00836820083682008	0.00418410041841004	0.0209205020920502	0.0125523012552301	0	0.0376569037656904	0.0167364016736402	0.0167364016736402	0.0167364016736402	0.0125523012552301	0.0125523012552301	0.0125523012552301	0.493723849372385	0.405857740585774	0.577405857740586	0.0209205020920502	0.0543933054393305	0	0.0251046025104603	0.0292887029288703	0.0167364016736402
ENSMUSG00000003955.8	0.0481698585939344	-7.93302790400504	0.69746883635046	8.87344411251538	0.0256410256410256	0.0192307692307692	0.0833333333333333	0.0128205128205128	0.0256410256410256	0.0256410256410256	0	0.0128205128205128	0.032051282051282	0.0192307692307692	0.0256410256410256	0.00641025641025641	0	0.032051282051282	0.032051282051282	0.0128205128205128	0	0.0128205128205128	0.0128205128205128	0.0128205128205128	0.0192307692307692	0.0128205128205128	0.00641025641025641	0	0	0.0128205128205128	0.00641025641025641	0.00641025641025641	0.0128205128205128	0.0128205128205128	0.0512820512820513	0.0128205128205128	0.0256410256410256	0.0128205128205128	0.0576923076923077	0.0128205128205128	0.467948717948718	0.423076923076923	0.608974358974359	0.0128205128205128	0.0192307692307692	0.0192307692307692	0.032051282051282	0.0192307692307692	0.0256410256410256
ENSMUSG00000003970.9	-0.0376071228510835	-9.40791464632933	1.02890859824724	9.5980525001616	0.0271317829457364	0.0232558139534884	0.0736434108527132	0.0116279069767442	0.00775193798449612	0.0155038759689922	0.00387596899224806	0.0155038759689922	0.0116279069767442	0	0.0116279069767442	0	0	0.0387596899224806	0.0116279069767442	0.0232558139534884	0	0.0310077519379845	0.0193798449612403	0.00775193798449612	0.00775193798449612	0.0193798449612403	0	0.0271317829457364	0.0232558139534884	0.0155038759689922	0.0193798449612403	0.0271317829457364	0.00387596899224806	0.00775193798449612	0.0232558139534884	0	0	0.0193798449612403	0.0387596899224806	0.00775193798449612	0.612403100775194	0.48062015503876	0.666666666666667	0.00775193798449612	0.0465116279069767	0.0193798449612403	0.0232558139534884	0.0155038759689922	0.0542635658914729
ENSMUSG00000003992.15	0.0953313197068927	-8.33847568892585	-0.372030968346951	10.1369911120802	0.0110497237569061	0.0303867403314917	0.00828729281767956	0.0359116022099447	0.0138121546961326	0.00552486187845304	0	0.0110497237569061	0.0193370165745856	0.0220994475138122	0.00828729281767956	0.0248618784530387	0.00828729281767956	0.00552486187845304	0.069060773480663	0.00276243093922652	0.00552486187845304	0.00552486187845304	0.0276243093922652	0.0138121546961326	0.0607734806629834	0.0386740331491713	0.0138121546961326	0.0469613259668508	0.00276243093922652	0	0.00828729281767956	0	0.00276243093922652	0.0110497237569061	0.00828729281767956	0.00276243093922652	0.0165745856353591	0.0110497237569061	0.0165745856353591	0.0220994475138122	0.552486187845304	0.558011049723757	0.43646408839779	0.0220994475138122	0.00828729281767956	0.00552486187845304	0.0193370165745856	0.069060773480663	0.0276243093922652
ENSMUSG00000004032.10	0.07262364140341	-8.54844482083217	1.21044635982601	9.76487159073609	0.0177777777777778	0.0488888888888889	0.0666666666666667	0.00888888888888889	0.00444444444444444	0.0177777777777778	0	0.00888888888888889	0.00888888888888889	0.00888888888888889	0	0.00444444444444444	0.00888888888888889	0.04	0.0488888888888889	0.00444444444444444	0.00888888888888889	0.00888888888888889	0.0355555555555556	0.00444444444444444	0.00888888888888889	0.00888888888888889	0	0.0177777777777778	0.00444444444444444	0.0266666666666667	0.00444444444444444	0.00888888888888889	0.00888888888888889	0.0133333333333333	0.0666666666666667	0.00444444444444444	0.0311111111111111	0.0355555555555556	0.0355555555555556	0.0355555555555556	0.484444444444444	0.302222222222222	0.635555555555556	0.0177777777777778	0.00888888888888889	0	0.0266666666666667	0.00444444444444444	0
ENSMUSG00000004035.12	0.00602491271122352	-7.57694363131053	0.469620886344395	9.68825030913318	0.0045662100456621	0.0273972602739726	0.0639269406392694	0.0182648401826484	0.0182648401826484	0.0136986301369863	0.0045662100456621	0.0045662100456621	0.0091324200913242	0.0182648401826484	0.0182648401826484	0.0045662100456621	0.0045662100456621	0.0319634703196347	0.045662100456621	0.0136986301369863	0.0136986301369863	0.0091324200913242	0.0136986301369863	0.0045662100456621	0.0182648401826484	0.0136986301369863	0	0.0136986301369863	0	0.0273972602739726	0.0045662100456621	0.0091324200913242	0.0045662100456621	0.0091324200913242	0.0776255707762557	0.0228310502283105	0.0091324200913242	0.045662100456621	0.0593607305936073	0.0273972602739726	0.520547945205479	0.342465753424658	0.712328767123288	0.0091324200913242	0.0182648401826484	0.0136986301369863	0.0136986301369863	0.0045662100456621	0.0228310502283105
ENSMUSG00000004054.9	0.0699349587233535	-4.99236897681771	-1.65492984987837	11.344850683943	0.0082256169212691	0.0152761457109283	0.0199764982373678	0.00587544065804935	0.0117508813160987	0.0176263219741481	0.0082256169212691	0.00587544065804935	0.00587544065804935	0.0211515863689777	0.0117508813160987	0.0082256169212691	0.00235017626321974	0.0199764982373678	0.0164512338425382	0.00705052878965922	0.00587544065804935	0.0105757931844888	0.036427732079906	0.00470035252643948	0.0282021151586369	0.0434782608695652	0.0105757931844888	0.0305522914218566	0.0188014101057579	0.0188014101057579	0.027027027027027	0.0141010575793184	0.0141010575793184	0.0117508813160987	0.0505287896592244	0.00587544065804935	0.0211515863689777	0.0305522914218566	0.0517038777908343	0.0141010575793184	0.670975323149236	0.54876615746181	0.652173913043478	0.0199764982373678	0.0340775558166862	0.00587544065804935	0.0246768507638073	0.0141010575793184	0.0376028202115159
ENSMUSG00000004056.15	0.090368368607523	-6.86846836182302	-2.66169707770255	10.4988492065317	0.0186721991701245	0.016597510373444	0.045643153526971	0.0103734439834025	0.0186721991701245	0.0269709543568465	0.004149377593361	0.00829875518672199	0.004149377593361	0.00829875518672199	0.016597510373444	0.0103734439834025	0.0020746887966805	0.0311203319502075	0.0352697095435685	0.0103734439834025	0	0.016597510373444	0.0311203319502075	0.00622406639004149	0.0186721991701245	0.020746887966805	0.00622406639004149	0.00622406639004149	0.012448132780083	0.0186721991701245	0.016597510373444	0.004149377593361	0.004149377593361	0.024896265560166	0.0435684647302905	0.00829875518672199	0.016597510373444	0.0435684647302905	0.0684647302904564	0.0228215767634855	0.564315352697095	0.377593360995851	0.692946058091286	0.0103734439834025	0.029045643153527	0.00622406639004149	0.00829875518672199	0.0103734439834025	0.024896265560166
ENSMUSG00000004069.17	-0.070063230425067	-8.63300259318433	0.57409767405387	10.5186531556734	0.026431718061674	0.0110132158590308	0.039647577092511	0.0198237885462555	0.0352422907488987	0.013215859030837	0.00440528634361234	0.0176211453744493	0.0110132158590308	0.0198237885462555	0.0198237885462555	0.0066079295154185	0.00220264317180617	0.0308370044052863	0.0154185022026432	0.0198237885462555	0.0066079295154185	0.013215859030837	0.0462555066079295	0.0066079295154185	0.00881057268722467	0.0220264317180617	0.00220264317180617	0.0220264317180617	0.00440528634361234	0.0110132158590308	0.0154185022026432	0.00440528634361234	0	0.00440528634361234	0.0242290748898678	0.0066079295154185	0.0154185022026432	0.0242290748898678	0.026431718061674	0.0242290748898678	0.537444933920705	0.47136563876652	0.57488986784141	0.0176211453744493	0.0242290748898678	0.0066079295154185	0.0220264317180617	0.026431718061674	0.0374449339207048
ENSMUSG00000004071.13	0.386232454601583	-4.39228060376482	-0.357586399334652	9.31741261376487	0.00956937799043062	0.00478468899521531	0.0143540669856459	0.0143540669856459	0.0287081339712919	0.0287081339712919	0.0143540669856459	0	0	0.00478468899521531	0	0.00478468899521531	0.00478468899521531	0.0287081339712919	0.0382775119617225	0.00478468899521531	0.00478468899521531	0.0191387559808612	0.0287081339712919	0.00478468899521531	0.0956937799043062	0.0382775119617225	0	0.0813397129186603	0.00478468899521531	0.00478468899521531	0	0	0.00478468899521531	0.00478468899521531	0.0287081339712919	0.00478468899521531	0.00956937799043062	0.0143540669856459	0.0239234449760766	0.00956937799043062	0.607655502392344	0.559808612440191	0.564593301435407	0.0191387559808612	0.0334928229665072	0	0.00956937799043062	0.0191387559808612	0.0526315789473684
ENSMUSG00000004096.9	0.0745189354979311	-8.05089900805046	0.371650637572563	9.43254190038826	0.0347826086956522	0.0347826086956522	0.0652173913043478	0.00434782608695652	0.0304347826086957	0.00434782608695652	0	0.0217391304347826	0.0478260869565217	0.0130434782608696	0.0217391304347826	0.00434782608695652	0.00869565217391304	0.00434782608695652	0.0130434782608696	0.0173913043478261	0.0130434782608696	0.00434782608695652	0.0347826086956522	0.00869565217391304	0.00869565217391304	0.00869565217391304	0.00434782608695652	0.0260869565217391	0.0173913043478261	0.0130434782608696	0	0.00434782608695652	0.00869565217391304	0.0217391304347826	0.0130434782608696	0.0130434782608696	0.0695652173913043	0.0391304347826087	0.0521739130434783	0.0652173913043478	0.565217391304348	0.38695652173913	0.430434782608696	0.0304347826086957	0.0217391304347826	0	0.0260869565217391	0.0130434782608696	0.00434782608695652
ENSMUSG00000004099.16	-0.0653193908491355	-9.54897213338173	0.0332711984278537	12.2479275134436	0.0289944478716841	0.0259099321406539	0.0481184454040716	0.0123380629241209	0.0111042566317088	0.02652683528686	0.00431832202344232	0.0117211597779149	0.0148056755089451	0.0172732880937693	0.0172732880937693	0.0104873534855028	0.00370141887723627	0.0222085132634176	0.0185070943861814	0.00925354719309068	0.00616903146206046	0.0154225786551511	0.0320789636027144	0.00863664404688464	0.0197409006785935	0.0228254164096237	0.00555212831585441	0.0166563849475632	0.00616903146206046	0.013571869216533	0.0148056755089451	0.00370141887723627	0.00493522516964837	0.0154225786551511	0.0370141887723627	0.0067859346082665	0.0252930289944479	0.0351634793337446	0.0604565083281925	0.0234423195558297	0.555829734731647	0.423195558297347	0.649599012954966	0.014188772362739	0.0209747069710056	0.00431832202344232	0.0222085132634176	0.0117211597779149	0.0228254164096237
ENSMUSG00000004105.8	-0.107227402453803	-4.86836311654578	0.0450185803598486	10.5343028824546	0.00607287449392713	0.048582995951417	0.0404858299595142	0.01417004048583	0.0101214574898785	0.0283400809716599	0.00809716599190283	0.00607287449392713	0.0121457489878543	0.01417004048583	0.0121457489878543	0.00607287449392713	0	0.0222672064777328	0.0242914979757085	0.01417004048583	0.01417004048583	0.0222672064777328	0.048582995951417	0.0101214574898785	0.0202429149797571	0.0182186234817814	0.00202429149797571	0.01417004048583	0.00809716599190283	0.0121457489878543	0.01417004048583	0.00809716599190283	0.00202429149797571	0.01417004048583	0.0728744939271255	0.00809716599190283	0.00607287449392713	0.0303643724696356	0.062753036437247	0.0121457489878543	0.572874493927126	0.392712550607287	0.706477732793522	0.0101214574898785	0.0161943319838057	0.00202429149797571	0.0222672064777328	0.0161943319838057	0.0242914979757085
ENSMUSG00000004127.12	0.129423796670682	-3.30124979268014	-0.0192593309205682	9.95710204156229	0.0453172205438066	0.027190332326284	0.054380664652568	0.0120845921450151	0.0120845921450151	0.00302114803625378	0.00604229607250755	0.00302114803625378	0.0151057401812689	0.0241691842900302	0.00604229607250755	0.0181268882175227	0.00604229607250755	0.0181268882175227	0.0211480362537764	0.0151057401812689	0.027190332326284	0.0181268882175227	0.0422960725075529	0.0181268882175227	0.0151057401812689	0.00302114803625378	0.00302114803625378	0.0181268882175227	0.0151057401812689	0.0181268882175227	0.0120845921450151	0.00302114803625378	0.00302114803625378	0.0120845921450151	0.0422960725075529	0.00604229607250755	0.0453172205438066	0.0392749244712991	0.0513595166163142	0.0302114803625378	0.574018126888218	0.344410876132931	0.525679758308157	0.0211480362537764	0.0181268882175227	0	0.00906344410876133	0.0211480362537764	0.00604229607250755
ENSMUSG00000004187.11	0.174902990450616	-3.82368549480564	-2.67256631150008	11.2167458581953	0.00423728813559322	0.0127118644067797	0.00847457627118644	0.00282485875706215	0.0225988700564972	0.0211864406779661	0.00564971751412429	0.0240112994350282	0.0141242937853107	0.0240112994350282	0.0112994350282486	0.0127118644067797	0.00141242937853107	0.0112994350282486	0.0112994350282486	0.00423728813559322	0.018361581920904	0.0141242937853107	0.076271186440678	0.00564971751412429	0.018361581920904	0.018361581920904	0.00706214689265537	0.0296610169491525	0.00847457627118644	0.0141242937853107	0.0211864406779661	0.0112994350282486	0.00988700564971751	0.0324858757062147	0.0635593220338983	0.018361581920904	0.0282485875706215	0.018361581920904	0.0466101694915254	0.00847457627118644	0.693502824858757	0.505649717514124	0.628531073446328	0.0254237288135593	0.0254237288135593	0.00706214689265537	0.018361581920904	0.0282485875706215	0.0169491525423729
ENSMUSG00000004207.14	0.282319567375398	-5.80895016481057	1.06049588074377	10.7490313820402	0.018018018018018	0.0288288288288288	0.0504504504504504	0.0162162162162162	0.00720720720720721	0.0198198198198198	0.0036036036036036	0.00900900900900901	0.00540540540540541	0.0216216216216216	0	0	0.0036036036036036	0.0216216216216216	0.0288288288288288	0.0126126126126126	0.00720720720720721	0.00900900900900901	0.0486486486486487	0.0126126126126126	0.00900900900900901	0.0252252252252252	0.00720720720720721	0.0306306306306306	0.0018018018018018	0.00720720720720721	0	0.0018018018018018	0.0036036036036036	0.0216216216216216	0.0486486486486487	0.0126126126126126	0.0108108108108108	0.0306306306306306	0.0630630630630631	0.0162162162162162	0.574774774774775	0.372972972972973	0.702702702702703	0.0144144144144144	0.0378378378378378	0.00720720720720721	0.0162162162162162	0.00720720720720721	0.0162162162162162
ENSMUSG00000004221.16	0.186231740105838	-7.20215506602864	1.33705476372371	10.3641346550081	0.0145278450363196	0.0121065375302663	0.0581113801452785	0.00484261501210654	0.00242130750605327	0.00484261501210654	0	0.00968523002421308	0.00484261501210654	0.026634382566586	0.0193704600484262	0.0121065375302663	0.00484261501210654	0.00484261501210654	0.0338983050847458	0.0121065375302663	0.0193704600484262	0.0169491525423729	0.108958837772397	0.0169491525423729	0.00726392251815981	0.00726392251815981	0.00242130750605327	0.026634382566586	0.00726392251815981	0.00726392251815981	0.026634382566586	0.00484261501210654	0.00726392251815981	0.0169491525423729	0.0532687651331719	0.00726392251815981	0.026634382566586	0.0242130750605327	0.108958837772397	0.0169491525423729	0.661016949152542	0.317191283292978	0.682808716707022	0.00968523002421308	0.0290556900726392	0.00242130750605327	0.0387409200968523	0.00484261501210654	0.00726392251815981
ENSMUSG00000004233.14	0.0180871350644225	-4.52509875787306	0.609616431841851	10.1661630826461	0.0332409972299169	0.0110803324099723	0.0526315789473684	0.00277008310249307	0.0193905817174515	0.0110803324099723	0.00277008310249307	0.0166204986149584	0.00831024930747922	0.0166204986149584	0.00277008310249307	0.0138504155124654	0.00831024930747922	0.0304709141274238	0.0221606648199446	0.0166204986149584	0.00831024930747922	0.0249307479224377	0.0415512465373961	0.00554016620498615	0.0110803324099723	0.0138504155124654	0.00277008310249307	0.0193905817174515	0.0138504155124654	0.0110803324099723	0.00554016620498615	0.00277008310249307	0.00831024930747922	0.0249307479224377	0.0249307479224377	0.0193905817174515	0.0110803324099723	0.03601108033241	0.0526315789473684	0.0138504155124654	0.570637119113573	0.371191135734072	0.617728531855956	0.0249307479224377	0.0221606648199446	0.0110803324099723	0.0221606648199446	0.0166204986149584	0.0138504155124654
ENSMUSG00000004263.15	-0.157124242765837	-7.32631889893379	-1.75113722662901	11.7850437147797	0.0127551020408163	0.0144557823129252	0.0204081632653061	0.00850340136054422	0.0119047619047619	0.016156462585034	0.000850340136054422	0.00850340136054422	0.00510204081632653	0.0246598639455782	0.00595238095238095	0.0178571428571429	0.00255102040816327	0.00680272108843537	0.0136054421768707	0.00255102040816327	0.00680272108843537	0.0272108843537415	0.0374149659863946	0.022108843537415	0.0578231292517007	0.054421768707483	0.0178571428571429	0.0612244897959184	0.0076530612244898	0.0178571428571429	0.0136054421768707	0.00510204081632653	0.00595238095238095	0.0102040816326531	0.0348639455782313	0.00850340136054422	0.016156462585034	0.0187074829931973	0.038265306122449	0.0076530612244898	0.675170068027211	0.593537414965986	0.595238095238095	0.0136054421768707	0.0433673469387755	0.0102040816326531	0.0255102040816327	0.0110544217687075	0.0263605442176871
ENSMUSG00000004264.17	-0.0389530548092806	-6.2154289359747	0.734182502429871	9.85486838326024	0.0166666666666667	0.0166666666666667	0.0466666666666667	0.02	0.02	0.00666666666666667	0.01	0.00333333333333333	0.01	0.02	0.00333333333333333	0.01	0	0.0533333333333333	0.0166666666666667	0.0166666666666667	0.00333333333333333	0.00333333333333333	0.07	0.00333333333333333	0	0.02	0.00333333333333333	0.01	0.0266666666666667	0.01	0.02	0.01	0.00666666666666667	0.02	0.06	0.01	0.0266666666666667	0.0266666666666667	0.04	0.01	0.613333333333333	0.396666666666667	0.696666666666667	0.00333333333333333	0.0633333333333333	0.0133333333333333	0.0266666666666667	0.01	0.0266666666666667
[truncated: 9,131 more rows]
[truncated: 53 more columns]
